# Supplementary material for: Vesicular Trafficking Systems Impact TORC1-Controlled Transcriptional Programs in Saccharomyces cerevisiae
Source: G3 (Bethesda). 2016 Jan 6;6(3):641–52. doi: 10.1534/g3.115.023911 (PMC4777127; doi:10.1534/g3.115.023911)
Supplement: Supporting Information [file supp_g3.115.023911_TableS5.xlsx]

## Sheet: Sheet1
Table S5. Microarray expression results for ribosomal protein genes. Treatment conditions included growth in YPD followed by addition of 100 nM rapamycin for 30 min (rapa), or a switch to S-proline+leu+lys+ura+his medium for 1 hour (pro).
Gene Symbol	WT rapa/YPD	WT pro/YPD	vps45 rapa/YPD	vps45 pro/YPD	WT/vps45 rapa ratio	WT/vps45 pro ratio
RPS22A	0.294174	0.378695	0.291694	0.199206	1.0085	1.90102
RPS1A	0.42335	0.411172	0.40902	0.218942	1.03504	1.87799
RPL24A	0.601554	0.422067	0.622425	0.226528	0.966469	1.8632
RPL2A	0.510634	0.504014	0.474841	0.271918	1.07538	1.85355
RPS10A	0.318026	0.414219	0.298645	0.231141	1.0649	1.79207
RPL12A	0.17468	0.345435	0.196454	0.19494	0.889164	1.77201
RPS10A	0.318706	0.444154	0.331207	0.251717	0.962256	1.7645
RPL9A	0.558151	0.243114	0.524351	0.139164	1.06446	1.74696
RPL4B	0.414062	0.50369	0.421352	0.289878	0.982696	1.73759
RPL17B	0.364138	0.391997	0.388221	0.225976	0.937965	1.73468
RPS19A	0.309136	0.474235	0.301086	0.27672	1.02674	1.71377
RPL26B	0.343905	0.450009	0.346541	0.264201	0.992393	1.70328
RPL13A	0.229977	0.367428	0.249805	0.215862	0.920626	1.70214
RPL2B	0.382219	0.386223	0.376288	0.227869	1.01576	1.69493
RPL38	0.352566	0.447243	0.376364	0.264865	0.936767	1.68857
RPL8A / RPL8B	0.459114	0.496749	0.462464	0.294899	0.992755	1.68447
RPS7A	0.465357	0.441458	0.465491	0.264003	0.999711	1.67217
RPS26B	0.223104	0.360044	0.257056	0.21535	0.867918	1.6719
RPS16A	0.651004	0.608795	0.564994	0.36419	1.15223	1.67164
RPS0B	0.326414	0.420898	0.356398	0.251854	0.91587	1.6712
RPL34A	0.42142	0.398398	0.38545	0.23843	1.09332	1.67092
RPL11A	0.688155	0.566714	0.553891	0.341243	1.2424	1.66073
RPL19B	0.459498	0.466677	0.423797	0.282057	1.08424	1.65455
RPS17B	0.271222	0.305493	0.36793	0.18542	0.737158	1.64757
RPL9B	0.467467	0.698934	0.400692	0.426014	1.16665	1.64064
RPL18B	0.336268	0.294823	0.27083	0.180494	1.24162	1.63343
RPS16A	0.665469	0.606855	0.584163	0.372928	1.13918	1.62727
RPL27A	0.412712	0.468685	0.427546	0.289125	0.965303	1.62104
RPL18A	0.589734	0.480363	0.578744	0.296633	1.01899	1.61938
RPL17A	0.538918	0.495673	0.526457	0.311867	1.02367	1.58937
RPL40B	0.509666	0.51471	0.513687	0.323924	0.992172	1.58898
RPL16B	0.592652	0.562167	0.583281	0.353938	1.01607	1.58832
RPL5	0.654399	0.613151	0.686521	0.386124	0.95321	1.58796
RPS16B	0.303478	0.459726	0.372503	0.290139	0.814699	1.5845
RPL31B	0.220238	0.443288	0.270454	0.279882	0.814328	1.58384
RPL39	0.509653	0.488642	0.485637	0.310567	1.04945	1.57339
RPS9B	0.463882	0.497943	0.439348	0.316588	1.05584	1.57284
RPL19A	0.481299	0.418058	0.480365	0.266193	1.00194	1.57051
RPL33B	0.359679	0.571723	0.35812	0.364652	1.00435	1.56786
RPL12B	0.552752	0.526291	0.536337	0.339428	1.03061	1.55052
RPS19B	0.682403	0.684299	0.61487	0.442682	1.10983	1.5458
RPL20A / RPL20B	0.559491	0.625008	0.51153	0.40776	1.09376	1.53278
RPL13B	0.575159	0.514642	0.588779	0.337181	0.976867	1.52631
RPS18B	0.353009	0.417969	0.463792	0.274193	0.761137	1.52436
RPL14A	0.583063	0.602116	0.599036	0.395602	0.973337	1.52202
RPS28A	0.494218	0.469459	0.468073	0.309172	1.05586	1.51844
RPS0A	0.393216	0.347391	0.459002	0.228916	0.856677	1.51755
RPL6B	0.353892	0.409512	0.387541	0.270219	0.913173	1.51548
RPS23B	0.499468	0.445208	0.461595	0.295185	1.08205	1.50824
RPL20A	0.436066	0.531474	0.453523	0.352886	0.961508	1.50608
RPP1B	0.579401	0.555525	0.61352	0.369535	0.944389	1.50331
RPS1B	0.635692	0.487064	0.603144	0.324653	1.05396	1.50026
RPS30A / RPS30B	0.66745	0.640188	0.587889	0.426772	1.13533	1.50007
RPS18A	0.566794	0.427418	0.518861	0.287469	1.09238	1.48683
RPS11B	0.496022	0.350516	0.466644	0.236876	1.06296	1.47974
RPL25	0.677994	0.610162	0.659204	0.412805	1.0285	1.47809
RPL21A	0.581615	0.49896	0.526407	0.337594	1.10488	1.47799
RPS22B	0.573109	0.443829	0.518912	0.301012	1.10444	1.47446
RPL6A	0.417451	0.457591	0.456486	0.31036	0.914489	1.47438
RPL22A	0.374184	0.501615	0.38442	0.340544	0.973373	1.47298
RPL22B	0.238632	0.687238	0.22452	0.467515	1.06285	1.46998
RPL8A	0.555481	0.782491	0.591447	0.534931	0.939191	1.46279
RPS12	0.83111	0.712058	0.75963	0.490432	1.0941	1.4519
RPS8B	0.503499	0.466307	0.536213	0.322093	0.938991	1.44774
RPS15	0.62738	0.506419	0.668923	0.350389	0.937896	1.4453
RPS29A	0.412475	0.542909	0.461945	0.375838	0.892909	1.44453
RPL43B	0.446907	0.605473	0.480825	0.419361	0.92946	1.4438
RPL27B	0.274441	0.56754	0.287063	0.396432	0.956029	1.43162
RPP2B	0.754689	0.523322	0.751473	0.366354	1.00428	1.42846
RPL8B	0.593902	0.529204	0.601685	0.371176	0.987065	1.42575
RPL37A	0.512676	0.498281	0.571925	0.349531	0.896404	1.42557
RPP1A	0.660733	0.542926	0.662875	0.381177	0.996769	1.42434
RPL34B	0.428057	0.483847	0.445675	0.34021	0.960469	1.4222
RPS24A / RPS24B	0.454269	0.483381	0.474374	0.33999	0.957617	1.42175
RPP0	0.764736	0.655845	0.811899	0.462837	0.941911	1.41701
RPL23B	0.532204	0.618697	0.542061	0.436954	0.981815	1.41593
RPL31A	0.62019	0.629085	0.619483	0.444306	1.00114	1.41588
RPS24A	0.699178	0.605789	0.63964	0.428269	1.09308	1.41451
RPS18A / RPS18B	0.682985	0.627404	0.663887	0.447756	1.02877	1.40122
RPS11A	0.340532	0.471107	0.389657	0.337379	0.873928	1.39638
RPL21B	0.464503	0.530127	0.489443	0.381063	0.949044	1.39118
RPS27B	0.533402	0.554397	0.588028	0.398886	0.907103	1.38986
RPS17A / RPS17B	0.70625	0.657039	0.654108	0.473059	1.07971	1.38891
RPL3	0.7959	0.738651	0.801667	0.534968	0.992805	1.38074
RPP2A	0.659131	0.60024	0.663795	0.435464	0.992974	1.37839
RPL15A	0.626492	0.448465	0.659661	0.325423	0.949718	1.3781
RPS5	0.738274	0.672029	0.738514	0.487967	0.999675	1.3772
RPS13	0.697316	0.64582	0.736041	0.469457	0.947388	1.37567
RPS23A	0.72438	0.720342	0.672151	0.524057	1.0777	1.37455
RPL18A / RPL18B	0.704697	0.673723	0.724632	0.490434	0.972489	1.37373
RPS11A / RPS11B	0.589866	0.595742	0.617959	0.437683	0.954539	1.36113
RPL21A / RPL21B	0.636618	0.619836	0.644791	0.455512	0.987325	1.36074
RPS10B	0.420504	0.442817	0.425691	0.325424	0.987814	1.36074
RPL29	0.492992	0.492618	0.593313	0.362803	0.830914	1.35781
RPL32	0.699208	0.575798	0.705288	0.426281	0.991379	1.35075
RPL43A	0.713786	0.670871	0.699526	0.497649	1.02039	1.34808
RPL23A	0.454382	0.44108	0.516833	0.327675	0.879166	1.34609
RPS8A	0.542629	0.36398	0.533197	0.270509	1.01769	1.34554
RPS19A / RPS19B	0.612693	0.674336	0.617776	0.501922	0.991772	1.34351
RPS20	0.795033	0.551545	0.821281	0.410553	0.96804	1.34342
RPL16A	0.48686	0.698114	0.567943	0.519988	0.857233	1.34256
RPS26A	0.722909	0.517347	0.733132	0.386238	0.986055	1.33945
RPS3	0.651589	0.606594	0.69909	0.453235	0.932052	1.33836
RPS31	0.760977	0.66454	0.745595	0.498529	1.02063	1.333
RPS10B	0.425212	0.478107	0.522925	0.3591	0.813141	1.3314
RPL30	0.7256	0.75811	0.713771	0.571246	1.01657	1.32712
RPL20B	0.507681	0.577294	0.546108	0.43683	0.929635	1.32155
RPL36B	0.597754	0.579196	0.613915	0.440375	0.973675	1.31523
RPS29A	0.418407	0.545155	0.505464	0.414539	0.827767	1.31509
RPS21B	0.671371	0.621836	0.739109	0.473878	0.908351	1.31223
RPL42A / RPL42B	0.549263	0.655789	0.5548	0.500658	0.99002	1.30985
RPS17A	0.715891	0.563352	0.742832	0.432087	0.963733	1.30379
RPS25A	0.756149	0.640135	0.701489	0.49217	1.07792	1.30064
RPL36A	0.343699	0.490819	0.366192	0.377437	0.938577	1.3004
RPS24B	0.261812	0.605162	0.322409	0.466618	0.812048	1.29691
RPL26A	0.349967	0.55914	0.436418	0.431485	0.801908	1.29585
RPL11A / RPL11B	0.669739	0.711324	0.631704	0.548986	1.06021	1.2957
RPS29B	0.585775	0.69685	0.612794	0.538918	0.955909	1.29305
RPS27A	0.407854	0.629275	0.425923	0.487569	0.957575	1.29064
RPL2A / RPL2B	0.65362	0.625481	0.722194	0.484672	0.905049	1.29052
RPS25B	0.58546	0.625528	0.64758	0.487075	0.904072	1.28425
RPS9A	0.20907	0.292952	0.149125	0.229245	1.40198	1.2779
RPS14B	0.244733	0.418062	0.25729	0.32797	0.951198	1.2747
RPL35A / RPL35B	0.597022	0.596588	0.633902	0.468454	0.94182	1.27352
RPL37B	0.43558	0.615248	0.485098	0.487496	0.897922	1.26206
RPS29B	0.50105	0.65136	0.562838	0.516286	0.89022	1.26163
RPL11B	0.420329	0.704096	0.470294	0.560168	0.893758	1.25694
RPL28	0.772983	0.704781	0.782503	0.561687	0.987833	1.25476
RPS14A	0.71884	0.679611	0.725495	0.543047	0.990828	1.25148
RPS6A / RPS6B	0.673405	0.711278	0.691884	0.572092	0.973293	1.24329
RPS4A / RPS4B	0.805393	0.70813	0.810977	0.571288	0.993114	1.23953
RPS28B	0.411585	0.466448	0.452376	0.376564	0.90983	1.2387
RPL40A	0.79734	0.740466	0.753687	0.600474	1.05792	1.23314
RPL15B	1.33839	1.47408	1.24434	1.20566	1.07558	1.22263
RPL24B	0.583291	0.472988	0.578513	0.391099	1.00826	1.20938
RPL33A	0.612389	0.606513	0.666578	0.50163	0.918705	1.20908
RPL7A / RPL7B	0.640517	0.623329	0.670241	0.517459	0.955651	1.2046
RPL1A / RPL1B	0.724921	0.769841	0.721256	0.63917	1.00508	1.20444
RPS26A	0.724312	0.513078	0.711157	0.427347	1.0185	1.20061
RPS8A / RPS8B	0.755025	0.703982	0.786931	0.588724	0.959455	1.19578
RPL4A / RPL4B	0.75753	0.773527	0.803432	0.647614	0.942867	1.19443
RPL14A / RPL14B	0.589341	0.70603	0.627364	0.594191	0.939392	1.18822
RPL10	0.851934	0.728263	0.859077	0.613768	0.991685	1.18654
RPS21A	0.423078	0.519894	0.496857	0.439321	0.851508	1.1834
RPS23A / RPS23B	0.90524	0.924873	0.818049	0.804686	1.10658	1.14936
RPL14B	0.398165	0.546293	0.471502	0.47699	0.844461	1.14529
RPS7B	0.467235	0.56153	0.542782	0.492608	0.860815	1.13991
RPS2	0.66409	0.673904	0.705965	0.592628	0.940683	1.13715
RPL41A / RPL41B	0.783982	0.515865	0.79673	0.533211	0.983999	0.96747
