# Supplementary material for: Vesicular Trafficking Systems Impact TORC1-Controlled Transcriptional Programs in Saccharomyces cerevisiae
Source: G3 (Bethesda). 2016 Jan 6;6(3):641–52. doi: 10.1534/g3.115.023911 (PMC4777127; doi:10.1534/g3.115.023911)
Supplement: Supporting Information [file supp_g3.115.023911_TableS6.xlsx]

## Sheet: Sheet1
Table S6. Microarray expression results for ribosome biogenesis (RIBI) genes. Treatment conditions included growth in YPD followed by addition of 100 nM rapamycin for 30 min (rapa), or a switch to S-proline+leu+lys+ura+his medium for 1 hour (pro).
Gene Symbol	WT rapa/YPD	WT pro/YPD	vps45 rapa/YPD	vps4 pro/YPD	WT/vps45 rapa ratio	WT/vps45 pro ratio	Function
DBP2	0.132271	0.295236	0.167261	0.13805	0.790803	2.13862	2
ERB1	0.0452388	0.37248	0.0437344	0.177171	1.0344	2.10238	2
RPA135	0.0571478	0.467863	0.0875519	0.231626	0.65273	2.0199	3
RPA190	0.0814684	0.389643	0.101191	0.193954	0.805097	2.00895	3
RRP5	0.0752242	0.346078	0.0889118	0.173317	0.846054	1.9968	2
NOP2	0.0527068	0.49149	0.0607932	0.252662	0.866984	1.94524	2
RKI1	0.0488568	0.216933	0.0544731	0.111543	0.896898	1.94484	1
UTP13	0.029014	0.397723	0.0221597	0.204816	1.30932	1.94186	2
UTP4	0.0983565	0.496759	0.0785935	0.257026	1.25146	1.93271	2
NOP56	0.118648	0.422833	0.124285	0.223816	0.954644	1.8892	2
DRS1	0.0664757	0.374841	0.0673043	0.199712	0.987689	1.8769	2
KRE33	0.0308993	0.316383	0.0400487	0.168643	0.771543	1.87604	2
NSA2	0.068451	0.522338	0.0714276	0.282742	0.958327	1.8474	2
RPA49	0.0315743	0.36249	0.0286208	0.196934	1.10319	1.84067	3
UTP14	0.0613968	0.420279	0.0508999	0.230456	1.20623	1.82368	2
UTP21	0.066684	0.463717	0.0491734	0.25491	1.3561	1.81914	2
NOP4	0.0691917	0.504984	0.0576924	0.278044	1.19932	1.8162	2
RRB1	0.0738836	0.438854	0.0814963	0.24227	0.906589	1.81143	2
CGR1	0.236495	0.627042	0.195518	0.346945	1.20958	1.80732	2
STP4	1.07647	2.23009	1.15373	1.23605	0.933034	1.80421	3
MAK21	0.0566287	0.415334	0.0524142	0.230618	1.08041	1.80096	2
NOP14	0.0794218	0.375128	0.0716322	0.210388	1.10874	1.78303	2
RRP12	0.0796419	0.503269	0.0702405	0.28333	1.13385	1.77626	2
DIP2	0.0740138	0.465859	0.0534268	0.262612	1.38533	1.77395	2
GAR1	0.107988	0.455531	0.0952844	0.256828	1.13333	1.77368	2
NOG1	0.0722502	0.523818	0.0636959	0.295632	1.1343	1.77186	2
UTP10	0.153303	0.612595	0.128881	0.346466	1.18949	1.76813	2
UTP20	0.14667	0.479076	0.122243	0.272997	1.19982	1.75488	2
SAS10	0.0603096	0.464403	0.085742	0.265434	0.703385	1.7496	2
BMS1	0.199516	0.535937	0.189985	0.306594	1.05016	1.74803	2
BRX1	0.0763283	0.409809	0.0742363	0.236623	1.02818	1.73191	2
URA7	0.0412271	0.282364	0.0358188	0.163073	1.15099	1.73151	1
NOP1	0.105762	0.450426	0.0849777	0.260739	1.24458	1.7275	2
ARX1	0.0894063	0.396302	0.0624255	0.231221	1.43221	1.71395	2
MAK16	0.114867	0.463955	0.105024	0.272046	1.09372	1.70543	2
ANB1	0.469691	0.486855	0.483657	0.286098	0.971123	1.7017	4
SDA1	0.0969979	0.450975	0.142579	0.265078	0.680311	1.70129	2
SLX9	0.198401	0.826282	0.148872	0.487159	1.3327	1.69613	2
NOC2	0.0605631	0.453254	0.060934	0.268889	0.993913	1.68565	2
NIP7	0.0761922	0.38626	0.0539453	0.229395	1.4124	1.68382	2
RPA43	0.0821443	0.385518	0.077235	0.229235	1.06356	1.68176	3
ENP2	0.059505	0.349522	0.0646726	0.207857	0.920097	1.68155	2
MTR4	0.0787588	0.421962	0.0691965	0.252325	1.13819	1.6723	2
PWP2	0.0538578	0.397671	0.0693813	0.238928	0.776258	1.6644	2
CIC1	0.068862	0.451669	0.0412296	0.271696	1.67021	1.6624	2
CBF5	0.14556	0.661498	0.139195	0.400014	1.04573	1.65369	2
RRS1	0.0749839	0.526746	0.0615896	0.32353	1.21748	1.62812	3
PWP1	0.0718293	0.463521	0.0711977	0.286504	1.00887	1.61785	2
NOP13	0.0542591	0.282504	0.0799648	0.174778	0.678537	1.61636	2
ROK1	0.0398067	0.317899	0.0424942	0.197406	0.936755	1.61038	2
ZPR1	0.237244	1.07574	0.308511	0.668154	0.768998	1.61001	2
RPF2	0.0549556	0.396807	0.0585892	0.246771	0.937983	1.60799	2
RLP24	0.0599122	0.478126	0.0479695	0.297478	1.24897	1.60726	2
URB1	0.154246	0.526951	0.130836	0.32818	1.17892	1.60568	2
NOP7	0.0487807	0.314161	0.0908224	0.195835	0.5371	1.60422	2
PRP43	0.0852602	0.418011	0.113333	0.260951	0.7523	1.60188	2
MRD1	0.117976	0.530856	0.0992231	0.331817	1.18899	1.59985	2
RRP8	0.111181	0.417716	0.101286	0.26253	1.0977	1.59112	2
UTP9	0.107472	0.590315	0.0922424	0.371049	1.1651	1.59094	2
KRR1	0.142176	0.42561	0.195649	0.268221	0.726689	1.58679	2
NMD3	0.103478	0.487268	0.113441	0.307699	0.912169	1.58359	2
RPA34	0.0969594	0.517149	0.0851223	0.326661	1.13906	1.58314	3
FPR4	0.11944	0.427921	0.155141	0.271363	0.769881	1.57693	2
GUA1	0.264838	0.459924	0.287692	0.292269	0.920562	1.57364	1
TIF11	0.663808	0.570942	0.571582	0.364466	1.16135	1.56652	4
ECM16	0.0956407	0.395739	0.0769918	0.253847	1.24222	1.55897	2
YTM1	0.0695062	0.456809	0.0608025	0.295548	1.14315	1.54563	2
AAH1	0.0587955	0.350314	0.0557423	0.227671	1.05477	1.53869	1
SRO9	0.144424	0.449796	0.160161	0.293198	0.901744	1.53411	2
NAN1	0.0824124	0.515892	0.0718639	0.336404	1.14678	1.53355	2
EBP2	0.132553	0.595561	0.0984514	0.389961	1.34638	1.52723	2
RRP14	0.205365	0.689974	0.177146	0.454339	1.15929	1.51863	2
NOP8	0.184744	0.485376	0.16192	0.320101	1.14096	1.51632	2
SPB1	0.115066	0.507604	0.0985853	0.335534	1.16717	1.51282	2
HCA4	0.183048	0.435944	0.111727	0.288594	1.63835	1.51058	2
TIF4631	0.298698	0.523393	0.291346	0.348797	1.02523	1.50057	2
IMD4	0.134278	0.457172	0.129736	0.30467	1.03501	1.50055	1
TEF4	0.673378	0.622432	0.650724	0.414948	1.03481	1.50002	4
RSA4	0.05506	0.401028	0.0610296	0.267415	0.902186	1.49965	2
RPC53	0.187484	0.562107	0.175107	0.375125	1.07068	1.49845	3
SSF1	0.043083	0.418387	0.0471841	0.279381	0.913084	1.49755	2
NOG2	0.0615502	0.640541	0.0745523	0.431347	0.825597	1.48498	2
IMP4	0.103593	0.527101	0.0849408	0.357203	1.21959	1.47563	2
PUF6	0.0616021	0.511326	0.0481461	0.346569	1.27948	1.47539	2
MRT4	0.0722366	0.474969	0.0623531	0.323454	1.15851	1.46843	2
BFR2	0.0450865	0.417009	0.0400606	0.28476	1.12546	1.46442	2
TRM8	0.157339	0.410189	0.147927	0.281054	1.06362	1.45947	3
UTP25	0.0858634	0.509484	0.0780969	0.34962	1.09945	1.45725	2
NOC4	0.180086	0.512397	0.164011	0.352307	1.09801	1.4544	2
UTP23	0.0501474	0.509471	0.0545792	0.351039	0.918801	1.45133	2
TIF3	0.339347	0.507614	0.346419	0.349879	0.979585	1.45083	4
HAS1	0.111097	0.290969	0.130613	0.200714	0.850581	1.44967	2
KRI1	0.29549	0.608025	0.2743	0.420605	1.07725	1.4456	2
LTV1	0.0863111	0.365672	0.0820526	0.253083	1.0519	1.44487	2
FCY21	1.41632	0.828061	1.32884	0.574749	1.06584	1.44074	1
TRM82	0.0897175	0.373257	0.0808055	0.259784	1.11029	1.4368	3
ILS1	0.699262	0.843234	0.720539	0.587689	0.97047	1.43483	3
SNU13	0.213276	0.643066	0.227921	0.448276	0.935742	1.43453	2
PRT1	0.295118	0.601591	0.282705	0.41959	1.04391	1.43376	2
RLP7	0.13074	0.526621	0.110378	0.367546	1.18448	1.4328	2
NOC3	0.114221	0.466592	0.112502	0.325837	1.01528	1.43198	2
IMP3	0.135705	0.445468	0.130417	0.311719	1.04055	1.42907	2
NUG1	0.0760017	0.394449	0.0806172	0.27629	0.942748	1.42766	2
FCF2	0.300053	0.686026	0.230858	0.480605	1.29973	1.42742	2
NSR1	0.0584867	0.765667	0.0391002	0.536625	1.49582	1.42682	2
TIF35	0.450266	0.576522	0.384854	0.404442	1.16997	1.42547	4
GRS1	0.69458	0.674291	0.702593	0.47748	0.988595	1.41219	3
CDC60	0.493209	0.560274	0.482861	0.397898	1.02143	1.40809	3
SOF1	0.112966	0.481468	0.100737	0.342039	1.1214	1.40764	2
GLN4	0.488346	0.668771	0.426132	0.475217	1.146	1.40729	3
RPO26	0.431675	0.592786	0.357873	0.422465	1.20622	1.40316	3
LOC1	0.380019	0.617635	0.338492	0.440325	1.12268	1.40268	2
FUR1	0.587109	0.626154	0.497847	0.44681	1.1793	1.40139	1
RPA12	0.149194	0.446648	0.107379	0.319883	1.38941	1.39628	3
MPP10	0.258663	0.567617	0.2664	0.406668	0.970957	1.39578	2
ASC1	0.713862	0.403114	0.723579	0.289246	0.986572	1.39367	2
RIX1	0.11591	0.378245	0.123096	0.272133	0.941622	1.38993	2
NOP15	0.105434	0.586741	0.0779241	0.423062	1.35304	1.38689	2
ENP1	0.10261	0.396178	0.0973283	0.287435	1.05426	1.37832	2
FUR4	0.407661	0.563434	0.44172	0.409794	0.922895	1.37492	1
SES1	0.702144	0.608202	0.712205	0.443101	0.985873	1.3726	3
WRS1	0.483148	0.587437	0.478755	0.428311	1.00917	1.37152	3
IPI3	0.135355	0.426621	0.116569	0.312238	1.16115	1.36634	2
RLI1	0.232232	0.451494	0.218242	0.33088	1.0641	1.36452	2
NOP12	0.185187	0.511459	0.167457	0.374874	1.10588	1.36435	2
VAS1	0.683536	0.70496	0.640049	0.518503	1.06794	1.35961	3
IMD3	0.369802	0.354079	0.375971	0.260935	0.983592	1.35696	1
RRP9	0.183985	0.483519	0.181314	0.35748	1.01473	1.35258	2
ESF2	0.118385	0.420998	0.14497	0.311325	0.816615	1.35228	2
YEF3	0.526266	0.759111	0.511106	0.562284	1.02966	1.35005	4
RRP6	0.352206	0.731668	0.388259	0.543786	0.907141	1.34551	2
NOP9	0.294923	0.544117	0.275742	0.404868	1.06956	1.34394	2
RRP1	0.0825369	0.28941	0.0740609	0.215664	1.11445	1.34195	2
UTP11	0.159868	0.600233	0.151853	0.447866	1.05278	1.34021	2
GCD10	0.0879353	0.413201	0.104734	0.3084	0.839606	1.33982	4
TSR1	0.0716466	0.465417	0.0686577	0.348027	1.04353	1.3373	2
APT1	0.351362	0.444735	0.309909	0.333042	1.13376	1.33537	1
RCL1	0.104338	0.585875	0.0906421	0.440029	1.15109	1.33145	2
RPC40	0.228516	0.506586	0.234251	0.382078	0.975519	1.32587	3
UTP15	0.118541	0.53308	0.124128	0.403317	0.954991	1.32174	2
DBP7	0.207637	0.566781	0.184246	0.429208	1.12695	1.32053	2
NHP2	0.23494	0.584358	0.233263	0.444969	1.00719	1.31326	2
GCD11	0.448513	0.622898	0.425289	0.474841	1.05461	1.3118	4
FAL1	0.203679	0.533601	0.175707	0.40731	1.15919	1.31006	2
RPB5	0.348875	0.647103	0.310275	0.49445	1.12441	1.30873	3
URK1	0.429048	0.813888	0.394628	0.624079	1.08722	1.30414	1
TIF34	0.467959	0.642665	0.450071	0.493243	1.03974	1.30294	4
TIF5	0.345897	0.473878	0.305424	0.364101	1.13252	1.3015	4
TRM7	0.33371	0.667963	0.291247	0.513239	1.1458	1.30146	3
RPC19	0.310228	0.687616	0.262015	0.534091	1.18401	1.28745	3
HTS1	0.75895	0.761626	0.715057	0.592459	1.06138	1.28553	3
MES1	0.455643	0.657557	0.494944	0.511519	0.920595	1.2855	3
IMD2 / IMD3	0.423085	0.345182	0.439497	0.269407	0.962658	1.28126	1
NSA1	0.218036	0.543422	0.224871	0.424818	0.969606	1.27919	2
DBP10	0.269267	0.563889	0.283491	0.441117	0.949825	1.27832	2
RNT1	0.224994	0.62263	0.256869	0.490045	0.875909	1.27056	2
RRP3	0.132415	0.628935	0.104861	0.496771	1.26276	1.26605	2
NPL3	1.23027	0.739836	1.20024	0.586658	1.02502	1.2611	2
RPO31	0.307586	0.610702	0.286931	0.485213	1.07199	1.25863	3
FUN12	0.499139	0.647861	0.474791	0.515243	1.05128	1.25739	2
ARC1	0.975943	0.867385	0.850449	0.689836	1.14756	1.25738	3
DBP9	0.120007	0.507766	0.110198	0.404711	1.08901	1.25464	2
UTP18	0.0920412	0.53571	0.0904454	0.427853	1.01764	1.25209	2
NOP16	0.319217	0.660576	0.235668	0.528393	1.35452	1.25016	2
RPC10	0.471032	0.662199	0.409231	0.531008	1.15102	1.24706	3
LCP5	0.141015	0.514557	0.145084	0.413174	0.97196	1.24538	2
TIF1 / TIF2	0.819175	0.732504	0.772654	0.588367	1.06021	1.24498	4
FCY2	1.18412	1.28498	0.982598	1.03285	1.20509	1.24412	1
EFT1 / EFT2	0.855469	0.790733	0.793991	0.63743	1.07743	1.2405	4
REI1	0.116809	0.546687	0.111106	0.442537	1.05133	1.23535	2
RPF1	0.0917372	0.551101	0.103918	0.446142	0.882785	1.23526	2
RPB8	0.436946	0.59434	0.437869	0.483244	0.997894	1.2299	3
UTP6	0.0991601	0.478744	0.107083	0.391741	0.926015	1.22209	2
RPA14	0.404158	0.857773	0.390561	0.705338	1.03481	1.21612	3
RPC34	0.301844	0.661975	0.257113	0.545953	1.17397	1.21251	3
DED81	0.685674	0.738667	0.691424	0.609448	0.991683	1.21203	3
UTP5	0.137154	0.550167	0.170181	0.454765	0.805928	1.20978	2
PRS1	0.342402	0.596502	0.322416	0.493097	1.06199	1.20971	1
UTP7	0.255182	0.636007	0.2939	0.525997	0.868262	1.20914	2
YMR310C	0.156502	0.523972	0.150668	0.437621	1.03872	1.19732	2
FPR3	0.844809	0.568062	0.823188	0.479028	1.02627	1.18586	2
PUS1	0.40412	1.11539	0.448499	0.943601	0.901051	1.18205	3
GCN3	0.510384	0.626751	0.547639	0.531228	0.931971	1.17981	4
KRS1	0.701833	1.09719	0.762143	0.930137	0.920868	1.17959	3
DIM1	0.110472	0.322572	0.114326	0.275123	0.966289	1.17247	2
SGD1	0.325168	0.636748	0.307407	0.54589	1.05778	1.16644	2
DHR2	0.178282	0.284928	0.169256	0.244359	1.05333	1.16602	2
DPS1	0.978885	0.867762	0.97389	0.744352	1.00513	1.16579	3
PNO1	0.270422	0.721527	0.281276	0.619007	0.961411	1.16562	2
BUD21	0.374557	0.561549	0.391747	0.482169	0.956121	1.16463	2
URA5	0.62256	0.721647	0.606285	0.619947	1.02684	1.16404	1
GCD6	0.535817	0.64735	0.502505	0.55793	1.06629	1.16027	4
SUI1	0.584245	0.848752	0.519454	0.733767	1.12473	1.15671	4
NOP6	0.287495	0.535003	0.32928	0.462852	0.873103	1.15588	2
GCD1	0.392954	0.649988	0.365069	0.564949	1.07638	1.15052	4
FRS1	0.611707	0.664249	0.60318	0.578553	1.01414	1.14812	3
HPT1	0.191311	0.391103	0.132645	0.343783	1.44227	1.13764	1
SKI6	0.509757	0.695972	0.515509	0.615207	0.988841	1.13128	2
BUD20	0.213659	0.95627	0.195443	0.846382	1.0932	1.12983	2
PUS6	0.710581	0.647505	0.689289	0.574086	1.03089	1.12789	3
SQT1	0.371791	0.734268	0.323054	0.651292	1.15087	1.1274	2
CAF20	0.600103	0.634945	0.613851	0.568337	0.977604	1.1172	4
SSF2	0.603358	0.901234	0.567695	0.808944	1.06282	1.11409	2
EFB1	0.701164	0.878364	0.694869	0.790376	1.00906	1.11132	4
DBP6	0.289855	0.579213	0.251918	0.523325	1.15059	1.1068	2
BAS1	0.543738	1.46151	0.649777	1.33931	0.836808	1.09124	1
RRP46	0.532048	0.873943	0.532728	0.803639	0.998723	1.08748	2
IPI1	0.166269	0.494616	0.218007	0.456461	0.762675	1.08359	2
RRP7	0.575096	0.751326	0.714265	0.694715	0.805157	1.08149	2
URA1	0.0609979	0.139216	0.0967548	0.129611	0.630438	1.07411	1
GCD14	0.320806	0.540921	0.355647	0.506904	0.902036	1.06711	4
PRS3	0.313328	0.689641	0.327803	0.649169	0.955843	1.06234	1
DBP8	0.12611	0.430591	0.164361	0.406664	0.767276	1.05884	2
SHQ1	0.393399	0.76122	0.42651	0.722961	0.922367	1.05292	2
NOB1	0.229194	0.576322	0.288946	0.561567	0.793205	1.02627	2
LOS1	0.286466	0.552419	0.35721	0.542285	0.801952	1.01869	3
RET1	0.348749	0.718649	0.434563	0.707884	0.802528	1.01521	3
PRS5	0.532532	0.725184	0.532592	0.721256	0.999888	1.00545	1
GLN1	1.80193	1.80703	1.81738	1.80883	0.991499	0.999008	1
TRM5	0.42582	0.658705	0.443536	0.663504	0.960058	0.992767	3
RSA1	0.723977	0.901112	0.779314	0.94115	0.928992	0.957459	2
CYS4	0.760693	1.21602	0.713812	1.33511	1.06568	0.9108	2
GCN20	0.909695	0.80895	1.01562	0.925309	0.8957	0.874249	4
RRP4	0.357219	0.873805	0.412976	0.99988	0.864989	0.87391	2
RRN3	0.179182	0.637475	0.188831	0.733746	0.948901	0.868795	3
TKL2	3.59233	2.0331	2.46384	2.35194	1.45802	0.864435	1
FUI1	0.31299	0.824572	0.34918	0.954909	0.896356	0.863509	1
SRP40	0.623201	0.318949	0.664002	0.370862	0.938552	0.86002	2
RPP1	0.2684	0.439651	0.370932	0.517151	0.723583	0.85014	2
TIF6	0.538587	0.726396	0.552059	0.872555	0.975597	0.832493	2
HEF3	2.91938	2.3477	3.01296	3.28918	0.968938	0.713766	4
JIP5	0.698192	0.947248	0.776259	1.38402	0.899432	0.684418	2
TFB3	1.03332	1.01475	1.3797	1.51129	0.748947	0.671444	4
IMD1 / IMD2	0.93755	0.238933	1.03157	0.357585	0.90886	0.668186	1
IMD2	0.849257	0.180528	0.864887	0.281871	0.981928	0.640461	1
