# Supplementary material for: Vesicular Trafficking Systems Impact TORC1-Controlled Transcriptional Programs in Saccharomyces cerevisiae
Source: G3 (Bethesda). 2016 Jan 6;6(3):641–52. doi: 10.1534/g3.115.023911 (PMC4777127; doi:10.1534/g3.115.023911)
Supplement: Supporting Information [file supp_g3.115.023911_TableS7.xlsx]

## Sheet: Sheet1
Table S7. Microarray expression results for stress response genes. Treatment conditions included growth in YPD followed by addition of 100 nM rapamycin (rapa) for 30 min, or a switch to S-proline+leu+lys+ura+his medium for 1 hour (pro).
Gene Symbol	WT rapa/YPD	WT pro/YPD	vps45 rapa/YPD	vps45 pro/YPD	WT/vps45 rapa ratio	WT/vps45 pro ratio
HXK1	1.33588	1.0266	1.50167	0.927394	0.889601	1.10697
GPD1	1.01093	1.1712	0.981961	1.32555	1.0295	0.883556
PFK26	1.57094	1.92306	1.70175	2.28788	0.923134	0.840542
TPS2	1.42668	1.30987	1.46537	1.24275	0.973599	1.05401
NTH1	2.19065	2.27853	1.97571	2.39277	1.10879	0.952253
GLK1	1.6427	1.51065	1.63888	1.5869	1.00233	0.951946
TSL1	1.55567	1.33519	1.58354	1.45956	0.982404	0.914791
TPS1	1.65489	1.49758	1.70206	1.81968	0.972287	0.822993
XKS1	2.16978	1.35042	2.41239	1.68959	0.899431	0.799259
FBP26	2.39323	2.15175	2.34875	2.7022	1.01894	0.796296
PGM2	1.87218	1.45979	1.81498	1.96631	1.03152	0.742401
GPM2	1.75415	2.4883	1.41995	1.71364	1.23535	1.45206
HXT5	5.62936	12.9906	2.13814	6.4704	2.63284	2.0077
ATH1	2.01311	2.00316	1.78432	1.60239	1.12822	1.25011
EMI2	0.925926	0.594438	1.20239	0.729884	0.770074	0.814428
GLC3	2.28419	1.38494	2.3685	1.79834	0.964405	0.770118
GLG1	2.08835	1.48889	2.56127	2.05584	0.815358	0.724223
GSY2	1.95981	1.3117	2.28964	1.94044	0.855944	0.675981
TSA2	8.40894	4.52798	4.25595	3.53803	1.97581	1.2798
GRX2	1.47283	1.49346	1.29962	1.66327	1.13328	0.897909
CTT1	4.32029	2.59988	3.90623	3.2817	1.106	0.792236
GTT1	2.2897	2.68197	1.89333	2.56415	1.20935	1.04595
TRX2	1.34836	1.25535	1.25093	1.20126	1.07789	1.04503
HYR1	1.40898	1.36231	1.36561	1.35	1.03176	1.00912
SOD1	1.29435	1.26236	1.23687	1.27007	1.04647	0.993931
GPX1	2.09253	2.153	1.77566	2.45558	1.17845	0.876778
ECM38	2.7933	3.09541	3.00296	2.61097	0.930182	1.18554
GRX1	1.60911	1.70589	1.40815	1.54609	1.14272	1.10336
CCP1	1.47396	1.25189	1.44231	1.38901	1.02195	0.90128
PRX1	1.97171	1.5937	1.79488	1.8106	1.09852	0.880206
HSP26	1.91247	2.18612	1.35836	1.71549	1.40793	1.27434
SSA4	2.29597	1.76747	1.82914	1.19431	1.25522	1.47992
HSP78	1.94275	2.59821	1.82389	1.9158	1.06517	1.3562
HSP104	1.24836	1.37537	1.10354	1.1027	1.13123	1.24727
HSP42	1.45867	1.8168	1.59645	1.89638	0.913694	0.958036
SSE2	2.21957	2.519	2.08808	1.73555	1.06297	1.45141
SSA3	1.28478	1.58899	1.4231	1.92916	0.902804	0.82367
PAI3	3.8154	2.59113	2.44236	2.02021	1.56218	1.28261
ATG8	3.12817	2.57806	2.23317	2.25937	1.40077	1.14106
LAP4	2.99056	2.31856	2.59554	2.14092	1.15219	1.08297
PRB1	2.77338	3.10062	1.69911	2.0049	1.63226	1.54652
PMC1	1.39861	1.36515	1.0764	0.92279	1.29934	1.47937
PBI2	2.32902	2.46552	1.71127	1.8738	1.36099	1.31578
UBI4	2.12162	2.29965	1.53714	1.90142	1.38024	1.20944
PRC1	1.40078	1.43908	1.22108	1.22708	1.14717	1.17277
PEP4	1.41918	1.45144	1.30327	1.38402	1.08894	1.04871
UBC8	1.86029	1.91916	1.58923	1.86842	1.17056	1.02716
UBC5	1.64988	2.01878	1.4756	1.99529	1.11811	1.01178
UBP15	1.76588	1.55842	1.60515	1.55876	1.10013	0.999779
YBR139W	1.88367	1.61494	1.9279	1.73036	0.977059	0.933298
VAB2	1.54607	1.45358	1.77668	1.76016	0.870203	0.825824
ATG1	1.59094	2.62162	1.39798	3.56453	1.13802	0.735476
ATG7	2.40325	1.8645	2.61856	2.59952	0.917778	0.717245
MAG1	1.93208	1.4851	1.47644	1.59399	1.30861	0.931688
MMS2	1.2301	1.45363	1.07195	1.60635	1.14754	0.904929
TOR1	1.07307	1.07891	0.911951	0.936303	1.17667	1.15231
MTL1	2.06062	1.65924	1.89381	1.07329	1.08808	1.54594
KNS1	1.65508	1.76991	1.46598	1.58334	1.12899	1.11783
IKS1	2.33432	1.93854	1.9987	1.77555	1.16792	1.09179
KIN82	2.62543	1.54909	2.46128	1.48775	1.06669	1.04122
SDS22	1.69207	1.39957	1.56234	1.39145	1.08303	1.00584
NPR1	2.50773	1.96158	2.80179	2.01542	0.895046	0.973289
PTK2	1.48044	1.20687	1.67911	1.25857	0.881681	0.958919
PIG2	1.71279	1.52662	2.14441	1.59365	0.798723	0.957943
PDE1	2.74183	1.67032	2.38616	1.81111	1.14906	0.922265
SIP2	1.85145	1.41779	2.38344	1.59073	0.776798	0.891286
YAK1	1.5818	1.6839	1.84859	2.03103	0.855681	0.829086
TPK1	1.63113	1.53006	1.80734	1.98639	0.902501	0.770272
SDP1	3.01554	2.12733	4.12487	3.02562	0.731062	0.703106
RIM11	1.69872	1.26306	2.08787	1.8236	0.813618	0.692623
RRD2	1.04091	1.66962	1.05199	2.44446	0.989462	0.683023
TPK2	1.50644	1.43295	1.89235	2.19311	0.79607	0.653388
YLR345W	1.78948	1.68058	1.78412	1.98726	1.003	0.845679
YDL199C	2.70505	1.81817	2.54789	1.85832	1.06168	0.978396
VPS73	2.34758	1.32607	2.21229	1.61758	1.06115	0.819785
ARO10	2.57188	0.0506891	1.85581	0.0679999	1.38585	0.745429
GND2	3.99794	3.54237	2.54534	3.66374	1.57069	0.966872
NQM1	6.23531	2.83361	2.59414	2.6592	2.40361	1.06559
BNA1	2.0216	1.63373	1.76002	1.61356	1.14862	1.0125
ZWF1	1.41566	2.16655	1.50105	3.15479	0.94311	0.686749
GRE3	1.43682	1.60921	1.29525	1.69152	1.10931	0.951341
ARA1	1.62404	1.51725	1.53054	1.78337	1.06109	0.850777
YDL124W	1.51755	1.69029	1.33908	1.67268	1.13328	1.01053
GRE2	1.79053	1.76805	1.40969	1.78764	1.27016	0.989038
YJR096W	3.23523	2.83156	2.28688	2.90802	1.41469	0.973709
GOR1	2.8388	2.83435	2.74461	3.45144	1.03432	0.821207
HFD1	1.74418	1.69061	1.62017	2.1925	1.07654	0.771087
YML131W	2.2393	1.09229	2.04746	1.42247	1.09369	0.767887
ALD3	4.26532	1.77458	2.20749	2.55333	1.93221	0.695006
UGA2	3.79269	3.04973	2.68673	2.13904	1.41164	1.42575
BDH2	2.98286	1.67522	2.98008	1.23411	1.00093	1.35743
ALD2	4.14654	3.01521	3.05592	2.47585	1.35689	1.21785
YPR1	1.26459	1.02851	1.20006	1.03102	1.05377	0.997567
ALD4	1.61743	1.56303	1.7867	1.57087	0.905261	0.995009
AVT6	2.08178	1.64388	1.94738	1.85536	1.06901	0.886015
TPS3	1.37396	0.966258	1.45297	0.958378	0.945621	1.00822
GLO2	1.7023	1.44248	1.41508	1.33845	1.20296	1.07772
HOR2	1.33394	1.62001	1.33107	1.60239	1.00216	1.011
GLO1	1.65792	1.42699	1.52075	1.512	1.0902	0.943777
YBR056W	1.77362	1.52164	1.55416	1.70228	1.14121	0.893884
GPH1	2.43575	1.69482	2.51924	2.01105	0.966859	0.842755
GSY1	0.778065	0.360201	1.41718	0.657765	0.549024	0.547613
DDR48	1.42565	1.5914	1.29732	1.54044	1.09892	1.03308
DAK1	1.62435	1.41714	1.41317	1.39337	1.14943	1.01706
HSP12	1.64247	1.8626	1.58664	2.30535	1.03518	0.807947
GIT1	3.68123	3.47273	2.21102	1.95229	1.66495	1.77879
XBP1	2.79546	2.26985	2.24861	2.00485	1.2432	1.13218
SLT2	2.80074	2.37386	2.01949	2.19574	1.38686	1.08112
NCE103	2.50771	2.82561	2.12548	2.76708	1.17984	1.02115
PPZ2	1.8002	1.44832	1.7075	1.46157	1.05429	0.990935
BSD2	1.29956	1.20454	1.24842	1.32163	1.04096	0.9114
PNC1	1.44517	1.33311	1.40717	1.53872	1.027	0.866381
TRR2	1.77634	1.67659	1.69058	2.01403	1.05073	0.832456
ATG3	1.58579	1.54305	1.82793	1.90751	0.867537	0.808932
MCR1	1.33414	1.45544	1.34619	1.20369	0.991049	1.20915
YMR090W	2.96736	2.30066	2.72827	2.59789	1.08763	0.885588
TMA10	1.87557	3.77743	1.46842	1.88702	1.27727	2.0018
ETR1	1.83489	1.44464	1.4577	1.29806	1.25875	1.11292
COX5B	1.71722	1.66727	1.73111	1.8164	0.991981	0.9179
CYC7	2.83912	1.02019	2.94683	1.14522	0.963449	0.89083
SCO2	1.40201	1.37211	1.29007	1.54876	1.08677	0.885942
PUT1	10.8028	23.7386	3.89981	4.83802	2.77009	4.90668
GPG1	9.00714	9.56251	3.44135	3.92168	2.61733	2.43837
YBR285W	13.482	3.89199	5.84399	2.06384	2.30699	1.8858
CRG1	5.7009	4.52223	3.07591	2.87729	1.8534	1.5717
MHO1	3.65588	4.21553	2.84129	2.95157	1.2867	1.42823
YNL194C	4.78155	1.67171	3.67897	1.21605	1.2997	1.3747
YNL134C	2.43732	1.78302	1.94702	1.36011	1.25182	1.31094
ATO2	7.19725	3.57738	6.3121	2.92304	1.14023	1.22386
UGA1	2.79415	2.02581	2.28442	1.67169	1.22314	1.21183
HSP31	2.91464	3.90646	2.09858	3.31102	1.38887	1.17984
SPG4	6.16151	2.59247	4.30802	2.21378	1.43024	1.17106
SPS100	4.24953	2.01569	2.48197	1.74042	1.71216	1.15816
FMP16	4.92172	5.04162	3.4806	4.47708	1.41404	1.1261
SAC6	1.39104	1.27068	1.19223	1.13037	1.16675	1.12412
SIP18	5.13497	1.97434	2.25392	1.77791	2.27824	1.11049
PSP1	1.71351	1.2301	1.6442	1.12969	1.04215	1.08888
YER079W	2.53546	2.01215	2.49815	1.8549	1.01493	1.08478
YNL195C	2.69894	2.07657	1.83699	1.91905	1.46922	1.08208
POM33	1.29097	1.19844	1.19431	1.1151	1.08093	1.07473
VID24	1.27807	3.21518	1.46639	2.99583	0.871572	1.07322
PPX1	0.893655	1.04889	0.706434	0.992319	1.26502	1.05701
HOR7	1.34211	1.31082	1.27737	1.25592	1.05069	1.04372
YPS6	5.68637	2.66702	3.68967	2.57814	1.54116	1.03447
UIP4	3.84104	3.76013	3.3121	3.64181	1.1597	1.03249
DAP1	1.89449	1.70412	1.64207	1.66798	1.15372	1.02167
YOR1	1.36013	0.833903	1.01014	0.816506	1.34647	1.02131
ECM4	3.18731	2.12512	2.42557	2.08507	1.31405	1.01921
YGR201C	2.79014	3.05738	2.11944	3.02213	1.31645	1.01166
YKL151C	3.35361	2.381	2.70218	2.36504	1.24108	1.00675
AIM19	2.72529	2.15506	2.35208	2.14469	1.15867	1.00484
DAP2	1.68601	1.47101	1.61286	1.47236	1.04536	0.999082
MSC1	2.75601	2.31101	2.30397	2.34566	1.1962	0.98523
UIP3	1.34103	1.25344	1.15914	1.27943	1.15692	0.979689
YNL200C	2.51623	2.06825	2.3538	2.11776	1.06901	0.976618
DIA3	3.64195	3.39119	2.64019	3.48377	1.37943	0.973423
GND1	0.920929	1.20118	0.971817	1.23603	0.947636	0.971809
COQ6	1.53082	1.09416	1.28474	1.16564	1.19154	0.938676
RTN2	5.08425	2.01711	3.16985	2.20812	1.60394	0.913498
EMI1	1.40937	1.26872	1.3091	1.3908	1.07659	0.912228
YPR172W	1.91198	1.51852	1.6668	1.66563	1.1471	0.91168
SFH1	0.614711	0.608913	0.694358	0.67147	0.885295	0.906836
CAT2	3.15789	1.71643	3.15103	1.90858	1.00218	0.899323
BDH1	1.84906	2.11499	1.92701	2.37236	0.95955	0.891512
DCS1	2.22496	1.79897	1.77441	2.08503	1.25392	0.8628
YIM1	1.57719	1.11166	1.55204	1.29082	1.0162	0.861205
GTO3	1.66763	1.42172	1.85603	1.66051	0.898493	0.856197
LAP2	1.50726	1.07074	1.38355	1.27541	1.08942	0.839527
OXR1	1.97036	1.62712	1.87429	1.95509	1.05125	0.832247
TFS1	2.65251	2.72925	2.32499	3.28766	1.14087	0.830151
LSP1	1.53107	1.27039	1.59311	1.54115	0.961054	0.824314
GRE1	3.96854	5.17775	2.73678	6.48942	1.45008	0.797876
SFT2	1.54579	1.09071	1.57788	1.38121	0.979662	0.789675
ROY1	1.12117	1.20659	1.36826	1.53229	0.819413	0.787442
SHC1	1.95241	1.67259	2.01087	2.12427	0.970927	0.787375
USV1	1.48844	1.46713	1.65475	1.86418	0.899493	0.787009
UGP1	1.31936	0.956187	1.30974	1.2308	1.00734	0.776884
YMR196W	3.86847	3.4291	3.7788	4.89196	1.02373	0.700966
YPS5	3.27747	1.63624	4.05065	2.42833	0.809123	0.673812
YJL163C	2.7611	2.39608	2.84324	4.245	0.971113	0.564446
