# Supplementary material for: Vesicular Trafficking Systems Impact TORC1-Controlled Transcriptional Programs in Saccharomyces cerevisiae
Source: G3 (Bethesda). 2016 Jan 6;6(3):641–52. doi: 10.1534/g3.115.023911 (PMC4777127; doi:10.1534/g3.115.023911)
Supplement: Supporting Information [file supp_g3.115.023911_TableS8.xlsx]

## Sheet: anova.txt
Table S8. ANOVA comparison of all expression data. Media conditions included YPD medium, 30 min treatment with rapamycin (100 nM) in YPD medium (RAP), or a shift to S-proline+leu+lys+ura+his medium for 1 hour (PRO). Strains included the WT and vps45 mutant (mut).
Probeset ID	Gene Symbol	Gene Title	p-value(WT-YPD vs. WT-RAP)	stepup(p-value(WT-YPD vs. WT-RAP))	Ratio(WT-YPD vs. WT-RAP)	Fold-Change(WT-YPD vs. WT-RAP)	Fold-Change(WT-YPD vs. WT-RAP) (Description)	p-value(WT-YPD vs. WT-pro)	stepup(p-value(WT-YPD vs. WT-pro))	Ratio(WT-YPD vs. WT-pro)	Fold-Change(WT-YPD vs. WT-pro)	Fold-Change(WT-YPD vs. WT-pro) (Description)	p-value(WT-YPD vs. mut-YPD)	stepup(p-value(WT-YPD vs. mut-YPD))	Ratio(WT-YPD vs. mut-YPD)	Fold-Change(WT-YPD vs. mut-YPD)	Fold-Change(WT-YPD vs. mut-YPD) (Description)	p-value(WT-pro vs. WT-RAP)	stepup(p-value(WT-pro vs. WT-RAP))	Ratio(WT-pro vs. WT-RAP)	Fold-Change(WT-pro vs. WT-RAP)	Fold-Change(WT-pro vs. WT-RAP) (Description)	p-value(WT-pro vs. mut-pro)	stepup(p-value(WT-pro vs. mut-pro))	Ratio(WT-pro vs. mut-pro)	Fold-Change(WT-pro vs. mut-pro)	Fold-Change(WT-pro vs. mut-pro) (Description)	p-value(WT-RAP vs. mut-RAP)	stepup(p-value(WT-RAP vs. mut-RAP))	Ratio(WT-RAP vs. mut-RAP)	Fold-Change(WT-RAP vs. mut-RAP)	Fold-Change(WT-RAP vs. mut-RAP) (Description)	p-value(mut-YPD vs. mut-RAP)	stepup(p-value(mut-YPD vs. mut-RAP))	Ratio(mut-YPD vs. mut-RAP)	Fold-Change(mut-YPD vs. mut-RAP)	Fold-Change(mut-YPD vs. mut-RAP) (Description)	p-value(mut-YPD vs. mut-pro)	stepup(p-value(mut-YPD vs. mut-pro))	Ratio(mut-YPD vs. mut-pro)	Fold-Change(mut-YPD vs. mut-pro)	Fold-Change(mut-YPD vs. mut-pro) (Description)	Chromosomal Location	SGD accession number
1773109_at	DAL80	Negative regulator of genes in multiple nitrogen degradation pathways; expressio	2.61407e-13	1.58703e-10	0.00891468	-112.175	WT-YPD down vs WT-RAP	6.00291e-13	1.68204e-10	0.0125975	-79.3808	WT-YPD down vs WT-pro	0.00865629	0.0931979	0.688957	-1.45147	WT-YPD down vs mut-YPD	0.013028	0.0379913	0.707654	-1.41312	WT-pro down vs WT-RAP	6.42897e-06	0.000162813	2.552	2.552	WT-pro up vs mut-pro	0.0111982	0.0720841	1.42718	1.42718	WT-RAP up vs mut-RAP	1.62939e-12	3.8354e-10	0.0184668	-54.1512	mut-YPD down vs mut-RAP	2.88485e-11	2.25183e-09	0.0466631	-21.4302	mut-YPD down vs mut-pro	chr11	S000001742
1773356_at	MEP2	Ammonium permease involved in regulation of pseudohyphal growth; belongs to a ub	5.03678e-16	2.7521e-12	0.0366418	-27.2912	WT-YPD down vs WT-RAP	1.75853e-15	3.22555e-12	0.0523107	-19.1166	WT-YPD down vs WT-pro	7.28247e-09	5.68449e-06	0.484532	-2.06385	WT-YPD down vs mut-YPD	9.49411e-06	7.29594e-05	0.700465	-1.42762	WT-pro down vs WT-RAP	0.000131104	0.0013084	1.30414	1.30414	WT-pro up vs mut-pro	0.150345	0.399265	1.0742	1.0742	WT-RAP up vs mut-RAP	1.03423e-14	2.26042e-11	0.0812345	-12.31	mut-YPD down vs mut-RAP	1.55122e-13	4.9858e-11	0.140796	-7.10247	mut-YPD down vs mut-pro	chr14	S000005086
1776285_at	PUT4	Proline permease, required for high-affinity transport of proline; also transpor	6.07617e-13	2.01213e-10	0.0374415	-26.7083	WT-YPD down vs WT-RAP	3.83856e-12	6.92774e-10	0.0624037	-16.0247	WT-YPD down vs WT-pro	0.589591	0.842854	1.05005	1.05005	WT-YPD up vs mut-YPD	0.000117242	0.000628355	0.599988	-1.6667	WT-pro down vs WT-RAP	1.81804e-08	3.75336e-06	3.52942	3.52942	WT-pro up vs mut-pro	1.62499e-06	0.000233657	2.25212	2.25212	WT-RAP up vs mut-RAP	1.0825e-11	9.61753e-10	0.0803036	-12.4527	mut-YPD down vs mut-RAP	1.89352e-09	3.77632e-08	0.209751	-4.76756	mut-YPD down vs mut-pro	chr15	S000005875
1774321_at	DAL3	Ureidoglycolate hydrolase, converts ureidoglycolate to glyoxylate and urea in th	9.84843e-16	3.50515e-12	0.037996	-26.3186	WT-YPD down vs WT-RAP	4.47489e-15	6.98595e-12	0.0579129	-17.2673	WT-YPD down vs WT-pro	7.24686e-07	0.000184171	0.614039	-1.62856	WT-YPD down vs mut-YPD	3.05354e-06	2.84234e-05	0.656089	-1.52418	WT-pro down vs WT-RAP	0.938548	0.973627	0.996168	-1.00385	WT-pro down vs mut-pro	0.761679	0.903604	0.984981	-1.01525	WT-RAP down vs mut-RAP	5.45759e-15	2.26042e-11	0.0609495	-16.407	mut-YPD down vs mut-RAP	3.44234e-14	2.35112e-11	0.0939533	-10.6436	mut-YPD down vs mut-pro	chr9	S000001471
1770480_at	GAP1	General amino acid permease; localization to the plasma membrane is regulated by	6.92902e-15	1.08172e-11	0.0401057	-24.9341	WT-YPD down vs WT-RAP	7.9435e-15	8.88583e-12	0.0417355	-23.9604	WT-YPD down vs WT-pro	4.70585e-07	0.000128564	0.549808	-1.81882	WT-YPD down vs mut-YPD	0.500547	0.661185	0.960951	-1.04064	WT-pro down vs WT-RAP	0.00162912	0.00903704	1.26751	1.26751	WT-pro up vs mut-pro	0.0244844	0.122432	1.16062	1.16062	WT-RAP up vs mut-RAP	1.25391e-13	1.69246e-10	0.0846615	-11.8117	mut-YPD down vs mut-RAP	2.24378e-13	6.36876e-11	0.0962157	-10.3933	mut-YPD down vs mut-pro	chr11	S000001747
1778128_at	DUR3	Plasma membrane transporter for both urea and polyamines, expression is highly s	1.54153e-16	1.68459e-12	0.0402511	-24.844	WT-YPD down vs WT-RAP	9.42059e-17	1.02948e-12	0.0347372	-28.7876	WT-YPD down vs WT-pro	2.15869e-11	5.89753e-08	0.337126	-2.96625	WT-YPD down vs mut-YPD	0.00383259	0.0129989	1.15873	1.15873	WT-pro up vs WT-RAP	9.28763e-08	1.03567e-05	1.64101	1.64101	WT-pro up vs mut-pro	0.048224	0.194175	0.914189	-1.09387	WT-RAP down vs mut-RAP	9.11995e-15	2.26042e-11	0.109149	-9.16176	mut-YPD down vs mut-RAP	1.01692e-13	4.1603e-11	0.169088	-5.91407	mut-YPD down vs mut-pro	chr8	S000001008
1771702_at	DAL5	Allantoate permease; ureidosuccinate permease; also transports dipeptides, thoug	5.87295e-13	2.01213e-10	0.0435392	-22.9678	WT-YPD down vs WT-RAP	1.84007e-10	9.76133e-09	0.157824	-6.33618	WT-YPD down vs WT-pro	0.0113982	0.11023	0.776068	-1.28855	WT-YPD down vs mut-YPD	8.60892e-09	2.74281e-07	0.275872	-3.62487	WT-pro down vs WT-RAP	3.66796e-07	2.45911e-05	2.45065	2.45065	WT-pro up vs mut-pro	0.00144598	0.0177187	1.42256	1.42256	WT-RAP up vs mut-RAP	6.11138e-12	7.1048e-10	0.0798089	-12.5299	mut-YPD down vs mut-RAP	4.43726e-06	2.04428e-05	0.498373	-2.00653	mut-YPD down vs mut-pro	chr10	S000003913
1780022_at	YLR053C	putative protein of unknown function	4.82926e-12	5.49731e-10	0.0485669	-20.5902	WT-YPD down vs WT-RAP	1.6264e-07	1.69889e-06	0.320833	-3.11689	WT-YPD down vs WT-pro	0.113206	0.411839	0.844963	-1.18348	WT-YPD down vs mut-YPD	7.88128e-10	5.48577e-08	0.151378	-6.606	WT-pro down vs WT-RAP	0.047249	0.139332	1.24434	1.24434	WT-pro up vs mut-pro	0.192671	0.461331	1.1455	1.1455	WT-RAP up vs mut-RAP	1.52928e-11	1.11669e-09	0.0658411	-15.1881	mut-YPD down vs mut-RAP	9.84956e-06	4.20289e-05	0.472477	-2.11651	mut-YPD down vs mut-pro	chr12	S000004043
1771557_at	DAL7	Malate synthase, role in allantoin degradation unknown; expression sensitive to	1.23077e-13	1.0346e-10	0.0632455	-15.8114	WT-YPD down vs WT-RAP	1.06203e-11	1.4691e-09	0.159671	-6.2629	WT-YPD down vs WT-pro	9.3747e-05	0.00434096	0.683309	-1.46347	WT-YPD down vs mut-YPD	1.61752e-08	4.32182e-07	0.3961	-2.52462	WT-pro down vs WT-RAP	0.000213254	0.00186582	1.41249	1.41249	WT-pro up vs mut-pro	0.814299	0.92923	0.98476	-1.01548	WT-RAP down vs mut-RAP	5.81156e-13	2.88676e-10	0.0911471	-10.9713	mut-YPD down vs mut-RAP	2.41737e-09	4.48507e-08	0.330059	-3.02976	mut-YPD down vs mut-pro	chr9	S000001470
1774323_at	DAL2	Allantoicase, converts allantoate to urea and ureidoglycolate in the second step	2.19571e-13	1.41145e-10	0.0651827	-15.3415	WT-YPD down vs WT-RAP	4.07148e-11	3.5034e-09	0.18446	-5.42122	WT-YPD down vs WT-pro	0.00791443	0.0885249	0.806157	-1.24045	WT-YPD down vs mut-YPD	7.39745e-09	2.45712e-07	0.35337	-2.8299	WT-pro down vs WT-RAP	0.00166217	0.00919705	1.31672	1.31672	WT-pro up vs mut-pro	0.696146	0.874222	0.973665	-1.02705	WT-RAP down vs mut-RAP	4.80437e-13	2.88676e-10	0.0787267	-12.7022	mut-YPD down vs mut-RAP	1.62733e-09	3.4068e-08	0.301285	-3.31912	mut-YPD down vs mut-pro	chr9	S000001468
1779095_at	DAL4	Allantoin permease; expression sensitive to nitrogen catabolite repression and i	8.35858e-12	7.02635e-10	0.0684454	-14.6102	WT-YPD down vs WT-RAP	2.10225e-09	6.45175e-08	0.200708	-4.98236	WT-YPD down vs WT-pro	0.0229964	0.170802	0.785887	-1.27245	WT-YPD down vs mut-YPD	1.39772e-07	2.26286e-06	0.34102	-2.93238	WT-pro down vs WT-RAP	1.62559e-05	0.000292178	1.93966	1.93966	WT-pro up vs mut-pro	0.148359	0.395527	1.15243	1.15243	WT-RAP up vs mut-RAP	4.44595e-11	1.9912e-09	0.100369	-9.96325	mut-YPD down vs mut-RAP	9.41739e-06	4.03423e-05	0.49537	-2.01869	mut-YPD down vs mut-pro	chr9	S000001467
1769585_at	YBR285W	putative protein of unknown function	6.64618e-08	5.41203e-07	0.074173	-13.482	WT-YPD down vs WT-RAP	3.76922e-05	0.000168197	0.256938	-3.89199	WT-YPD down vs WT-pro	0.0404187	0.233624	0.620755	-1.61094	WT-YPD down vs mut-YPD	8.29735e-05	0.000465231	0.28868	-3.46404	WT-pro down vs WT-RAP	0.459104	0.680467	1.17062	1.17062	WT-pro up vs mut-pro	0.108095	0.325851	1.43208	1.43208	WT-RAP up vs mut-RAP	3.27031e-06	1.55113e-05	0.171116	-5.84398	mut-YPD down vs mut-RAP	0.00472436	0.0116832	0.484533	-2.06385	mut-YPD down vs mut-pro	chr2	S000000489
1778246_at	TMT1	Trans-aconitate methyltransferase, cytosolic enzyme that catalyzes the methyl es	2.0597e-14	2.25084e-11	0.0814608	-12.2758	WT-YPD down vs WT-RAP	5.55924e-14	3.58819e-11	0.101235	-9.87802	WT-YPD down vs WT-pro	0.0705049	0.319435	0.906094	-1.10364	WT-YPD down vs mut-YPD	0.00104044	0.00416285	0.804672	-1.24274	WT-pro down vs WT-RAP	0.461084	0.681901	1.03833	1.03833	WT-pro up vs mut-pro	0.59068	0.818439	1.02766	1.02766	WT-RAP up vs mut-RAP	3.62125e-14	6.5955e-11	0.0923896	-10.8237	mut-YPD down vs mut-RAP	1.08768e-13	4.24506e-11	0.116009	-8.62004	mut-YPD down vs mut-pro	chr5	S000000977
1772549_at	GDH3	NADP(+)-dependent glutamate dehydrogenase, synthesizes glutamate from ammonia an	2.54017e-12	3.96557e-10	0.082664	-12.0972	WT-YPD down vs WT-RAP	4.75276e-10	2.03679e-08	0.214866	-4.65407	WT-YPD down vs WT-pro	0.0641416	0.3037	0.855153	-1.16938	WT-YPD down vs mut-YPD	7.26708e-08	1.37873e-06	0.384724	-2.59927	WT-pro down vs WT-RAP	0.00159024	0.00884385	0.728806	-1.37211	WT-pro down vs mut-pro	0.322718	0.618929	1.08192	1.08192	WT-RAP up vs mut-RAP	7.47164e-12	8.165e-10	0.104585	-9.56159	mut-YPD down vs mut-RAP	1.63995e-10	6.99704e-09	0.18312	-5.4609	mut-YPD down vs mut-pro	chr1	S000000058
1775729_at	MLS1	Malate synthase, enzyme of the glyoxylate cycle, involved in utilization of non-	5.82981e-13	2.01213e-10	0.0882425	-11.3324	WT-YPD down vs WT-RAP	3.34998e-08	5.02873e-07	0.416547	-2.40069	WT-YPD down vs WT-pro	0.884286	0.968684	0.990407	-1.00969	WT-YPD down vs mut-YPD	7.56119e-11	1.1319e-08	0.211843	-4.72048	WT-pro down vs WT-RAP	0.571386	0.76607	0.96295	-1.03848	WT-pro down vs mut-pro	0.0244675	0.122427	1.18363	1.18363	WT-RAP up vs mut-RAP	1.33998e-12	3.82653e-10	0.105458	-9.48244	mut-YPD down vs mut-RAP	2.40855e-08	2.4371e-07	0.404999	-2.46914	mut-YPD down vs mut-pro	chr14	S000005061
1774012_at	DAL1	Allantoinase, converts allantoin to allantoate in the first step of allantoin de	7.49407e-13	2.19753e-10	0.0887245	-11.2708	WT-YPD down vs WT-RAP	1.33485e-10	7.90118e-09	0.222414	-4.49613	WT-YPD down vs WT-pro	0.0129449	0.119557	0.822299	-1.2161	WT-YPD down vs mut-YPD	2.51535e-08	6.13567e-07	0.398917	-2.50679	WT-pro down vs WT-RAP	8.13124e-06	0.00018707	1.67612	1.67612	WT-pro up vs mut-pro	0.112303	0.333128	0.892231	-1.12079	WT-RAP down vs mut-RAP	1.08943e-12	3.82653e-10	0.0962701	-10.3874	mut-YPD down vs mut-RAP	1.18998e-07	8.79848e-07	0.453354	-2.20578	mut-YPD down vs mut-pro	chr9	S000001466
1772229_at	PIR3	O-glycosylated covalently-bound cell wall protein required for cell wall stabili	6.49776e-11	2.35124e-09	0.0902278	-11.0831	WT-YPD down vs WT-RAP	3.1275e-11	2.99801e-09	0.0762685	-13.1116	WT-YPD down vs WT-pro	7.74726e-05	0.0037296	0.547038	-1.82803	WT-YPD down vs mut-YPD	0.11732	0.235199	1.18303	1.18303	WT-pro up vs WT-RAP	0.877663	0.946672	0.984538	-1.01571	WT-pro down vs mut-pro	0.246963	0.533362	1.12856	1.12856	WT-RAP up vs mut-RAP	3.03507e-09	4.35583e-08	0.186143	-5.37222	mut-YPD down vs mut-RAP	5.12553e-10	1.55606e-08	0.137265	-7.28517	mut-YPD down vs mut-pro	chr11	S000001646
1778622_at	UGA4	Permease that serves as a gamma-aminobutyrate (GABA) transport protein involved	1.04043e-11	7.73827e-10	0.0913659	-10.945	WT-YPD down vs WT-RAP	5.21595e-09	1.23377e-07	0.26127	-3.82746	WT-YPD down vs WT-pro	0.764491	0.923616	0.974803	-1.02585	WT-YPD down vs mut-YPD	6.78366e-08	1.30284e-06	0.3497	-2.8596	WT-pro down vs WT-RAP	0.000165062	0.00154832	1.58996	1.58996	WT-pro up vs mut-pro	0.00337294	0.0316934	1.36239	1.36239	WT-RAP up vs mut-RAP	5.33374e-11	2.21104e-09	0.127693	-7.83125	mut-YPD down vs mut-RAP	5.68947e-07	3.31421e-06	0.426147	-2.34661	mut-YPD down vs mut-pro	chr4	S000002369
1775678_at	PUT1	Proline oxidase, nuclear-encoded mitochondrial protein involved in utilization o	6.89443e-15	1.08172e-11	0.0925685	-10.8028	WT-YPD down vs WT-RAP	2.9957e-16	1.63685e-12	0.0421254	-23.7386	WT-YPD down vs WT-pro	7.16304e-13	3.91388e-09	0.210767	-4.74458	WT-YPD down vs mut-YPD	1.15256e-09	7.03639e-08	2.19745	2.19745	WT-pro up vs WT-RAP	0.443831	0.667981	1.03416	1.03416	WT-pro up vs mut-pro	6.35914e-08	3.49431e-05	0.583842	-1.71279	WT-RAP down vs mut-RAP	3.10896e-12	5.15518e-10	0.256423	-3.89981	mut-YPD down vs mut-RAP	6.25257e-13	1.33977e-10	0.206696	-4.83803	mut-YPD down vs mut-pro	chr12	S000004132
1773702_at	SHH3	Putative mitochondrial inner membrane protein of unknown function; although similar to Sdh3p, Shh3p is not a stoichiometric subunit of either succinate dehydrogenase or of the TIM22 translocase	1.33593e-10	3.86219e-09	0.100894	-9.91136	WT-YPD down vs WT-RAP	3.46409e-10	1.61585e-08	0.122522	-8.1618	WT-YPD down vs WT-pro	0.000182482	0.00680603	0.573573	-1.74346	WT-YPD down vs mut-YPD	0.0802774	0.173952	0.823479	-1.21436	WT-pro down vs WT-RAP	0.0469948	0.138875	0.798138	-1.25292	WT-pro down vs mut-pro	0.402074	0.687563	1.09185	1.09185	WT-RAP up vs mut-RAP	4.54046e-09	6.05838e-08	0.192061	-5.20668	mut-YPD down vs mut-RAP	2.1648e-09	4.15034e-08	0.170492	-5.86539	mut-YPD down vs mut-pro	chr13	S000004724
1778857_at	DUR1,2	Urea amidolyase, contains both urea carboxylase and allophanate hydrolase activi	1.9128e-14	2.25084e-11	0.104654	-9.55529	WT-YPD down vs WT-RAP	8.15722e-14	4.4571e-11	0.138466	-7.22199	WT-YPD down vs WT-pro	4.3692e-08	2.38733e-05	0.559447	-1.78748	WT-YPD down vs mut-YPD	5.37775e-05	0.000320611	0.755811	-1.32308	WT-pro down vs WT-RAP	0.0213269	0.0731744	1.12534	1.12534	WT-pro up vs mut-pro	0.00243435	0.0256534	0.841858	-1.18785	WT-RAP down vs mut-RAP	1.70361e-13	1.69246e-10	0.157484	-6.34986	mut-YPD down vs mut-RAP	9.51927e-12	1.00026e-09	0.278527	-3.59031	mut-YPD down vs mut-pro	chr2	S000000412
1779075_at	OPT2	Oligopeptide transporter; member of the OPT family, with potential orthologs in	1.73336e-10	4.62003e-09	0.106797	-9.36354	WT-YPD down vs WT-RAP	1.82432e-10	9.72495e-09	0.107934	-9.2649	WT-YPD down vs WT-pro	1.70559e-06	0.000271152	2.52382	2.52382	WT-YPD up vs mut-YPD	0.918156	0.954763	0.989466	-1.01065	WT-pro down vs WT-RAP	1.69599e-10	1.68489e-07	9.40603	9.40603	WT-pro up vs mut-pro	7.36686e-06	0.000547654	2.21587	2.21587	WT-RAP up vs mut-RAP	9.41678e-11	3.08104e-09	0.093766	-10.6648	mut-YPD down vs mut-RAP	2.00461e-06	1.00442e-05	0.40226	-2.48595	mut-YPD down vs mut-pro	chr16	S000006398
1779309_at	ARG1	Arginosuccinate synthetase, catalyzes the formation of L-argininosuccinate from	1.4206e-11	9.35199e-10	0.107842	-9.27285	WT-YPD down vs WT-RAP	1.3214e-12	3.20894e-10	0.0626581	-15.9596	WT-YPD down vs WT-pro	5.71192e-08	2.71391e-05	2.78201	2.78201	WT-YPD up vs mut-YPD	2.86754e-05	0.000184116	1.72111	1.72111	WT-pro up vs WT-RAP	0.00427782	0.0198085	1.33023	1.33023	WT-pro up vs mut-pro	0.256206	0.546989	1.10001	1.10001	WT-RAP up vs mut-RAP	3.19198e-13	2.49157e-10	0.0426408	-23.4517	mut-YPD down vs mut-RAP	1.00093e-13	4.1603e-11	0.0299603	-33.3775	mut-YPD down vs mut-pro	chr15	S000005419
1769579_at	GPG1	Proposed gamma subunit of the heterotrimeric G protein that interacts with the r	1.00255e-09	1.76139e-08	0.111023	-9.00716	WT-YPD down vs WT-RAP	7.52072e-10	2.92145e-08	0.104575	-9.56256	WT-YPD down vs WT-pro	7.98672e-06	0.000761194	0.401388	-2.49135	WT-YPD down vs mut-YPD	0.61783	0.753672	1.06166	1.06166	WT-pro up vs WT-RAP	0.857072	0.935392	0.97874	-1.02172	WT-pro down vs mut-pro	0.68026	0.867082	1.05057	1.05057	WT-RAP up vs mut-RAP	4.10258e-07	2.5258e-06	0.290584	-3.44135	mut-YPD down vs mut-RAP	1.47592e-07	1.04869e-06	0.254993	-3.92167	mut-YPD down vs mut-pro	chr7	S000003089
1779950_at	AMD2	Putative amidase	1.283e-15	3.50515e-12	0.113287	-8.82715	WT-YPD down vs WT-RAP	1.59846e-14	1.588e-11	0.17722	-5.6427	WT-YPD down vs WT-pro	4.4744e-06	0.000520172	0.758541	-1.31832	WT-YPD down vs mut-YPD	3.49976e-08	7.93472e-07	0.639244	-1.56435	WT-pro down vs WT-RAP	0.0001459	0.00141511	1.20689	1.20689	WT-pro up vs mut-pro	0.699114	0.875735	1.01326	1.01326	WT-RAP up vs mut-RAP	6.13563e-15	2.26042e-11	0.151329	-6.60812	mut-YPD down vs mut-RAP	4.88517e-13	1.13585e-10	0.281968	-3.5465	mut-YPD down vs mut-pro	chr4	S000002650
1777793_at	YGL117W	putative protein of unknown function	2.89708e-10	6.80845e-09	0.116961	-8.54983	WT-YPD down vs WT-RAP	4.57349e-10	1.96768e-08	0.127882	-7.81973	WT-YPD down vs WT-pro	0.499648	0.792525	1.07331	1.07331	WT-YPD up vs mut-YPD	0.397302	0.567768	0.914606	-1.09337	WT-pro down vs WT-RAP	0.910195	0.96149	1.01177	1.01177	WT-pro up vs mut-pro	0.965131	0.98655	1.00454	1.00454	WT-RAP up vs mut-RAP	2.08882e-10	5.58961e-09	0.109468	-9.13511	mut-YPD down vs mut-RAP	3.37428e-10	1.14873e-08	0.120549	-8.29537	mut-YPD down vs mut-pro	chr7	S000003085
1771624_at	TSA2	Stress inducible cytoplasmic thioredoxin peroxidase; cooperates with Tsa1p in th	7.78373e-10	1.43683e-08	0.118921	-8.40892	WT-YPD down vs WT-RAP	2.95521e-08	4.56783e-07	0.220849	-4.52799	WT-YPD down vs WT-pro	0.000493744	0.0138099	0.584424	-1.71109	WT-YPD down vs mut-YPD	0.000157035	0.000811002	0.538475	-1.8571	WT-pro down vs WT-RAP	0.0232472	0.0785787	0.747948	-1.33699	WT-pro down vs mut-pro	0.218689	0.496124	1.1547	1.1547	WT-RAP up vs mut-RAP	4.57141e-08	3.91201e-07	0.234965	-4.25596	mut-YPD down vs mut-RAP	1.86572e-07	1.27428e-06	0.282643	-3.53804	mut-YPD down vs mut-pro	chr4	S000002861
1769426_at	PDH1	Mitochondrial protein that participates in respiration, induced by diauxic shift	2.07539e-13	1.41145e-10	0.119996	-8.33359	WT-YPD down vs WT-RAP	0.0147542	0.0354127	1.16011	1.16011	WT-YPD up vs WT-pro	3.31437e-08	2.01219e-05	0.498271	-2.00694	WT-YPD down vs mut-YPD	9.89637e-14	8.31904e-11	0.103435	-9.66788	WT-pro down vs WT-RAP	3.52553e-06	0.000105265	0.64487	-1.5507	WT-pro down vs mut-pro	3.54512e-05	0.00159428	0.70988	-1.40869	WT-RAP down vs mut-RAP	1.52542e-12	3.82653e-10	0.170957	-5.84943	mut-YPD down vs mut-RAP	7.3287e-06	3.22545e-05	1.50143	1.50143	mut-YPD up vs mut-pro	chr16	S000006206
1779364_at	RTC2	Protein of unknown function; identified in a screen for mutants with decreased l	6.40088e-11	2.33943e-09	0.120121	-8.32497	WT-YPD down vs WT-RAP	7.64739e-11	5.25601e-09	0.124348	-8.04193	WT-YPD down vs WT-pro	0.275877	0.621737	0.90504	-1.10492	WT-YPD down vs mut-YPD	0.698603	0.813287	0.966001	-1.0352	WT-pro down vs WT-RAP	0.000915414	0.00576911	0.676544	-1.4781	WT-pro down vs mut-pro	0.916722	0.968478	0.990733	-1.00935	WT-RAP down vs mut-RAP	1.02563e-10	3.30621e-09	0.131494	-7.60491	mut-YPD down vs mut-RAP	1.85725e-11	1.55722e-09	0.0929539	-10.758	mut-YPD down vs mut-pro	chr2	S000000351
1774778_at	CRC1	Mitochondrial inner membrane carnitine transporter, required for carnitine-depen	3.72254e-12	4.96097e-10	0.121585	-8.22469	WT-YPD down vs WT-RAP	6.65852e-06	3.67093e-05	0.587701	-1.70155	WT-YPD down vs WT-pro	0.0136907	0.124056	0.822779	-1.21539	WT-YPD down vs mut-YPD	8.72459e-11	1.26659e-08	0.206883	-4.83366	WT-pro down vs WT-RAP	1.53693e-05	0.000279544	0.614954	-1.62614	WT-pro down vs mut-pro	0.0632409	0.232458	0.871512	-1.14743	WT-RAP down vs mut-RAP	5.03207e-12	6.47823e-10	0.128787	-7.76479	mut-YPD down vs mut-RAP	8.60183e-08	6.73841e-07	0.439254	-2.27659	mut-YPD down vs mut-pro	chr15	S000005626
1777097_at	CPA2	Large subunit of carbamoyl phosphate synthetase, which catalyzes a step in the s	5.05102e-13	1.94032e-10	0.126201	-7.92389	WT-YPD down vs WT-RAP	1.47137e-13	5.95524e-11	0.0985574	-10.1464	WT-YPD down vs WT-pro	0.0864758	0.357957	0.902569	-1.10795	WT-YPD down vs mut-YPD	0.000843702	0.00347268	1.28048	1.28048	WT-pro up vs WT-RAP	0.0764958	0.20153	1.11232	1.11232	WT-pro up vs mut-pro	0.112831	0.333788	1.09837	1.09837	WT-RAP up vs mut-RAP	1.49905e-12	3.82653e-10	0.153579	-6.51131	mut-YPD down vs mut-RAP	4.1347e-13	1.00409e-10	0.121461	-8.23307	mut-YPD down vs mut-pro	chr10	S000003870
1772880_at	SNO1	Protein of unconfirmed function, involved in pyridoxine metabolism; expression i	1.82145e-10	4.73924e-09	0.12725	-7.85852	WT-YPD down vs WT-RAP	7.25687e-10	2.8424e-08	0.163205	-6.12727	WT-YPD down vs WT-pro	3.75251e-09	3.72795e-06	0.211416	-4.73001	WT-YPD down vs mut-YPD	0.0218597	0.0595866	0.779697	-1.28255	WT-pro down vs WT-RAP	8.06301e-08	9.57745e-06	0.31359	-3.18887	WT-pro down vs mut-pro	1.96162e-06	0.000258273	0.429534	-2.32811	WT-RAP down vs mut-RAP	1.62197e-08	1.69941e-07	0.258534	-3.86796	mut-YPD down vs mut-RAP	9.84501e-09	1.24521e-07	0.242079	-4.13088	mut-YPD down vs mut-pro	chr13	S000004701
1773305_at	HMX1	ER localized heme oxygenase, involved in heme degradation during iron starvation	1.76238e-12	3.57066e-10	0.13147	-7.60632	WT-YPD down vs WT-RAP	1.40992e-07	1.52099e-06	0.494141	-2.02371	WT-YPD down vs WT-pro	3.72006e-05	0.00223367	0.672522	-1.48694	WT-YPD down vs mut-YPD	1.80802e-10	2.03692e-08	0.266057	-3.7586	WT-pro down vs WT-RAP	0.0167524	0.0602402	0.844828	-1.18367	WT-pro down vs mut-pro	0.0493842	0.197321	0.876197	-1.1413	WT-RAP down vs mut-RAP	8.06844e-12	8.47806e-10	0.171285	-5.83821	mut-YPD down vs mut-RAP	6.79804e-06	3.0162e-05	0.620745	-1.61097	mut-YPD down vs mut-pro	chr12	S000004195
1779784_at	YJL133C-A	Putative protein of unknown function; the authentic, non-tagged protein is detected in highly purified mitochondria in high-throughput studies	2.02787e-10	5.10613e-09	0.133128	-7.51155	WT-YPD down vs WT-RAP	7.67961e-05	0.000315736	0.569789	-1.75504	WT-YPD down vs WT-pro	2.06133e-05	0.00150685	0.521137	-1.91888	WT-YPD down vs mut-YPD	6.67079e-09	2.30691e-07	0.233645	-4.28	WT-pro down vs WT-RAP	0.00131585	0.00760022	0.674622	-1.48231	WT-pro down vs mut-pro	0.368283	0.660961	0.917192	-1.09028	WT-RAP down vs mut-RAP	6.80882e-09	8.36031e-08	0.234303	-4.26797	mut-YPD down vs mut-RAP	0.00703508	0.0166993	0.737602	-1.35574	mut-YPD down vs mut-pro	chr10	S000028805
1778706_at	ATO2	Putative transmembrane protein involved in export of ammonia, a starvation signa	3.60299e-11	1.69029e-09	0.138942	-7.19722	WT-YPD down vs WT-RAP	3.94023e-09	1.01012e-07	0.279534	-3.57738	WT-YPD down vs WT-pro	0.00167848	0.0316795	0.728168	-1.37331	WT-YPD down vs mut-YPD	1.88858e-06	1.91806e-05	0.49705	-2.01187	WT-pro down vs WT-RAP	0.161956	0.348956	0.891172	-1.12212	WT-pro down vs mut-pro	0.0339951	0.154469	0.830277	-1.20442	WT-RAP down vs mut-RAP	7.58608e-11	2.70035e-09	0.158426	-6.31209	mut-YPD down vs mut-RAP	2.42741e-08	2.45304e-07	0.34211	-2.92304	mut-YPD down vs mut-pro	chr14	S000005285
1775340_at	UGX2	Protein of unknown function, transcript accumulates in response to any combinati	8.53056e-12	7.06227e-10	0.142863	-6.99972	WT-YPD down vs WT-RAP	3.47731e-11	3.19607e-09	0.180943	-5.52662	WT-YPD down vs WT-pro	0.106437	0.398646	0.889882	-1.12374	WT-YPD down vs mut-YPD	0.00446216	0.0148034	0.789548	-1.26655	WT-pro down vs WT-RAP	0.593952	0.783697	1.0371	1.0371	WT-pro up vs mut-pro	0.0410852	0.175126	1.16586	1.16586	WT-RAP up vs mut-RAP	4.3179e-11	1.95793e-09	0.187169	-5.34275	mut-YPD down vs mut-RAP	9.59457e-11	5.07743e-09	0.210877	-4.74211	mut-YPD down vs mut-pro	chr4	S000002328
1769959_at	NDE2	Mitochondrial external NADH dehydrogenase, catalyzes the oxidation of cytosolic	3.52679e-10	7.89769e-09	0.144022	-6.94338	WT-YPD down vs WT-RAP	6.88819e-10	2.73724e-08	0.161927	-6.17561	WT-YPD down vs WT-pro	0.502896	0.794842	0.937478	-1.06669	WT-YPD down vs mut-YPD	0.234737	0.397521	0.889425	-1.12432	WT-pro down vs WT-RAP	0.290728	0.51755	0.90172	-1.10899	WT-pro down vs mut-pro	0.00485406	0.0412162	1.38748	1.38748	WT-RAP up vs mut-RAP	3.9463e-09	5.39064e-08	0.213155	-4.69142	mut-YPD down vs mut-RAP	5.49152e-10	1.62201e-08	0.155751	-6.42052	mut-YPD down vs mut-pro	chr4	S000002243
1776166_at	SRY1	3-hydroxyaspartate dehydratase, deaminates L-threo-3-hydroxyaspartate to form ox	2.22773e-12	3.82103e-10	0.146061	-6.84643	WT-YPD down vs WT-RAP	3.96747e-12	6.99299e-10	0.161304	-6.19948	WT-YPD down vs WT-pro	5.08552e-06	0.000544848	0.621141	-1.60994	WT-YPD down vs mut-YPD	0.114922	0.231539	0.905505	-1.10436	WT-pro down vs WT-RAP	0.794494	0.904871	0.984644	-1.0156	WT-pro down vs mut-pro	0.118166	0.34426	0.906395	-1.10327	WT-RAP down vs mut-RAP	2.40316e-11	1.41192e-09	0.213139	-4.69177	mut-YPD down vs mut-RAP	9.33026e-11	5.00186e-09	0.255702	-3.9108	mut-YPD down vs mut-pro	chr11	S000001701
1779688_at	SHH4	Mitochondrial inner membrane protein of unknown function; similar to Tim18p and Sdh4p; a fraction copurifies with Sdh3p, but Shh4p is neither a stoichiometric subunit of succinate dehydrogenase nor of the TIM22 translocase; expression induced by nitrogen limitation in a GLN3, GAT1-dependent manner	1.17735e-13	1.0346e-10	0.147501	-6.77962	WT-YPD down vs WT-RAP	1.40494e-09	4.71095e-08	0.446937	-2.23745	WT-YPD down vs WT-pro	0.0756564	0.332839	0.917194	-1.09028	WT-YPD down vs mut-YPD	4.51266e-11	7.86689e-09	0.330026	-3.03006	WT-pro down vs WT-RAP	1.02644e-05	0.000214278	0.714546	-1.39949	WT-pro down vs mut-pro	4.40532e-05	0.00180071	1.33194	1.33194	WT-RAP up vs mut-RAP	1.25827e-12	3.82653e-10	0.214199	-4.66856	mut-YPD down vs mut-RAP	7.7116e-11	4.45885e-09	0.348189	-2.872	mut-YPD down vs mut-pro	chr12	S000004154
1776759_at	YKL107W	Putative protein of unknown function; proposed to be a palmitoylated membrane protein	8.07972e-13	2.20738e-10	0.148665	-6.72655	WT-YPD down vs WT-RAP	4.03944e-11	3.5034e-09	0.264389	-3.7823	WT-YPD down vs WT-pro	1.79226e-07	6.31799e-05	0.547573	-1.82624	WT-YPD down vs mut-YPD	2.83596e-07	4.03533e-06	0.562294	-1.77843	WT-pro down vs WT-RAP	4.03531e-07	2.6565e-05	0.573486	-1.74372	WT-pro down vs mut-pro	0.0934405	0.297789	0.908339	-1.10091	WT-RAP down vs mut-RAP	2.32412e-11	1.40145e-09	0.246611	-4.05496	mut-YPD down vs mut-RAP	5.92398e-11	3.76379e-09	0.276901	-3.61139	mut-YPD down vs mut-pro	chr11	S000001590
1777707_at	FMP23	Putative protein of unknown function; proposed to be involved in iron or copper	1.93824e-12	3.65192e-10	0.150156	-6.65972	WT-YPD down vs WT-RAP	4.2573e-10	1.86843e-08	0.315797	-3.16659	WT-YPD down vs WT-pro	7.05193e-05	0.00350289	0.706183	-1.41606	WT-YPD down vs mut-YPD	4.42688e-08	9.4671e-07	0.475484	-2.10312	WT-pro down vs WT-RAP	0.000174585	0.00159993	0.731425	-1.36719	WT-pro down vs mut-pro	0.211958	0.487638	0.927951	-1.07764	WT-RAP down vs mut-RAP	1.05355e-11	9.48142e-10	0.197311	-5.06814	mut-YPD down vs mut-RAP	5.93394e-10	1.7155e-08	0.327085	-3.05731	mut-YPD down vs mut-pro	chr2	S000000251
1778446_at	YPL088W	Putative aryl alcohol dehydrogenase; transcription is activated by paralogous transcription factors Yrm1p and Yrr1p along with genes involved in multidrug resistance	3.41916e-13	1.86823e-10	0.151607	-6.596	WT-YPD down vs WT-RAP	5.30334e-13	1.56635e-10	0.163298	-6.12376	WT-YPD down vs WT-pro	6.97062e-09	5.68449e-06	0.471136	-2.12253	WT-YPD down vs mut-YPD	0.14912	0.282081	0.928405	-1.07712	WT-pro down vs WT-RAP	0.0166856	0.0600315	1.14456	1.14456	WT-pro up vs mut-pro	0.977742	0.990592	0.998634	-1.00137	WT-RAP down vs mut-RAP	8.57017e-11	2.9176e-09	0.321351	-3.11187	mut-YPD down vs mut-RAP	7.80285e-10	2.06934e-08	0.39671	-2.52073	mut-YPD down vs mut-pro	chr16	S000006009
1777816_at	GUD1	Guanine deaminase, a catabolic enzyme of the guanine salvage pathway producing x	6.65245e-12	6.7313e-10	0.155189	-6.44375	WT-YPD down vs WT-RAP	3.42037e-10	1.61111e-08	0.274029	-3.64925	WT-YPD down vs WT-pro	0.0204141	0.158505	0.845306	-1.183	WT-YPD down vs mut-YPD	1.76867e-06	1.81825e-05	0.566323	-1.76578	WT-pro down vs WT-RAP	0.352011	0.582948	1.0622	1.0622	WT-pro up vs mut-pro	0.0237347	0.120024	1.17682	1.17682	WT-RAP up vs mut-RAP	5.55037e-11	2.26724e-09	0.216052	-4.62852	mut-YPD down vs mut-RAP	2.72729e-09	4.90194e-08	0.344342	-2.90409	mut-YPD down vs mut-pro	chr4	S000002397
1774777_at	NQM1	Transaldolase of unknown function; transcription is repressed by Mot1p and induc	1.8066e-09	2.78456e-08	0.160377	-6.23533	WT-YPD down vs WT-RAP	6.32827e-07	5.16887e-06	0.352907	-2.83361	WT-YPD down vs WT-pro	1.23711e-05	0.00105739	0.464584	-2.15246	WT-YPD down vs mut-YPD	9.48372e-06	7.29594e-05	0.454445	-2.20049	WT-pro down vs WT-RAP	2.74201e-05	0.000420852	0.495055	-2.01998	WT-pro down vs mut-pro	0.30488	0.598549	1.11668	1.11668	WT-RAP up vs mut-RAP	1.52624e-06	7.89714e-06	0.385484	-2.59414	mut-YPD down vs mut-RAP	1.18463e-06	6.34902e-06	0.376053	-2.6592	mut-YPD down vs mut-pro	chr7	S000003275
1778141_at	AGP1	Low-affinity amino acid permease with broad substrate range, involved in uptake	8.04797e-11	2.68955e-09	0.161265	-6.20098	WT-YPD down vs WT-RAP	3.31644e-11	3.12432e-09	0.138003	-7.24622	WT-YPD down vs WT-pro	0.620098	0.857777	1.0398	1.0398	WT-YPD up vs mut-YPD	0.0666183	0.151132	1.16856	1.16856	WT-pro up vs WT-RAP	0.0452082	0.134541	1.18868	1.18868	WT-pro up vs mut-pro	0.80354	0.924201	1.01969	1.01969	WT-RAP up vs mut-RAP	7.17316e-11	2.62168e-09	0.158146	-6.32327	mut-YPD down vs mut-RAP	7.07158e-11	4.24605e-09	0.157761	-6.33869	mut-YPD down vs mut-pro	chr3	S000000530
1773545_at	SPG4	Protein required for survival at high temperature during stationary phase; not r	6.45709e-08	5.27772e-07	0.162298	-6.1615	WT-YPD down vs WT-RAP	3.5825e-05	0.000160911	0.385733	-2.59246	WT-YPD down vs WT-pro	0.00227808	0.0385967	0.568283	-1.75969	WT-YPD down vs mut-YPD	8.32384e-05	0.000465915	0.420752	-2.3767	WT-pro down vs WT-RAP	0.01593	0.0577247	0.665494	-1.50264	WT-pro down vs mut-pro	0.175407	0.437846	0.812779	-1.23035	WT-RAP down vs mut-RAP	6.03721e-07	3.51211e-06	0.232125	-4.30803	mut-YPD down vs mut-RAP	0.000172088	0.000567124	0.451717	-2.21378	mut-YPD down vs mut-pro	chr13	S000004713
1778153_at	YHR022C	Putative protein of unknown function	7.77865e-11	2.63174e-09	0.164549	-6.0772	WT-YPD down vs WT-RAP	5.74954e-07	4.7853e-06	0.461339	-2.1676	WT-YPD down vs WT-pro	0.809711	0.942034	1.01878	1.01878	WT-YPD up vs mut-YPD	3.02839e-08	7.14075e-07	0.356678	-2.80365	WT-pro down vs WT-RAP	1.10256e-05	0.000225632	0.56497	-1.77001	WT-pro down vs mut-pro	0.00480371	0.0409681	1.30411	1.30411	WT-RAP up vs mut-RAP	3.79867e-10	8.66635e-09	0.210633	-4.74759	mut-YPD down vs mut-RAP	1.58366e-09	3.36043e-08	0.255837	-3.90874	mut-YPD down vs mut-pro	chr8	S000001064
1773938_at	SRX1	Sulfiredoxin, contributes to oxidative stress resistance by reducing cysteine-su	7.36889e-13	2.19753e-10	0.168251	-5.9435	WT-YPD down vs WT-RAP	3.27808e-10	1.56432e-08	0.362042	-2.76211	WT-YPD down vs WT-pro	0.00499825	0.0658083	0.843889	-1.18499	WT-YPD down vs mut-YPD	6.64417e-09	2.305e-07	0.464727	-2.1518	WT-pro down vs WT-RAP	0.00263683	0.013285	0.828998	-1.20628	WT-pro down vs mut-pro	0.0231179	0.117613	0.879856	-1.13655	WT-RAP down vs mut-RAP	9.54412e-13	3.72494e-10	0.175422	-5.70055	mut-YPD down vs mut-RAP	2.7194e-10	9.95774e-09	0.355654	-2.81172	mut-YPD down vs mut-pro	chr11	S000001569
1771757_at	YAT2	Carnitine acetyltransferase; has similarity to Yat1p, which is a carnitine acety	6.23272e-11	2.3361e-09	0.168429	-5.93721	WT-YPD down vs WT-RAP	9.04284e-07	6.92989e-06	0.489189	-2.0442	WT-YPD down vs WT-pro	0.00314118	0.0484545	0.759946	-1.31588	WT-YPD down vs mut-YPD	1.49904e-08	4.11597e-07	0.344304	-2.90441	WT-pro down vs WT-RAP	0.00255096	0.012972	0.753303	-1.32749	WT-pro down vs mut-pro	0.365575	0.658939	0.933463	-1.07128	WT-RAP down vs mut-RAP	2.34248e-10	6.0392e-09	0.206886	-4.83357	mut-YPD down vs mut-RAP	8.00706e-07	4.49646e-06	0.484912	-2.06223	mut-YPD down vs mut-pro	chr5	S000000826
1777175_at	MEP1	Ammonium permease; belongs to a ubiquitous family of cytoplasmic membrane protei	1.0745e-14	1.46777e-11	0.172565	-5.79492	WT-YPD down vs WT-RAP	8.13125e-15	8.88583e-12	0.164932	-6.06312	WT-YPD down vs WT-pro	9.55586e-07	0.000217555	0.728415	-1.37284	WT-YPD down vs mut-YPD	0.19158	0.343211	1.04628	1.04628	WT-pro up vs WT-RAP	0.0429092	0.129166	0.928298	-1.07724	WT-pro down vs mut-pro	4.44637e-07	0.00012459	0.710318	-1.40782	WT-RAP down vs mut-RAP	9.19434e-15	2.26042e-11	0.168278	-5.94255	mut-YPD down vs mut-RAP	3.96132e-14	2.49656e-11	0.21019	-4.75759	mut-YPD down vs mut-pro	chr7	S000003353
1771963_at	CRG1	Putative S-adenosylmethionine-dependent methyltransferase; mediates cantharidin	2.15493e-11	1.23943e-09	0.175411	-5.7009	WT-YPD down vs WT-RAP	1.01095e-10	6.48781e-09	0.22113	-4.52222	WT-YPD down vs WT-pro	3.78844e-07	0.000115	0.501157	-1.99538	WT-YPD down vs mut-YPD	0.00429319	0.0143386	0.793247	-1.26064	WT-pro down vs WT-RAP	0.00354705	0.0169415	0.787666	-1.26957	WT-pro down vs mut-pro	0.277731	0.569149	0.928846	-1.0766	WT-RAP down vs mut-RAP	2.39221e-09	3.6058e-08	0.325107	-3.07591	mut-YPD down vs mut-RAP	4.58475e-09	6.87652e-08	0.347549	-2.87729	mut-YPD down vs mut-pro	chr8	S000001252
1769659_at	YPS6	Putative GPI-anchored aspartic protease, member of the yapsin family of protease	6.8508e-10	1.29079e-08	0.175859	-5.68637	WT-YPD down vs WT-RAP	2.75415e-07	2.61916e-06	0.374951	-2.66701	WT-YPD down vs WT-pro	5.3336e-05	0.0029295	0.56774	-1.76137	WT-YPD down vs mut-YPD	3.60175e-06	3.25289e-05	0.469019	-2.13211	WT-pro down vs WT-RAP	9.13615e-05	0.00100645	0.587312	-1.70267	WT-pro down vs mut-pro	0.161336	0.416214	0.874978	-1.14289	WT-RAP down vs mut-RAP	1.43093e-08	1.53306e-07	0.271027	-3.68967	mut-YPD down vs mut-RAP	3.9325e-07	2.41837e-06	0.387877	-2.57814	mut-YPD down vs mut-pro	chr9	S000001478
1778832_at	YIR042C	Putative protein of unknown function	1.12632e-05	4.84315e-05	0.176031	-5.68081	WT-YPD down vs WT-RAP	5.35882e-05	0.000229382	0.231438	-4.32081	WT-YPD down vs WT-pro	0.10944	0.404367	0.669891	-1.49278	WT-YPD down vs mut-YPD	0.259267	0.426633	0.760597	-1.31476	WT-pro down vs WT-RAP	0.530697	0.736708	0.861642	-1.16058	WT-pro down vs mut-pro	0.470225	0.741364	0.841941	-1.18773	WT-RAP down vs mut-RAP	4.09432e-05	0.00015167	0.221242	-4.51994	mut-YPD down vs mut-RAP	0.000265437	0.000837624	0.297686	-3.35925	mut-YPD down vs mut-pro	chr9	S000001481
1770073_s_at	HSP32 /// HSP33 /// SNO4	Possible chaperone and cysteine protease with similarity to E. coli Hsp31 and S.	6.45974e-11	2.34525e-09	0.176462	-5.66696	WT-YPD down vs WT-RAP	2.13821e-10	1.09701e-08	0.211705	-4.72355	WT-YPD down vs WT-pro	0.00531954	0.0688766	0.781332	-1.27987	WT-YPD down vs mut-YPD	0.026787	0.0708785	0.833526	-1.19972	WT-pro down vs WT-RAP	3.02004e-05	0.000449632	0.616583	-1.62184	WT-pro down vs mut-pro	0.0105449	0.0689743	1.24518	1.24518	WT-RAP up vs mut-RAP	1.86304e-09	2.94209e-08	0.281221	-3.55592	mut-YPD down vs mut-RAP	4.61615e-11	3.18344e-09	0.167066	-5.98566	mut-YPD down vs mut-pro	chr13 /// chr15 /// chr16	S000004941 /// S000005918 /// S000006201
1778666_at	HXT5	Hexose transporter with moderate affinity for glucose, induced in the presence o	3.10979e-07	2.02889e-06	0.17764	-5.62935	WT-YPD down vs WT-RAP	5.14879e-09	1.22317e-07	0.0769788	-12.9906	WT-YPD down vs WT-pro	5.40504e-05	0.00294711	0.365067	-2.73923	WT-YPD down vs mut-YPD	0.000262688	0.00126852	2.30766	2.30766	WT-pro up vs WT-RAP	0.0758835	0.200158	0.732944	-1.36436	WT-pro down vs mut-pro	0.807304	0.925829	0.961158	-1.04041	WT-RAP down vs mut-RAP	0.00055976	0.00168514	0.467697	-2.13814	mut-YPD down vs mut-RAP	1.41099e-07	1.01243e-06	0.15455	-6.47039	mut-YPD down vs mut-pro	chr8	S000001138
1779973_at	SRL3	Cytoplasmic protein that, when overexpressed, suppresses the lethality of a rad5	1.10608e-13	1.0346e-10	0.178146	-5.61337	WT-YPD down vs WT-RAP	1.14577e-11	1.52717e-09	0.323872	-3.08764	WT-YPD down vs WT-pro	2.86025e-09	3.12568e-06	0.509061	-1.9644	WT-YPD down vs mut-YPD	1.03857e-08	3.13522e-07	0.550052	-1.81801	WT-pro down vs WT-RAP	2.84906e-07	2.08957e-05	0.647777	-1.54374	WT-pro down vs mut-pro	0.000211682	0.00494286	0.807427	-1.2385	WT-RAP down vs mut-RAP	3.30588e-12	5.23575e-10	0.282559	-3.53908	mut-YPD down vs mut-RAP	1.54821e-10	6.87758e-09	0.412124	-2.42645	mut-YPD down vs mut-pro	chr11	S000001799
1774157_at	URA10	Minor orotate phosphoribosyltransferase (OPRTase) isozyme that catalyzes the fif	7.84257e-13	2.19753e-10	0.178529	-5.60134	WT-YPD down vs WT-RAP	4.52157e-11	3.74331e-09	0.305176	-3.2768	WT-YPD down vs WT-pro	4.57267e-05	0.00263001	0.736646	-1.3575	WT-YPD down vs mut-YPD	2.03829e-07	3.09798e-06	0.585003	-1.70939	WT-pro down vs WT-RAP	0.000351233	0.00273979	0.786579	-1.27133	WT-pro down vs mut-pro	0.0185605	0.101567	1.13911	1.13911	WT-RAP up vs mut-RAP	1.87753e-11	1.25107e-09	0.276067	-3.62231	mut-YPD down vs mut-RAP	8.36207e-11	4.68619e-09	0.325862	-3.06879	mut-YPD down vs mut-pro	chr13	S000004884
1776791_at	POX1	Fatty-acyl coenzyme A oxidase, involved in the fatty acid beta-oxidation pathway	2.54054e-10	6.15589e-09	0.17885	-5.59126	WT-YPD down vs WT-RAP	1.36037e-06	9.6283e-06	0.469893	-2.12814	WT-YPD down vs WT-pro	0.000903418	0.0207406	0.6968	-1.43513	WT-YPD down vs mut-YPD	1.1353e-07	1.9355e-06	0.380619	-2.6273	WT-pro down vs WT-RAP	0.295093	0.522484	0.9155	-1.0923	WT-pro down vs mut-pro	0.249733	0.536935	1.10251	1.10251	WT-RAP up vs mut-RAP	6.95334e-09	8.50908e-08	0.282985	-3.53376	mut-YPD down vs mut-RAP	8.85591e-05	0.000308654	0.617376	-1.61976	mut-YPD down vs mut-pro	chr7	S000003173
1780217_at	RTS3	Putative component of the protein phosphatase type 2A complex	3.94796e-13	1.94032e-10	0.187258	-5.34024	WT-YPD down vs WT-RAP	1.21246e-13	5.51612e-11	0.154699	-6.46418	WT-YPD down vs WT-pro	3.04515e-08	1.95749e-05	0.555153	-1.80131	WT-YPD down vs mut-YPD	0.00100725	0.00404974	1.21047	1.21047	WT-pro up vs WT-RAP	0.000158723	0.00149528	0.785372	-1.27328	WT-pro down vs mut-pro	0.0188898	0.102547	0.888251	-1.12581	WT-RAP down vs mut-RAP	1.42765e-11	1.08535e-09	0.299614	-3.33762	mut-YPD down vs mut-RAP	1.1471e-12	2.09306e-10	0.218852	-4.5693	mut-YPD down vs mut-pro	chr7	S000003393
1775781_at	MCH4	Protein with similarity to mammalian monocarboxylate permeases, which are involv	1.32479e-11	8.99211e-10	0.190575	-5.24729	WT-YPD down vs WT-RAP	2.30445e-10	1.1713e-08	0.279977	-3.57172	WT-YPD down vs WT-pro	5.52638e-05	0.00297499	0.688572	-1.45228	WT-YPD down vs mut-YPD	4.21999e-05	0.000258643	0.68068	-1.46912	WT-pro down vs WT-RAP	0.66163	0.828709	0.973875	-1.02683	WT-pro down vs mut-pro	0.534849	0.784367	0.962991	-1.03843	WT-RAP down vs mut-RAP	1.53104e-10	4.42623e-09	0.266525	-3.75199	mut-YPD down vs mut-RAP	6.86415e-09	9.4354e-08	0.395983	-2.52536	mut-YPD down vs mut-pro	chr15	S000005479
1777740_x_at	YGR174W-A	Putative protein of unknown function; predicted to have a role in cell budding based on computational "guilt by association" analysis	4.06906e-07	2.57181e-06	0.191739	-5.21543	WT-YPD down vs WT-RAP	2.98862e-06	1.86413e-05	0.259084	-3.85976	WT-YPD down vs WT-pro	0.454278	0.768143	0.88628	-1.12831	WT-YPD down vs mut-YPD	0.0792215	0.172319	0.740065	-1.35123	WT-pro down vs WT-RAP	0.594594	0.783992	0.918241	-1.08904	WT-pro down vs mut-pro	0.204776	0.478014	1.23341	1.23341	WT-RAP up vs mut-RAP	3.70052e-06	1.73039e-05	0.266837	-3.7476	mut-YPD down vs mut-RAP	3.86493e-06	1.80882e-05	0.268427	-3.72541	mut-YPD down vs mut-pro	chr7	S000028639
1774019_at	SIP18	Phospholipid-binding protein; expression is induced by osmotic stress	2.25425e-08	2.18841e-07	0.194743	-5.13496	WT-YPD down vs WT-RAP	0.000111832	0.000442791	0.506498	-1.97434	WT-YPD down vs WT-pro	0.624551	0.859449	1.06035	1.06035	WT-YPD up vs mut-YPD	5.0895e-06	4.36562e-05	0.38449	-2.60085	WT-pro down vs WT-RAP	0.18796	0.387698	1.17751	1.17751	WT-pro up vs mut-pro	1.08979e-05	0.00070469	2.41574	2.41574	WT-RAP up vs mut-RAP	2.32353e-05	9.05226e-05	0.443671	-2.25392	mut-YPD down vs mut-RAP	0.000439912	0.00132984	0.562459	-1.77791	mut-YPD down vs mut-pro	chr13	S000004787
1769544_at	YLR149C	Putative protein of unknown function; overexpression causes a cell cycle delay or arrest; null mutation results in a decrease in plasma membrane electron transport	1.12053e-10	3.44935e-09	0.195507	-5.11491	WT-YPD down vs WT-RAP	1.62988e-09	5.28526e-08	0.28029	-3.56774	WT-YPD down vs WT-pro	0.00187387	0.033625	0.750683	-1.33212	WT-YPD down vs mut-YPD	0.000342086	0.00159281	0.697516	-1.43366	WT-pro down vs WT-RAP	0.000687055	0.00458653	0.719403	-1.39004	WT-pro down vs mut-pro	0.0301241	0.141468	0.838925	-1.192	WT-RAP down vs mut-RAP	2.39662e-10	6.13356e-09	0.218488	-4.5769	mut-YPD down vs mut-RAP	1.14688e-09	2.71869e-08	0.26861	-3.72287	mut-YPD down vs mut-pro	chr12	S000004139
1779266_at	RTN2	Protein of unknown function; has similarity to mammalian reticulon proteins; mem	2.22771e-07	1.52153e-06	0.196686	-5.08424	WT-YPD down vs WT-RAP	0.000503142	0.0017065	0.495758	-2.01711	WT-YPD down vs WT-pro	0.87367	0.965659	1.02378	1.02378	WT-YPD up vs mut-YPD	5.06322e-05	0.000304685	0.396739	-2.52055	WT-pro down vs WT-RAP	0.65181	0.82382	0.935219	-1.06927	WT-pro down vs mut-pro	0.00557581	0.0450713	1.64207	1.64207	WT-RAP up vs mut-RAP	6.61154e-06	2.88773e-05	0.315472	-3.16985	mut-YPD down vs mut-RAP	0.000190211	0.000620531	0.452874	-2.20812	mut-YPD down vs mut-pro	chr4	S000002363
1770592_at	SIP4	C6 zinc cluster transcriptional activator that binds to the carbon source-respon	1.17855e-07	8.82136e-07	0.203019	-4.92565	WT-YPD down vs WT-RAP	4.19291e-06	2.48078e-05	0.327978	-3.04899	WT-YPD down vs WT-pro	0.0219007	0.165149	0.701276	-1.42597	WT-YPD down vs mut-YPD	0.00413146	0.013862	0.619001	-1.61551	WT-pro down vs WT-RAP	0.111669	0.267907	0.794475	-1.25869	WT-pro down vs mut-pro	0.389238	0.677796	0.88758	-1.12666	WT-RAP down vs mut-RAP	5.9812e-07	3.48973e-06	0.256953	-3.89176	mut-YPD down vs mut-RAP	1.29078e-05	5.35522e-05	0.371566	-2.69131	mut-YPD down vs mut-pro	chr10	S000003625
1779563_at	FMP16	Putative protein of unknown function; proposed to be involved in responding to c	8.49757e-08	6.60466e-07	0.203181	-4.92171	WT-YPD down vs WT-RAP	7.27868e-08	9.15321e-07	0.198349	-5.04162	WT-YPD down vs WT-pro	0.260651	0.606429	0.858334	-1.16505	WT-YPD down vs mut-YPD	0.855171	0.917445	1.02436	1.02436	WT-pro up vs WT-RAP	0.796687	0.905764	0.966569	-1.03459	WT-pro down vs mut-pro	0.160833	0.415584	1.21372	1.21372	WT-RAP up vs mut-RAP	1.02007e-06	5.55975e-06	0.287307	-3.48059	mut-YPD down vs mut-RAP	1.59485e-07	1.11507e-06	0.22336	-4.47707	mut-YPD down vs mut-pro	chr4	S000002477
1770352_at	ARG3	Ornithine carbamoyltransferase (carbamoylphosphate:L-ornithine carbamoyltransfer	3.67548e-09	4.99572e-08	0.204164	-4.89803	WT-YPD down vs WT-RAP	9.7057e-12	1.39545e-09	0.0634081	-15.7709	WT-YPD down vs WT-pro	0.00107901	0.0234889	1.51877	1.51877	WT-YPD up vs mut-YPD	9.12211e-08	1.65577e-06	3.21984	3.21984	WT-pro up vs WT-RAP	0.0640746	0.175887	1.21637	1.21637	WT-pro up vs mut-pro	0.0669418	0.241273	0.824111	-1.21343	WT-RAP down vs mut-RAP	1.12348e-10	3.51789e-09	0.110783	-9.02667	mut-YPD down vs mut-RAP	4.18069e-12	5.40165e-10	0.0507829	-19.6917	mut-YPD down vs mut-pro	chr10	S000003624
1777239_at	YGL258W-A	Putative protein of unknown function	8.66422e-09	1.01373e-07	0.205029	-4.87736	WT-YPD down vs WT-RAP	7.44316e-06	4.04136e-05	0.443892	-2.2528	WT-YPD down vs WT-pro	0.00372711	0.054162	0.685814	-1.45812	WT-YPD down vs mut-YPD	1.19319e-05	8.79243e-05	0.461889	-2.16502	WT-pro down vs WT-RAP	0.000242748	0.0020564	0.578025	-1.73003	WT-pro down vs mut-pro	0.00430061	0.0376881	0.691614	-1.44589	WT-RAP down vs mut-RAP	9.16512e-09	1.0621e-07	0.206763	-4.83646	mut-YPD down vs mut-RAP	1.16653e-06	6.26429e-06	0.374126	-2.6729	mut-YPD down vs mut-pro	chr7	S000007607
1771498_at	AMS1	Vacuolar alpha mannosidase, involved in free oligosaccharide (fOS) degradation;	4.75659e-10	9.82609e-09	0.207141	-4.82763	WT-YPD down vs WT-RAP	3.4748e-10	1.61585e-08	0.19769	-5.05843	WT-YPD down vs WT-pro	4.2527e-07	0.000125604	0.439216	-2.27678	WT-YPD down vs mut-YPD	0.560821	0.710074	1.04781	1.04781	WT-pro up vs WT-RAP	0.0839527	0.216381	0.862476	-1.15945	WT-pro down vs mut-pro	0.0563566	0.215714	0.847016	-1.18061	WT-RAP down vs mut-RAP	1.40122e-07	9.93678e-07	0.399465	-2.50335	mut-YPD down vs mut-RAP	1.02208e-07	7.75647e-07	0.388197	-2.57601	mut-YPD down vs mut-pro	chr7	S000003124
1769876_at	YOR338W	Putative protein of unknown function; YOR338W transcription is regulated by Azf1p and its transcript is a specific target of the G protein effector Scp160p; identified as being required for sporulation in a high-throughput mutant screen; YOR338W has a paralog, FUN19, that arose from the whole genome duplication	9.96164e-08	7.61265e-07	0.208517	-4.79576	WT-YPD down vs WT-RAP	4.38803e-10	1.91809e-08	0.0726928	-13.7565	WT-YPD down vs WT-pro	9.21017e-06	0.000845788	0.370536	-2.69879	WT-YPD down vs mut-YPD	5.23095e-06	4.47642e-05	2.86847	2.86847	WT-pro up vs WT-RAP	0.686441	0.843443	0.94805	-1.0548	WT-pro down vs mut-pro	0.00382168	0.0345723	0.62519	-1.59951	WT-RAP down vs mut-RAP	5.6857e-06	2.52164e-05	0.351823	-2.84234	mut-YPD down vs mut-RAP	4.81018e-08	4.23234e-07	0.185991	-5.3766	mut-YPD down vs mut-pro	chr15	S000005865
1775810_at	YNL194C	Integral membrane protein required for sporulation and plasma membrane sphingolipid content; has sequence similarity to SUR7 and FMP45; GFP-fusion protein is induced in response to the DNA-damaging agent MMS	3.04672e-06	1.50859e-05	0.209137	-4.78156	WT-YPD down vs WT-RAP	0.0159622	0.037822	0.59819	-1.67171	WT-YPD down vs WT-pro	0.599285	0.848204	1.10268	1.10268	WT-YPD up vs mut-YPD	0.000116376	0.000624021	0.349616	-2.86028	WT-pro down vs WT-RAP	0.0418492	0.126505	1.51586	1.51586	WT-pro up vs mut-pro	0.0717889	0.2518	1.43315	1.43315	WT-RAP up vs mut-RAP	1.72992e-05	6.94001e-05	0.271815	-3.67898	mut-YPD down vs mut-RAP	0.3021	0.417999	0.822333	-1.21605	mut-YPD down vs mut-pro	chr14	S000005138
1772838_at	GCY1	Putative NADP(+) coupled glycerol dehydrogenase, proposed to be involved in an a	1.99512e-09	3.00726e-08	0.212582	-4.70407	WT-YPD down vs WT-RAP	1.21422e-08	2.3456e-07	0.270987	-3.69021	WT-YPD down vs WT-pro	0.0182633	0.147946	0.784683	-1.2744	WT-YPD down vs mut-YPD	0.0181628	0.0506981	0.784471	-1.27474	WT-pro down vs WT-RAP	0.219304	0.431451	0.892191	-1.12084	WT-pro down vs mut-pro	0.55248	0.796925	1.05513	1.05513	WT-RAP up vs mut-RAP	1.8824e-08	1.89768e-07	0.285849	-3.49835	mut-YPD down vs mut-RAP	3.58941e-08	3.33263e-07	0.308115	-3.24555	mut-YPD down vs mut-pro	chr15	S000005646
1770303_at	SUL1	High affinity sulfate permease; sulfate uptake is mediated by specific sulfate t	2.69128e-10	6.39356e-09	0.212736	-4.70067	WT-YPD down vs WT-RAP	1.09018e-15	2.97836e-12	0.00796326	-125.577	WT-YPD down vs WT-pro	0.106618	0.398877	0.880222	-1.13608	WT-YPD down vs mut-YPD	7.50335e-14	7.45424e-11	26.7146	26.7146	WT-pro up vs WT-RAP	0.0157174	0.0571009	0.81293	-1.23012	WT-pro down vs mut-pro	0.609503	0.829424	0.962551	-1.03891	WT-RAP down vs mut-RAP	5.10108e-10	1.07823e-08	0.232633	-4.29861	mut-YPD down vs mut-RAP	9.11378e-16	4.97977e-12	0.00735447	-135.972	mut-YPD down vs mut-pro	chr2	S000000498
1771695_at	CIT3	Dual specificity mitochondrial citrate and methylcitrate synthase; catalyzes the	9.91255e-12	7.73745e-10	0.213564	-4.68244	WT-YPD down vs WT-RAP	0.936119	0.959378	0.995633	-1.00439	WT-YPD down vs WT-pro	0.00119947	0.0253537	0.793762	-1.25982	WT-YPD down vs mut-YPD	1.02232e-11	2.48264e-09	0.2145	-4.662	WT-pro down vs WT-RAP	0.0013497	0.00773439	0.796754	-1.25509	WT-pro down vs mut-pro	0.000144338	0.00387489	0.738854	-1.35345	WT-RAP down vs mut-RAP	6.05132e-12	7.1048e-10	0.198791	-5.03041	mut-YPD down vs mut-RAP	0.991031	0.994364	0.999386	-1.00061	mut-YPD down vs mut-pro	chr16	S000006205
1771375_at	MOH1	Protein of unknown function, has homology to kinase Snf7p; not required for grow	1.92308e-08	1.92273e-07	0.213801	-4.67724	WT-YPD down vs WT-RAP	1.21847e-09	4.30919e-08	0.135088	-7.40257	WT-YPD down vs WT-pro	3.45085e-05	0.00213056	0.485532	-2.05959	WT-YPD down vs mut-YPD	0.00137225	0.00528772	1.58268	1.58268	WT-pro up vs WT-RAP	0.125282	0.290737	0.835804	-1.19645	WT-pro down vs mut-pro	0.0169672	0.0960216	0.738034	-1.35495	WT-RAP down vs mut-RAP	5.00139e-07	3.00468e-06	0.324989	-3.07703	mut-YPD down vs mut-RAP	3.45304e-08	3.23349e-07	0.232543	-4.30027	mut-YPD down vs mut-pro	chr2	S000000145
1771645_at	SUE1	Mitochondrial protein required for degradation of unstable forms of cytochrome c	1.45644e-10	4.08278e-09	0.213843	-4.67633	WT-YPD down vs WT-RAP	1.77414e-10	9.59794e-09	0.219909	-4.54733	WT-YPD down vs WT-pro	0.00656213	0.0785443	0.795758	-1.25666	WT-YPD down vs mut-YPD	0.69017	0.808172	0.972413	-1.02837	WT-pro down vs WT-RAP	0.299594	0.527379	0.928297	-1.07724	WT-pro down vs mut-pro	0.587534	0.817148	0.962532	-1.03893	WT-RAP down vs mut-RAP	6.0009e-10	1.2273e-08	0.25866	-3.86608	mut-YPD down vs mut-RAP	5.62236e-10	1.64722e-08	0.256537	-3.89808	mut-YPD down vs mut-pro	chr16	S000006355
1769342_at	POT1	3-ketoacyl-CoA thiolase with broad chain length specificity, cleaves 3-ketoacyl-	9.04657e-10	1.61011e-08	0.216752	-4.61357	WT-YPD down vs WT-RAP	2.45668e-08	3.98317e-07	0.326454	-3.06321	WT-YPD down vs WT-pro	0.352477	0.686217	0.925001	-1.08108	WT-YPD down vs mut-YPD	0.000343975	0.00160024	0.663957	-1.50612	WT-pro down vs WT-RAP	0.12238	0.286252	0.874251	-1.14384	WT-pro down vs mut-pro	0.00482472	0.0410718	1.32632	1.32632	WT-RAP up vs mut-RAP	1.56582e-08	1.65326e-07	0.31079	-3.21761	mut-YPD down vs mut-RAP	1.4673e-08	1.67728e-07	0.308544	-3.24103	mut-YPD down vs mut-pro	chr9	S000001422
1773135_at	LEE1	Zinc-finger protein of unknown function	1.01685e-12	2.52549e-10	0.216763	-4.61333	WT-YPD down vs WT-RAP	1.77098e-15	3.22555e-12	0.0651221	-15.3558	WT-YPD down vs WT-pro	0.000131363	0.00550014	0.78198	-1.27881	WT-YPD down vs mut-YPD	1.38945e-11	3.23063e-09	3.32857	3.32857	WT-pro up vs WT-RAP	0.00899475	0.036151	0.873064	-1.14539	WT-pro down vs mut-pro	0.440859	0.719383	0.966289	-1.03489	WT-RAP down vs mut-RAP	5.15745e-12	6.47823e-10	0.267853	-3.73339	mut-YPD down vs mut-RAP	2.78225e-15	6.62294e-12	0.0727075	-13.7537	mut-YPD down vs mut-pro	chr16	S000005975
1774817_at	PHR1	DNA photolyase involved in photoreactivation, repairs pyrimidine dimers in the p	2.72946e-10	6.44224e-09	0.218908	-4.56812	WT-YPD down vs WT-RAP	8.26753e-07	6.39402e-06	0.493833	-2.02497	WT-YPD down vs WT-pro	0.232976	0.575359	0.913877	-1.09424	WT-YPD down vs mut-YPD	1.9636e-07	3.00115e-06	0.443284	-2.25589	WT-pro down vs WT-RAP	0.97361	0.988077	0.997588	-1.00242	WT-pro down vs mut-pro	0.198816	0.469561	1.10248	1.10248	WT-RAP up vs mut-RAP	1.12236e-09	1.94684e-08	0.264085	-3.78666	mut-YPD down vs mut-RAP	3.04956e-06	1.47458e-05	0.539069	-1.85505	mut-YPD down vs mut-pro	chr15	S000005913
1774435_at	FMP33	Putative protein of unknown function; the authentic, non-tagged protein is detec	5.321e-10	1.07086e-08	0.219006	-4.56609	WT-YPD down vs WT-RAP	1.7729e-09	5.61591e-08	0.257421	-3.88469	WT-YPD down vs WT-pro	0.0192349	0.152539	0.812237	-1.23117	WT-YPD down vs mut-YPD	0.0566538	0.132073	0.85077	-1.17541	WT-pro down vs WT-RAP	0.10655	0.258809	0.875102	-1.14272	WT-pro down vs mut-pro	0.104636	0.318512	1.14367	1.14367	WT-RAP up vs mut-RAP	8.06834e-09	9.56299e-08	0.308372	-3.24284	mut-YPD down vs mut-RAP	3.23477e-09	5.49506e-08	0.277345	-3.60562	mut-YPD down vs mut-pro	chr10	S000003697
1772066_at	YHL042W	Putative protein of unknown function; member of the DUP380 subfamily of conserved, often subtelomerically-encoded proteins	7.02937e-09	8.52574e-08	0.220968	-4.52555	WT-YPD down vs WT-RAP	4.08988e-06	2.42771e-05	0.44588	-2.24276	WT-YPD down vs WT-pro	6.92613e-05	0.00348267	0.552126	-1.81118	WT-YPD down vs mut-YPD	1.53883e-05	0.000109268	0.495576	-2.01785	WT-pro down vs WT-RAP	0.00253922	0.0129424	0.688281	-1.4529	WT-pro down vs mut-pro	0.0076841	0.0559111	0.731382	-1.36727	WT-RAP down vs mut-RAP	6.07945e-08	4.93216e-07	0.292708	-3.41637	mut-YPD down vs mut-RAP	7.64419e-05	0.000270167	0.555835	-1.7991	mut-YPD down vs mut-pro	chr8	S000001034
1779560_at	PEX18	Peroxin required for targeting of peroxisomal matrix proteins containing PTS2; i	1.84427e-08	1.86268e-07	0.224631	-4.45175	WT-YPD down vs WT-RAP	1.09818e-05	5.67419e-05	0.454251	-2.20143	WT-YPD down vs WT-pro	0.600146	0.848284	0.945303	-1.05786	WT-YPD down vs mut-YPD	3.12916e-05	0.00019835	0.494508	-2.02221	WT-pro down vs WT-RAP	0.250116	0.471334	0.88114	-1.13489	WT-pro down vs mut-pro	0.119037	0.345704	1.19266	1.19266	WT-RAP up vs mut-RAP	1.06995e-07	7.98664e-07	0.283409	-3.52846	mut-YPD down vs mut-RAP	4.89264e-06	2.23523e-05	0.423418	-2.36173	mut-YPD down vs mut-pro	chr8	S000001203
1779400_at	NIT1	Nitrilase, member of the nitrilase branch of the nitrilase superfamily; in close	4.36469e-12	5.24958e-10	0.226205	-4.42078	WT-YPD down vs WT-RAP	1.90319e-13	7.17176e-11	0.138002	-7.24625	WT-YPD down vs WT-pro	0.144724	0.462274	0.927918	-1.07768	WT-YPD down vs mut-YPD	5.13457e-07	6.55497e-06	1.63914	1.63914	WT-pro up vs WT-RAP	0.000119511	0.00121602	0.758568	-1.31827	WT-pro down vs mut-pro	0.289991	0.583121	0.948406	-1.0544	WT-RAP down vs mut-RAP	5.12776e-12	6.47823e-10	0.231199	-4.32528	mut-YPD down vs mut-RAP	6.59229e-14	3.27457e-11	0.112816	-8.86398	mut-YPD down vs mut-pro	chr9	S000001426 /// S000001427
1771052_at	FMP45	Integral membrane protein localized to mitochondria (untagged protein); required	2.57603e-06	1.29727e-05	0.226595	-4.41316	WT-YPD down vs WT-RAP	0.000847703	0.00276034	0.465608	-2.14773	WT-YPD down vs WT-pro	0.905607	0.97276	1.02065	1.02065	WT-YPD up vs mut-YPD	0.00131031	0.00508491	0.486664	-2.0548	WT-pro down vs WT-RAP	0.686458	0.843443	1.07233	1.07233	WT-pro up vs mut-pro	0.00668193	0.0507084	1.75319	1.75319	WT-RAP up vs mut-RAP	0.00016012	0.000527204	0.389225	-2.56921	mut-YPD down vs mut-RAP	0.00137945	0.00379809	0.489183	-2.04422	mut-YPD down vs mut-pro	chr4	S000002381
1775215_at	YJL213W	Protein of unknown function that may interact with ribosomes; periodically expressed during the yeast metabolic cycle; phosphorylated in vitro by the mitotic exit network (MEN) kinase complex, Dbf2p/Mob1p	1.25283e-09	2.07753e-08	0.228619	-4.3741	WT-YPD down vs WT-RAP	1.2765e-07	1.4048e-06	2.58604	2.58604	WT-YPD up vs WT-pro	0.0029001	0.0459975	0.737648	-1.35566	WT-YPD down vs mut-YPD	5.8511e-12	1.82688e-09	0.0884047	-11.3116	WT-pro down vs WT-RAP	2.17565e-06	7.79523e-05	0.488538	-2.04692	WT-pro down vs mut-pro	0.0344563	0.155952	0.824682	-1.21259	WT-RAP down vs mut-RAP	2.89487e-09	4.20121e-08	0.255593	-3.91247	mut-YPD down vs mut-RAP	3.2226e-05	0.000122963	1.71272	1.71272	mut-YPD up vs mut-pro	chr10	S000003749
1769955_at	CTT1	Cytosolic catalase T, has a role in protection from oxidative damage by hydrogen	4.39373e-08	3.80164e-07	0.231466	-4.32029	WT-YPD down vs WT-RAP	3.22992e-06	1.98966e-05	0.384633	-2.59988	WT-YPD down vs WT-pro	0.0120513	0.114718	1.39528	1.39528	WT-YPD up vs mut-YPD	0.000795567	0.00329441	0.601783	-1.66173	WT-pro down vs WT-RAP	0.385947	0.614725	1.10539	1.10539	WT-pro up vs mut-pro	0.00243814	0.0256686	1.54318	1.54318	WT-RAP up vs mut-RAP	9.19529e-08	6.99764e-07	0.256001	-3.90624	mut-YPD down vs mut-RAP	3.71849e-07	2.30884e-06	0.30472	-3.2817	mut-YPD down vs mut-pro	chr7	S000003320
1769805_at	ALD3	Cytoplasmic aldehyde dehydrogenase, involved in beta-alanine synthesis; uses NAD	5.36058e-07	3.28182e-06	0.234449	-4.26531	WT-YPD down vs WT-RAP	0.00181059	0.00546428	0.563513	-1.77458	WT-YPD down vs WT-pro	0.128552	0.43668	1.25967	1.25967	WT-YPD up vs mut-YPD	6.32326e-05	0.000366971	0.41605	-2.40356	WT-pro down vs WT-RAP	0.364129	0.594263	0.875479	-1.14223	WT-pro down vs mut-pro	5.58067e-05	0.00213236	2.43394	2.43394	WT-RAP up vs mut-RAP	0.0001517	0.000501749	0.453004	-2.20748	mut-YPD down vs mut-RAP	3.50004e-05	0.000132623	0.391645	-2.55333	mut-YPD down vs mut-pro	chr13	S000004779
1773395_at	NIT1	Nitrilase, member of the nitrilase branch of the nitrilase superfamily; in close	2.90159e-11	1.50278e-09	0.235157	-4.25247	WT-YPD down vs WT-RAP	9.11007e-13	2.26261e-10	0.136754	-7.31239	WT-YPD down vs WT-pro	0.670448	0.882133	0.976137	-1.02445	WT-YPD down vs mut-YPD	8.9372e-07	1.02375e-05	1.71956	1.71956	WT-pro up vs WT-RAP	5.54252e-05	0.000705107	0.704606	-1.41923	WT-pro down vs mut-pro	0.157992	0.411144	0.919712	-1.0873	WT-RAP down vs mut-RAP	1.87395e-11	1.25107e-09	0.221564	-4.51336	mut-YPD down vs mut-RAP	1.73608e-13	5.42054e-11	0.0987135	-10.1303	mut-YPD down vs mut-pro	chr9	S000001426
1771373_at	SPS100	Protein required for spore wall maturation; expressed during sporulation; may be	1.04104e-06	5.92219e-06	0.23532	-4.24954	WT-YPD down vs WT-RAP	0.000670238	0.00223168	0.496109	-2.01569	WT-YPD down vs WT-pro	1.8974e-05	0.00143992	0.343399	-2.91206	WT-YPD down vs mut-YPD	0.000414782	0.0018767	0.474331	-2.10823	WT-pro down vs WT-RAP	7.13068e-05	0.000834525	0.397712	-2.51438	WT-pro down vs mut-pro	0.00457717	0.0396036	0.587955	-1.70081	WT-RAP down vs mut-RAP	8.0646e-05	0.000281477	0.402906	-2.48197	mut-YPD down vs mut-RAP	0.0034979	0.00891034	0.574575	-1.74042	mut-YPD down vs mut-pro	chr8	S000001181
1773515_at	CIT2	Citrate synthase, catalyzes the condensation of acetyl coenzyme A and oxaloaceta	1.04999e-09	1.81973e-08	0.235739	-4.24197	WT-YPD down vs WT-RAP	0.0117541	0.0290279	1.26117	1.26117	WT-YPD up vs WT-pro	2.45523e-07	7.8914e-05	0.423837	-2.3594	WT-YPD down vs mut-YPD	2.12337e-10	2.27492e-08	0.186922	-5.34984	WT-pro down vs WT-RAP	1.35147e-07	1.33052e-05	0.402501	-2.48447	WT-pro down vs mut-pro	0.588819	0.817821	0.958058	-1.04378	WT-RAP down vs mut-RAP	5.28422e-06	2.3618e-05	0.532874	-1.87662	mut-YPD down vs mut-RAP	0.0388917	0.0765229	1.19768	1.19768	mut-YPD up vs mut-pro	chr3	S000000598
1771982_at	ALD2	Cytoplasmic aldehyde dehydrogenase, involved in ethanol oxidation and beta-alani	4.90758e-11	2.02343e-09	0.241165	-4.14653	WT-YPD down vs WT-RAP	7.53889e-10	2.92145e-08	0.331652	-3.01521	WT-YPD down vs WT-pro	0.0704347	0.319249	0.892133	-1.12091	WT-YPD down vs mut-YPD	0.000162445	0.000834601	0.727165	-1.3752	WT-pro down vs WT-RAP	0.173442	0.366753	1.08648	1.08648	WT-pro up vs mut-pro	0.00644616	0.0496979	1.21052	1.21052	WT-RAP up vs mut-RAP	6.62381e-10	1.32128e-08	0.327234	-3.05592	mut-YPD down vs mut-RAP	6.12299e-09	8.64497e-08	0.403901	-2.47585	mut-YPD down vs mut-pro	chr13	S000004780
1770549_at	YDL057W	Putative protein of unknown function	4.34556e-12	5.24958e-10	0.242709	-4.12016	WT-YPD down vs WT-RAP	1.42689e-10	8.19701e-09	0.358422	-2.79	WT-YPD down vs WT-pro	0.00159357	0.0305518	0.82804	-1.20767	WT-YPD down vs mut-YPD	3.2944e-06	3.00762e-05	0.677159	-1.47676	WT-pro down vs WT-RAP	0.00380341	0.0179231	0.847266	-1.18027	WT-pro down vs mut-pro	0.0304968	0.142423	0.89351	-1.11918	WT-RAP down vs mut-RAP	7.92642e-12	8.47806e-10	0.261899	-3.81827	mut-YPD down vs mut-RAP	1.82106e-10	7.62472e-09	0.366744	-2.7267	mut-YPD down vs mut-pro	chr4	S000002215
1773966_at	YPT53	Rab family GTPase, similar to Ypt51p and Ypt52p and to mammalian rab5; required	8.52307e-09	9.99358e-08	0.244883	-4.08358	WT-YPD down vs WT-RAP	1.61327e-05	7.92353e-05	0.515353	-1.94042	WT-YPD down vs WT-pro	1.31759e-06	0.000257118	0.422767	-2.36537	WT-YPD down vs mut-YPD	5.44403e-06	4.62158e-05	0.475175	-2.10449	WT-pro down vs WT-RAP	2.61696e-06	8.60532e-05	0.448087	-2.23171	WT-pro down vs mut-pro	6.90792e-05	0.00240413	0.568978	-1.75754	WT-RAP down vs mut-RAP	1.01152e-07	7.62335e-07	0.329574	-3.03422	mut-YPD down vs mut-RAP	3.72298e-05	0.000140341	0.546218	-1.83077	mut-YPD down vs mut-pro	chr14	S000005037
1772287_at	ARG4	Argininosuccinate lyase, catalyzes the final step in the arginine biosynthesis p	1.43089e-13	1.11691e-10	0.246073	-4.06384	WT-YPD down vs WT-RAP	5.0229e-14	3.58819e-11	0.213766	-4.678	WT-YPD down vs WT-pro	0.0132068	0.120975	1.10182	1.10182	WT-YPD up vs mut-YPD	0.00129425	0.00503117	1.15113	1.15113	WT-pro up vs WT-RAP	0.766938	0.890753	0.990064	-1.01004	WT-pro down vs mut-pro	0.6061	0.827648	1.0176	1.0176	WT-RAP up vs mut-RAP	7.8247e-14	1.22155e-10	0.227263	-4.40018	mut-YPD down vs mut-RAP	2.41073e-14	2.0265e-11	0.192084	-5.20605	mut-YPD down vs mut-pro	chr8	S000001060
1771580_at	KDX1	Protein kinase implicated in the Slt2p mitogen-activated (MAP) kinase signaling	1.64742e-12	3.53001e-10	0.248631	-4.02202	WT-YPD down vs WT-RAP	1.45357e-10	8.23039e-09	0.398086	-2.51202	WT-YPD down vs WT-pro	2.7092e-10	4.22945e-07	0.419219	-2.38539	WT-YPD down vs mut-YPD	1.74381e-07	2.71846e-06	0.624567	-1.60111	WT-pro down vs WT-RAP	1.26404e-09	6.00582e-07	0.470934	-2.12344	WT-pro down vs mut-pro	9.91247e-07	0.000175585	0.672863	-1.48619	WT-RAP down vs mut-RAP	1.49597e-10	4.37113e-09	0.399063	-2.50587	mut-YPD down vs mut-RAP	6.20857e-10	1.76227e-08	0.447193	-2.23617	mut-YPD down vs mut-pro	chr11	S000001644
1770279_at	LYS1	Saccharopine dehydrogenase (NAD+, L-lysine-forming), catalyzes the conversion of	2.01866e-12	3.67665e-10	0.250021	-3.99966	WT-YPD down vs WT-RAP	2.2166e-12	4.89752e-10	0.253	-3.95257	WT-YPD down vs WT-pro	0.00254401	0.0418059	0.851431	-1.17449	WT-YPD down vs mut-YPD	0.780141	0.868165	0.988225	-1.01192	WT-pro down vs WT-RAP	1.38685e-05	0.000263441	0.736566	-1.35765	WT-pro down vs mut-pro	0.440697	0.719383	0.967422	-1.03368	WT-RAP down vs mut-RAP	5.78433e-12	7.04141e-10	0.284081	-3.52012	mut-YPD down vs mut-RAP	7.42581e-13	1.47544e-10	0.218868	-4.56896	mut-YPD down vs mut-pro	chr9	S000001473
1772852_at	EDS1	Putative zinc cluster protein; YBR033W is not an essential gene	5.26309e-11	2.11452e-09	0.250113	-3.99819	WT-YPD down vs WT-RAP	1.60095e-10	8.92609e-09	0.286441	-3.49113	WT-YPD down vs WT-pro	3.37889e-06	0.000439578	0.619483	-1.61425	WT-YPD down vs mut-YPD	0.0336012	0.0854534	0.873177	-1.14524	WT-pro down vs WT-RAP	0.000375518	0.00288264	0.75436	-1.32563	WT-pro down vs mut-pro	8.48221e-05	0.00274241	0.713701	-1.40115	WT-RAP down vs mut-RAP	1.68562e-10	4.71112e-09	0.288154	-3.47037	mut-YPD down vs mut-RAP	1.00956e-09	2.46812e-08	0.348806	-2.86692	mut-YPD down vs mut-pro	chr2	S000000237
1773961_at	GND2	6-phosphogluconate dehydrogenase (decarboxylating), catalyzes an NADPH regenerat	1.65466e-10	4.47577e-09	0.250129	-3.99793	WT-YPD down vs WT-RAP	4.42146e-10	1.92501e-08	0.282297	-3.54237	WT-YPD down vs WT-pro	0.00918877	0.0969024	1.21643	1.21643	WT-YPD up vs mut-YPD	0.0774943	0.169507	0.886051	-1.1286	WT-pro down vs WT-RAP	0.024211	0.0813836	1.17613	1.17613	WT-pro up vs mut-pro	4.89256e-07	0.000125591	1.91063	1.91063	WT-RAP up vs mut-RAP	1.11081e-08	1.24312e-07	0.392875	-2.54534	mut-YPD down vs mut-RAP	3.33361e-10	1.14439e-08	0.272945	-3.66374	mut-YPD down vs mut-pro	chr7	S000003488
1771143_at	CYB2	Cytochrome b2 (L-lactate cytochrome-c oxidoreductase), component of the mitochon	1.30126e-08	1.39962e-07	0.251333	-3.97879	WT-YPD down vs WT-RAP	2.2784e-07	2.24309e-06	0.350757	-2.85098	WT-YPD down vs WT-pro	0.0599334	0.292474	0.822432	-1.21591	WT-YPD down vs mut-YPD	0.00435603	0.014513	0.716544	-1.39559	WT-pro down vs WT-RAP	0.0472513	0.139332	0.81203	-1.23148	WT-pro down vs mut-pro	0.616123	0.832879	0.953038	-1.04928	WT-RAP down vs mut-RAP	4.2367e-08	3.6862e-07	0.291245	-3.43353	mut-YPD down vs mut-RAP	2.01446e-07	1.3631e-06	0.34632	-2.8875	mut-YPD down vs mut-pro	chr13	S000004518
1769333_at	GRE1	Hydrophilin of unknown function; stress induced (osmotic, ionic, oxidative, heat	3.28939e-10	7.50449e-09	0.251982	-3.96854	WT-YPD down vs WT-RAP	4.90205e-11	3.96812e-09	0.193134	-5.17774	WT-YPD down vs WT-pro	0.21506	0.556253	0.916983	-1.09053	WT-YPD down vs mut-YPD	0.00195678	0.00720476	1.3047	1.3047	WT-pro up vs WT-RAP	0.000606149	0.00417391	0.731639	-1.36679	WT-pro down vs mut-pro	0.00120332	0.0156547	1.32969	1.32969	WT-RAP up vs mut-RAP	9.35782e-09	1.08214e-07	0.365393	-2.73678	mut-YPD down vs mut-RAP	1.21444e-11	1.17446e-09	0.154097	-6.4894	mut-YPD down vs mut-pro	chr16	S000006144
1776272_at	ARG7	Mitochondrial ornithine acetyltransferase, catalyzes the fifth step in arginine	9.65297e-11	3.1302e-09	0.25417	-3.93437	WT-YPD down vs WT-RAP	3.83441e-12	6.92774e-10	0.158175	-6.3221	WT-YPD down vs WT-pro	0.0368979	0.221549	0.8705	-1.14877	WT-YPD down vs mut-YPD	5.67867e-06	4.77725e-05	1.60689	1.60689	WT-pro up vs WT-RAP	0.611535	0.796526	1.03101	1.03101	WT-pro up vs mut-pro	0.90472	0.964898	1.00718	1.00718	WT-RAP up vs mut-RAP	3.24778e-10	7.71646e-09	0.294079	-3.40045	mut-YPD down vs mut-RAP	1.09253e-11	1.09533e-09	0.187341	-5.33786	mut-YPD down vs mut-pro	chr13	S000004666
1769723_at	YGR174W-A	Putative protein of unknown function; predicted to have a role in cell budding based on computational "guilt by association" analysis	8.71193e-06	3.85597e-05	0.257151	-3.88877	WT-YPD down vs WT-RAP	3.48902e-05	0.000157229	0.310913	-3.21633	WT-YPD down vs WT-pro	0.87913	0.966926	0.973129	-1.02761	WT-YPD down vs mut-YPD	0.301192	0.471416	0.827081	-1.20907	WT-pro down vs WT-RAP	0.331847	0.562261	0.837233	-1.19441	WT-pro down vs mut-pro	0.430024	0.709757	1.15416	1.15416	WT-RAP up vs mut-RAP	3.01149e-05	0.000114747	0.304989	-3.2788	mut-YPD down vs mut-RAP	1.1489e-05	4.81615e-05	0.267495	-3.73839	mut-YPD down vs mut-pro	chr7	S000028639
1780248_at	AQY1	Spore-specific water channel that mediates the transport of water across cell me	7.985e-10	1.45419e-08	0.258162	-3.87353	WT-YPD down vs WT-RAP	2.24022e-08	3.72578e-07	0.372081	-2.68759	WT-YPD down vs WT-pro	0.096358	0.380007	1.13633	1.13633	WT-YPD up vs mut-YPD	0.00029448	0.00140099	0.693833	-1.44127	WT-pro down vs WT-RAP	0.00139148	0.00793224	1.34711	1.34711	WT-pro up vs mut-pro	0.000217044	0.00502512	1.46155	1.46155	WT-RAP up vs mut-RAP	7.12171e-09	8.66659e-08	0.332051	-3.01158	mut-YPD down vs mut-RAP	1.58462e-07	1.10934e-06	0.441102	-2.26705	mut-YPD down vs mut-pro	chr16	S000006396
1771949_at	YMR196W	Putative protein of unknown function; green fluorescent protein (GFP)-fusion protein localizes to the cytoplasm	1.45407e-09	2.35409e-08	0.2585	-3.86847	WT-YPD down vs WT-RAP	3.92656e-09	1.01012e-07	0.291622	-3.42909	WT-YPD down vs WT-pro	0.000714764	0.0175527	1.41164	1.41164	WT-YPD up vs mut-YPD	0.132834	0.258661	0.886422	-1.12813	WT-pro down vs WT-RAP	0.88967	0.953074	0.989511	-1.0106	WT-pro down vs mut-pro	0.000430611	0.00754122	1.44514	1.44514	WT-RAP up vs mut-RAP	1.75225e-09	2.79134e-08	0.264634	-3.77881	mut-YPD down vs mut-RAP	2.61632e-10	9.72487e-09	0.204417	-4.89197	mut-YPD down vs mut-pro	chr13	S000004809
1771214_at	PYK2	Pyruvate kinase that appears to be modulated by phosphorylation; PYK2 transcript	2.09531e-12	3.7537e-10	0.258747	-3.86478	WT-YPD down vs WT-RAP	5.95959e-07	4.93756e-06	0.660994	-1.51287	WT-YPD down vs WT-pro	0.750026	0.91761	0.98685	-1.01333	WT-YPD down vs mut-YPD	1.10875e-10	1.44243e-08	0.391452	-2.55459	WT-pro down vs WT-RAP	0.851353	0.932129	0.992256	-1.0078	WT-pro down vs mut-pro	0.979529	0.990954	0.998937	-1.00106	WT-RAP down vs mut-RAP	2.31243e-12	4.55787e-10	0.261916	-3.81801	mut-YPD down vs mut-RAP	6.8081e-07	3.89116e-06	0.664615	-1.50463	mut-YPD down vs mut-pro	chr15	S000005874
1779057_at	UIP4	Protein that interacts with Ulp1p, a Ubl (ubiquitin-like protein)-specific prote	6.18449e-07	3.7257e-06	0.260346	-3.84104	WT-YPD down vs WT-RAP	7.25485e-07	5.78271e-06	0.265948	-3.76013	WT-YPD down vs WT-pro	0.397843	0.726221	1.12332	1.12332	WT-YPD up vs mut-YPD	0.874981	0.929864	0.978936	-1.02152	WT-pro down vs WT-RAP	0.285943	0.511841	1.15982	1.15982	WT-pro up vs mut-pro	0.0707515	0.24933	1.30271	1.30271	WT-RAP up vs mut-RAP	1.96587e-06	9.85007e-06	0.301923	-3.31211	mut-YPD down vs mut-RAP	9.25712e-07	5.11176e-06	0.274589	-3.64181	mut-YPD down vs mut-pro	chr16	S000006107
1780163_at	MET28	Basic leucine zipper (bZIP) transcriptional activator in the Cbf1p-Met4p-Met28p	6.49907e-10	1.23907e-08	0.260833	-3.83387	WT-YPD down vs WT-RAP	4.12108e-12	7.07259e-10	0.116986	-8.54806	WT-YPD down vs WT-pro	0.00657706	0.0786369	1.25691	1.25691	WT-YPD up vs mut-YPD	1.48562e-07	2.37351e-06	2.22962	2.22962	WT-pro up vs WT-RAP	3.67891e-06	0.000108364	0.5592	-1.78827	WT-pro down vs mut-pro	0.9465	0.979134	0.995313	-1.00471	WT-RAP down vs mut-RAP	1.16087e-10	3.58362e-09	0.206547	-4.84151	mut-YPD down vs mut-RAP	1.2495e-13	4.5515e-11	0.0520471	-19.2134	mut-YPD down vs mut-pro	chr9	S000001456
1773727_at	IRC7	Putative cystathionine beta-lyase; involved in copper ion homeostasis and sulfur	6.61672e-09	8.10622e-08	0.261859	-3.81885	WT-YPD down vs WT-RAP	0.0146957	0.0352955	0.782527	-1.27791	WT-YPD down vs WT-pro	0.0604705	0.294151	0.837396	-1.19418	WT-YPD down vs mut-YPD	5.49961e-08	1.10275e-06	0.334633	-2.98835	WT-pro down vs WT-RAP	0.000596386	0.00413985	1.49674	1.49674	WT-pro up vs mut-pro	0.399154	0.685329	1.07726	1.07726	WT-RAP up vs mut-RAP	5.85826e-08	4.78826e-07	0.336866	-2.96854	mut-YPD down vs mut-RAP	0.00225458	0.00595554	1.39867	1.39867	mut-YPD up vs mut-pro	chr6	S000001952
1777444_at	PAI3	Cytoplasmic proteinase A (Pep4p) inhibitor, dependent on Pbs2p and Hog1p protein	1.895e-08	1.90162e-07	0.262096	-3.81539	WT-YPD down vs WT-RAP	6.29868e-07	5.15596e-06	0.385932	-2.59113	WT-YPD down vs WT-pro	0.230429	0.571782	0.887845	-1.12632	WT-YPD down vs mut-YPD	0.00167272	0.00627731	0.679125	-1.47248	WT-pro down vs WT-RAP	0.192974	0.394614	1.13876	1.13876	WT-pro up vs mut-pro	0.00504747	0.0421381	1.38697	1.38697	WT-RAP up vs mut-RAP	1.19306e-06	6.38479e-06	0.40944	-2.44236	mut-YPD down vs mut-RAP	1.19257e-05	4.9856e-05	0.494999	-2.02021	mut-YPD down vs mut-pro	chr13	S000004786
1778930_at	YOR289W	Putative protein of unknown function; transcription induced by the unfolded protein response; green fluorescent protein (GFP)-fusion protein localizes to both the cytoplasm and the nucleus	1.93448e-09	2.9402e-08	0.26245	-3.81025	WT-YPD down vs WT-RAP	1.33932e-08	2.50011e-07	0.32815	-3.04739	WT-YPD down vs WT-pro	0.00424716	0.0589401	0.762789	-1.31098	WT-YPD down vs mut-YPD	0.0129372	0.0377611	0.799787	-1.25033	WT-pro down vs WT-RAP	0.10666	0.259018	1.14173	1.14173	WT-pro up vs mut-pro	0.230033	0.511457	1.1006	1.1006	WT-RAP up vs mut-RAP	5.63433e-08	4.63993e-07	0.378681	-2.64075	mut-YPD down vs mut-RAP	1.33174e-06	7.02377e-06	0.49117	-2.03595	mut-YPD down vs mut-pro	chr15	S000005815
1772511_at	SNZ1	Protein involved in vitamin B6 biosynthesis; member of a stationary phase-induce	2.0202e-06	1.05178e-05	0.263207	-3.79929	WT-YPD down vs WT-RAP	1.49794e-05	7.41856e-05	0.338899	-2.95073	WT-YPD down vs WT-pro	3.66121e-06	0.000454656	0.284891	-3.51011	WT-YPD down vs mut-YPD	0.115158	0.231972	0.776654	-1.28757	WT-pro down vs WT-RAP	4.72749e-05	0.000625448	0.385448	-2.59438	WT-pro down vs mut-pro	0.000491943	0.00833478	0.486712	-2.0546	WT-RAP down vs mut-RAP	0.000213617	0.000689022	0.449666	-2.22387	mut-YPD down vs mut-RAP	0.000261341	0.000825905	0.458519	-2.18094	mut-YPD down vs mut-pro	chr13	S000004702
1775744_at	UGA2	Succinate semialdehyde dehydrogenase involved in the utilization of gamma-aminob	8.5997e-12	7.06598e-10	0.263665	-3.79269	WT-YPD down vs WT-RAP	5.96612e-11	4.52859e-09	0.327898	-3.04973	WT-YPD down vs WT-pro	6.21064e-05	0.00326298	0.752345	-1.32918	WT-YPD down vs mut-YPD	0.00055968	0.00242129	0.804108	-1.24361	WT-pro down vs WT-RAP	0.151365	0.33329	1.07266	1.07266	WT-pro up vs mut-pro	0.212624	0.488268	1.06204	1.06204	WT-RAP up vs mut-RAP	2.19407e-10	5.77753e-09	0.372199	-2.68673	mut-YPD down vs mut-RAP	3.62747e-09	5.92542e-08	0.4675	-2.13904	mut-YPD down vs mut-pro	chr2	S000000210
1771340_at	BOP2	Protein of unknown function	3.65401e-10	8.05905e-09	0.265316	-3.76909	WT-YPD down vs WT-RAP	4.28245e-08	6.02299e-07	0.428969	-2.33117	WT-YPD down vs WT-pro	0.000155946	0.00606237	0.697834	-1.43301	WT-YPD down vs mut-YPD	1.19512e-05	8.79477e-05	0.618497	-1.61682	WT-pro down vs WT-RAP	0.0196966	0.0687244	0.839796	-1.19076	WT-pro down vs mut-pro	0.326536	0.622699	0.936361	-1.06796	WT-RAP down vs mut-RAP	5.29621e-09	6.82511e-08	0.356004	-2.80895	mut-YPD down vs mut-RAP	5.36197e-07	3.15709e-06	0.516235	-1.9371	mut-YPD down vs mut-pro	chr12	S000004257
1776680_at	SPG1	Protein required for survival at high temperature during stationary phase; not r	1.03929e-06	5.9153e-06	0.265389	-3.76806	WT-YPD down vs WT-RAP	2.38964e-05	0.000112367	0.384628	-2.59992	WT-YPD down vs WT-pro	0.18335	0.518945	0.822908	-1.2152	WT-YPD down vs mut-YPD	0.020536	0.0565712	0.689989	-1.4493	WT-pro down vs WT-RAP	0.00524824	0.0232292	0.621136	-1.60995	WT-pro down vs mut-pro	0.686308	0.869809	1.05858	1.05858	WT-RAP up vs mut-RAP	8.01513e-06	3.44568e-05	0.341394	-2.92916	mut-YPD down vs mut-RAP	2.07401e-06	1.03682e-05	0.29032	-3.44448	mut-YPD down vs mut-pro	chr7	S000003468
1779344_at	ADH5	Alcohol dehydrogenase isoenzyme V; involved in ethanol production	1.82015e-08	1.84002e-07	0.265817	-3.76199	WT-YPD down vs WT-RAP	1.31387e-08	2.47795e-07	0.254941	-3.92248	WT-YPD down vs WT-pro	0.174052	0.509383	1.14365	1.14365	WT-YPD up vs mut-YPD	0.659813	0.786994	1.04266	1.04266	WT-pro up vs WT-RAP	0.00205612	0.0109446	1.44803	1.44803	WT-pro up vs mut-pro	0.344882	0.639082	0.912881	-1.09543	WT-RAP down vs mut-RAP	3.46764e-09	4.82731e-08	0.21218	-4.71299	mut-YPD down vs mut-RAP	9.46079e-08	7.26546e-07	0.322793	-3.09796	mut-YPD down vs mut-pro	chr2	S000000349
1774983_at	ATG34	Receptor protein involved in selective autophagy during starvation; specifically	1.60771e-10	4.38131e-09	0.266583	-3.75118	WT-YPD down vs WT-RAP	2.71156e-09	7.57783e-08	0.362176	-2.76109	WT-YPD down vs WT-pro	0.9738	0.991679	0.998016	-1.00199	WT-YPD down vs mut-YPD	0.000302059	0.00143393	0.736059	-1.35859	WT-pro down vs WT-RAP	0.388742	0.61688	0.948332	-1.05448	WT-pro down vs mut-pro	0.0354053	0.159091	1.15225	1.15225	WT-RAP up vs mut-RAP	5.54225e-10	1.16026e-08	0.307782	-3.24905	mut-YPD down vs mut-RAP	1.608e-09	3.37928e-08	0.344146	-2.90574	mut-YPD down vs mut-pro	chr15	S000005443
1774749_at	AAD10	Putative aryl-alcohol dehydrogenase with similarity to P. chrysosporium aryl-alc	3.63981e-11	1.69029e-09	0.267515	-3.73811	WT-YPD down vs WT-RAP	7.85391e-11	5.3309e-09	0.292844	-3.41479	WT-YPD down vs WT-pro	0.00165184	0.031339	0.808468	-1.23691	WT-YPD down vs mut-YPD	0.106096	0.21694	0.913508	-1.09468	WT-pro down vs WT-RAP	0.000115759	0.00119116	0.741468	-1.34868	WT-pro down vs mut-pro	0.0187555	0.102072	0.868028	-1.15204	WT-RAP down vs mut-RAP	6.6309e-11	2.50735e-09	0.287223	-3.48162	mut-YPD down vs mut-RAP	3.7602e-11	2.72129e-09	0.268575	-3.72335	mut-YPD down vs mut-pro	chr10	S000003916
1777424_at	YHI9	Protein of unknown function; null mutant is defective in unfolded protein respon	3.40253e-12	4.76703e-10	0.267954	-3.73199	WT-YPD down vs WT-RAP	1.36316e-11	1.73217e-09	0.313745	-3.1873	WT-YPD down vs WT-pro	0.024844	0.17803	1.11311	1.11311	WT-YPD up vs mut-YPD	0.00282844	0.00993864	0.85405	-1.17089	WT-pro down vs WT-RAP	2.56694e-05	0.000404713	1.32976	1.32976	WT-pro up vs mut-pro	0.000189143	0.00457229	1.25426	1.25426	WT-RAP up vs mut-RAP	9.56919e-12	9.09323e-10	0.301933	-3.31199	mut-YPD down vs mut-RAP	8.2841e-11	4.66642e-09	0.37481	-2.66802	mut-YPD down vs mut-pro	chr8	S000001071
1771824_at	ICY2	Protein of unknown function; mobilized into polysomes upon a shift from a fermen	3.1775e-09	4.42502e-08	0.268524	-3.72406	WT-YPD down vs WT-RAP	1.70795e-10	9.28865e-09	0.177722	-5.62678	WT-YPD down vs WT-pro	0.0220141	0.165699	1.22996	1.22996	WT-YPD up vs mut-YPD	0.000247482	0.00121142	1.51093	1.51093	WT-pro up vs WT-RAP	0.0266003	0.0876887	0.819766	-1.21986	WT-pro down vs mut-pro	0.862817	0.950395	0.986353	-1.01384	WT-RAP down vs mut-RAP	6.06194e-10	1.22903e-08	0.215341	-4.6438	mut-YPD down vs mut-RAP	1.74297e-11	1.52378e-09	0.118451	-8.44228	mut-YPD down vs mut-pro	chr16	S000006171
1770353_at	GIT1	Plasma membrane permease, mediates uptake of glycerophosphoinositol and glycerop	1.29946e-08	1.39906e-07	0.271648	-3.68124	WT-YPD down vs WT-RAP	2.1007e-08	3.56466e-07	0.287958	-3.47272	WT-YPD down vs WT-pro	0.226652	0.567293	1.11926	1.11926	WT-YPD up vs mut-YPD	0.521096	0.678955	0.943357	-1.06004	WT-pro down vs WT-RAP	8.03332e-06	0.000185207	1.99093	1.99093	WT-pro up vs mut-pro	2.0573e-05	0.00111298	1.86351	1.86351	WT-RAP up vs mut-RAP	2.05284e-06	1.02477e-05	0.45228	-2.21102	mut-YPD down vs mut-RAP	1.05417e-05	4.46165e-05	0.512218	-1.95229	mut-YPD down vs mut-pro	chr3	S000000695
1770393_at	YOR302W	CPA1 uORF, Arginine attenuator peptide, regulates translation of the CPA1 mRNA	1.02877e-08	1.16381e-07	0.271957	-3.67705	WT-YPD down vs WT-RAP	5.83147e-11	4.51485e-09	0.121023	-8.26289	WT-YPD down vs WT-pro	0.00336711	0.0509636	0.726138	-1.37715	WT-YPD down vs mut-YPD	1.34114e-06	1.4411e-05	2.24715	2.24715	WT-pro up vs WT-RAP	0.0122409	0.0464634	0.773162	-1.29339	WT-pro down vs mut-pro	0.000420787	0.0075044	0.652187	-1.5333	WT-RAP down vs mut-RAP	4.45154e-09	5.95427e-08	0.244261	-4.09399	mut-YPD down vs mut-RAP	8.08025e-11	4.57891e-09	0.12886	-7.76034	mut-YPD down vs mut-pro	chr15	S000005828
1772850_at	MHO1	Protein of unknown function; inhibits haploid invasive growth when overexpressed; synthetically lethal with phospholipase C (PLC1); expression induced by mild heat-stress on a non-fermentable carbon source, upon entry into stationary phase and upon nitrogen deprivation; repressed by inosine and choline in an Opi1p-dependent manner; highly conserved from bacteria to human; Memo, the human homolog,…	8.53836e-10	1.52712e-08	0.273532	-3.65588	WT-YPD down vs WT-RAP	2.78915e-10	1.37918e-08	0.237218	-4.21553	WT-YPD down vs WT-pro	0.000124854	0.00535062	0.676628	-1.47792	WT-YPD down vs mut-YPD	0.0592342	0.136968	1.15308	1.15308	WT-pro up vs WT-RAP	0.623542	0.80535	0.966385	-1.03478	WT-pro down vs mut-pro	0.0654057	0.237539	0.870617	-1.14861	WT-RAP down vs mut-RAP	8.50912e-09	9.96652e-08	0.351953	-2.84129	mut-YPD down vs mut-RAP	5.82817e-09	8.30381e-08	0.338803	-2.95157	mut-YPD down vs mut-pro	chr10	S000003768
1773875_at	DIA3	Protein of unknown function, involved in invasive and pseudohyphal growth	1.26361e-11	8.70929e-10	0.274578	-3.64195	WT-YPD down vs WT-RAP	2.34018e-11	2.48287e-09	0.294882	-3.39119	WT-YPD down vs WT-pro	4.11737e-06	0.000494446	0.681391	-1.46759	WT-YPD down vs mut-YPD	0.146763	0.278346	0.931146	-1.07395	WT-pro down vs WT-RAP	2.13111e-06	7.79523e-05	0.663283	-1.50765	WT-pro down vs mut-pro	0.20234	0.475113	0.939927	-1.06391	WT-RAP down vs mut-RAP	2.79095e-10	6.8349e-09	0.37876	-2.6402	mut-YPD down vs mut-RAP	1.84695e-11	1.55722e-09	0.287045	-3.48377	mut-YPD down vs mut-pro	chr4	S000002182
1776580_at	RAD34	Protein involved in nucleotide excision repair (NER); homologous to RAD4	7.8062e-09	9.2926e-08	0.276319	-3.61901	WT-YPD down vs WT-RAP	0.00271609	0.00787933	0.727463	-1.37464	WT-YPD down vs WT-pro	0.169231	0.50091	0.885404	-1.12943	WT-YPD down vs mut-YPD	1.50613e-07	2.40277e-06	0.379839	-2.6327	WT-pro down vs WT-RAP	0.31296	0.541487	1.09142	1.09142	WT-pro up vs mut-pro	0.745868	0.896355	1.02788	1.02788	WT-RAP up vs mut-RAP	2.84969e-08	2.6685e-07	0.320781	-3.11739	mut-YPD down vs mut-RAP	0.214399	0.319944	0.896729	-1.11516	mut-YPD down vs mut-pro	chr4	S000002722
1778142_at	TKL2	Transketolase, similar to Tkl1p; catalyzes conversion of xylulose-5-phosphate an	1.93967e-08	1.934e-07	0.278371	-3.59232	WT-YPD down vs WT-RAP	7.25508e-06	3.95626e-05	0.49186	-2.0331	WT-YPD down vs WT-pro	0.177623	0.512929	0.878824	-1.13788	WT-YPD down vs mut-YPD	5.46485e-05	0.000323984	0.565956	-1.76692	WT-pro down vs WT-RAP	0.01076	0.0419049	0.759685	-1.31633	WT-pro down vs mut-pro	0.0184122	0.10111	1.28134	1.28134	WT-RAP up vs mut-RAP	7.00029e-07	4.00729e-06	0.405871	-2.46384	mut-YPD down vs mut-RAP	1.18543e-06	6.35017e-06	0.425181	-2.35194	mut-YPD down vs mut-pro	chr2	S000000321
1770378_at	PXA2	Subunit of a heterodimeric peroxisomal ATP-binding cassette transporter complex	1.79029e-10	4.70451e-09	0.281172	-3.55654	WT-YPD down vs WT-RAP	1.47185e-09	4.83388e-08	0.352546	-2.83651	WT-YPD down vs WT-pro	0.543084	0.817693	0.964675	-1.03662	WT-YPD down vs mut-YPD	0.00228223	0.00824422	0.797548	-1.25384	WT-pro down vs WT-RAP	0.00276928	0.0138565	0.802698	-1.2458	WT-pro down vs mut-pro	0.189451	0.456864	0.922974	-1.08345	WT-RAP down vs mut-RAP	1.23759e-10	3.72535e-09	0.269017	-3.71723	mut-YPD down vs mut-RAP	2.58165e-10	9.62877e-09	0.29335	-3.40889	mut-YPD down vs mut-pro	chr11	S000001671
1771951_at	YJL144W	Cytoplasmic hydrophilin essential in dessication-rehydration process; expression induced by osmotic stress, starvation and during stationary phase; GFP-fusion protein is induced by the DNA-damaging agent MMS	1.34844e-08	1.43764e-07	0.282624	-3.53827	WT-YPD down vs WT-RAP	3.69468e-09	9.63614e-08	0.239698	-4.17191	WT-YPD down vs WT-pro	0.000314556	0.0102078	0.643081	-1.55501	WT-YPD down vs mut-YPD	0.0805366	0.174416	1.17908	1.17908	WT-pro up vs WT-RAP	0.456801	0.678251	0.936112	-1.06825	WT-pro down vs mut-pro	0.01745	0.0973026	0.787259	-1.27023	WT-RAP down vs mut-RAP	8.30621e-08	6.42849e-07	0.345988	-2.89028	mut-YPD down vs mut-RAP	9.01939e-08	7.00027e-07	0.348921	-2.86598	mut-YPD down vs mut-pro	chr10	S000003680
1772686_at	RRI2	Subunit of the COP9 signalosome (CSN) complex that cleaves the ubiquitin-like pr	4.92527e-11	2.02343e-09	0.288256	-3.46914	WT-YPD down vs WT-RAP	1.21947e-08	2.3456e-07	0.47568	-2.10225	WT-YPD down vs WT-pro	0.19179	0.527134	0.933014	-1.07179	WT-YPD down vs mut-YPD	7.0522e-07	8.49824e-06	0.605988	-1.6502	WT-pro down vs WT-RAP	0.784103	0.900261	0.9861	-1.0141	WT-pro down vs mut-pro	0.202456	0.475241	0.934659	-1.06991	WT-RAP down vs mut-RAP	5.00138e-11	2.12666e-09	0.288764	-3.46303	mut-YPD down vs mut-RAP	2.74509e-08	2.70012e-07	0.502745	-1.98908	mut-YPD down vs mut-pro	chr15	S000005477
1774671_at	PET10	Protein of unknown function that co-purifies with lipid particles; expression pa	2.24581e-10	5.60323e-09	0.288573	-3.46533	WT-YPD down vs WT-RAP	2.75991e-11	2.767e-09	0.221158	-4.52166	WT-YPD down vs WT-pro	0.000504556	0.0138537	0.756945	-1.3211	WT-YPD down vs mut-YPD	0.000714948	0.00300036	1.30483	1.30483	WT-pro up vs WT-RAP	0.487151	0.702691	0.959623	-1.04208	WT-pro down vs mut-pro	0.339358	0.635018	0.944352	-1.05893	WT-RAP down vs mut-RAP	1.83508e-09	2.91057e-08	0.360019	-2.77763	mut-YPD down vs mut-RAP	1.75433e-10	7.40205e-09	0.280375	-3.56666	mut-YPD down vs mut-pro	chr11	S000001754
1779620_at	YEL073C	Putative protein of unknown function; located adjacent to ARS503 and the telomere on the left arm of chromosome V; regulated by inositol/choline	3.0646e-11	1.56495e-09	0.28867	-3.46416	WT-YPD down vs WT-RAP	3.00953e-11	2.91046e-09	0.288071	-3.47137	WT-YPD down vs WT-pro	6.40436e-05	0.00333271	0.74296	-1.34597	WT-YPD down vs mut-YPD	0.965968	0.981598	1.00208	1.00208	WT-pro up vs WT-RAP	0.0012232	0.00721378	1.22838	1.22838	WT-pro up vs mut-pro	0.00427387	0.0375743	0.842895	-1.18639	WT-RAP down vs mut-RAP	9.76527e-11	3.17604e-09	0.327499	-3.05344	mut-YPD down vs mut-RAP	7.73068e-09	1.03277e-07	0.476286	-2.09958	mut-YPD down vs mut-pro	chr5	S000000799
1776946_at	ORT1	Ornithine transporter of the mitochondrial inner membrane, exports ornithine fro	4.77605e-12	5.49731e-10	0.291926	-3.42552	WT-YPD down vs WT-RAP	1.55123e-11	1.86351e-09	0.331274	-3.01865	WT-YPD down vs WT-pro	0.146933	0.464959	1.06408	1.06408	WT-YPD up vs mut-YPD	0.0088116	0.0270867	0.881223	-1.13479	WT-pro down vs WT-RAP	0.000156705	0.00148147	0.799712	-1.25045	WT-pro down vs mut-pro	0.742536	0.895041	1.0135	1.0135	WT-RAP up vs mut-RAP	3.13052e-12	5.15518e-10	0.278049	-3.59649	mut-YPD down vs mut-RAP	1.26966e-12	2.23787e-10	0.248969	-4.01656	mut-YPD down vs mut-pro	chr15	S000005656
1770742_at	YSP3	Putative precursor to the subtilisin-like protease III	3.59893e-12	4.91614e-10	0.292088	-3.42362	WT-YPD down vs WT-RAP	6.95688e-11	4.96894e-09	0.391872	-2.55185	WT-YPD down vs WT-pro	0.0281571	0.191237	0.906712	-1.10289	WT-YPD down vs mut-YPD	1.08505e-05	8.16067e-05	0.745367	-1.34162	WT-pro down vs WT-RAP	0.140368	0.315346	0.940263	-1.06353	WT-pro down vs mut-pro	0.340163	0.635897	1.03941	1.03941	WT-RAP up vs mut-RAP	1.29369e-11	1.04722e-09	0.334835	-2.98655	mut-YPD down vs mut-RAP	1.06668e-10	5.40106e-09	0.406372	-2.4608	mut-YPD down vs mut-pro	chr15	S000005529
1772973_at	YJL206C	Putative protein of unknown function; similar to transcriptional regulators from the Zn[2]-Cys[6] binuclear cluster protein family; mRNA is weakly cell cycle regulated, peaking in S phase; induced rapidly upon MMS treatment	3.34765e-09	4.62126e-08	0.29224	-3.42185	WT-YPD down vs WT-RAP	3.52824e-05	0.000158669	0.614477	-1.6274	WT-YPD down vs WT-pro	0.00809562	0.0895484	0.790165	-1.26556	WT-YPD down vs mut-YPD	6.21444e-07	7.69099e-06	0.475591	-2.10265	WT-pro down vs WT-RAP	0.00928009	0.03708	0.794603	-1.25849	WT-pro down vs mut-pro	0.220989	0.498961	0.909577	-1.09941	WT-RAP down vs mut-RAP	1.20953e-08	1.3419e-07	0.336404	-2.97262	mut-YPD down vs mut-RAP	3.91367e-05	0.000146669	0.617929	-1.61831	mut-YPD down vs mut-pro	chr10	S000003741
1769691_at	ALT1	Alanine transaminase (glutamic pyruvic transaminase); involved in alanine biosyn	3.06839e-12	4.53127e-10	0.293886	-3.40268	WT-YPD down vs WT-RAP	0.000789835	0.00259043	1.19018	1.19018	WT-YPD up vs WT-pro	0.360557	0.694916	0.964386	-1.03693	WT-YPD down vs mut-YPD	7.19879e-13	4.14044e-10	0.246927	-4.04979	WT-pro down vs WT-RAP	1.17329e-05	0.000236443	1.33078	1.33078	WT-pro up vs mut-pro	0.285524	0.577922	1.04359	1.04359	WT-RAP up vs mut-RAP	6.33753e-12	7.29016e-10	0.318023	-3.14442	mut-YPD down vs mut-RAP	4.87981e-08	4.27982e-07	1.64235	1.64235	mut-YPD up vs mut-pro	chr12	S000004079
1775462_at	STR2	Cystathionine gamma-synthase, converts cysteine into cystathionine	1.97832e-11	1.17495e-09	0.294842	-3.39165	WT-YPD down vs WT-RAP	4.14207e-12	7.07259e-10	0.244078	-4.09705	WT-YPD down vs WT-pro	0.509436	0.798385	0.969785	-1.03116	WT-YPD down vs mut-YPD	0.00148767	0.00567862	1.20798	1.20798	WT-pro up vs WT-RAP	0.075374	0.199247	1.09237	1.09237	WT-pro up vs mut-pro	0.159345	0.413126	0.934332	-1.07028	WT-RAP down vs mut-RAP	1.42788e-11	1.08535e-09	0.284063	-3.52034	mut-YPD down vs mut-RAP	1.08084e-11	1.09365e-09	0.27493	-3.63728	mut-YPD down vs mut-pro	chr10	S000003891
1776354_s_at	ERR1 /// ERR2 /// ERR3	Protein of unknown function, has similarity to enolases /// Protein of unknown f	4.08015e-07	2.57734e-06	0.295375	-3.38553	WT-YPD down vs WT-RAP	2.84016e-07	2.68488e-06	0.282539	-3.53933	WT-YPD down vs WT-pro	0.281513	0.626593	1.13902	1.13902	WT-YPD up vs mut-YPD	0.706483	0.819145	1.04543	1.04543	WT-pro up vs WT-RAP	0.0270635	0.0889326	0.746064	-1.34037	WT-pro down vs mut-pro	0.172212	0.432826	1.18274	1.18274	WT-RAP up vs mut-RAP	5.59575e-07	3.29296e-06	0.306712	-3.26039	mut-YPD down vs mut-RAP	1.43264e-08	1.65006e-07	0.185064	-5.40354	mut-YPD down vs mut-pro	chr13 /// chr15 /// chr16	S000004942 /// S000005920 /// S000006202
1775873_at	IDP3	Peroxisomal NADP-dependent isocitrate dehydrogenase, catalyzes oxidation of isoc	2.19152e-09	3.25835e-08	0.297411	-3.36235	WT-YPD down vs WT-RAP	1.28635e-05	6.52608e-05	0.597466	-1.67374	WT-YPD down vs WT-pro	0.191053	0.526565	0.908103	-1.1012	WT-YPD down vs mut-YPD	6.81046e-07	8.25108e-06	0.497788	-2.00889	WT-pro down vs WT-RAP	0.0281747	0.0920182	0.839653	-1.19097	WT-pro down vs mut-pro	0.0892812	0.289343	0.879032	-1.13762	WT-RAP down vs mut-RAP	1.65269e-09	2.65987e-08	0.28789	-3.47355	mut-YPD down vs mut-RAP	3.34857e-06	1.59865e-05	0.55243	-1.81018	mut-YPD down vs mut-pro	chr14	S000004954
1776204_at	---	---	5.52775e-12	6.16401e-10	0.298186	-3.35361	WT-YPD down vs WT-RAP	2.03266e-10	1.06282e-08	0.419992	-2.381	WT-YPD down vs WT-pro	0.0380928	0.225381	0.91083	-1.0979	WT-YPD down vs mut-YPD	3.12149e-06	2.88105e-05	0.70998	-1.40849	WT-pro down vs WT-RAP	0.0513018	0.148628	0.916974	-1.09054	WT-pro down vs mut-pro	0.0102508	0.0678503	1.13041	1.13041	WT-RAP up vs mut-RAP	4.67144e-11	2.02577e-09	0.370072	-2.70217	mut-YPD down vs mut-RAP	2.21032e-10	8.81545e-09	0.422825	-2.36504	mut-YPD down vs mut-pro	chr11	S000001634
1778654_at	CAR1	Arginase, responsible for arginine degradation, expression responds to both indu	4.6942e-15	1.02597e-11	0.300156	-3.3316	WT-YPD down vs WT-RAP	4.61187e-13	1.39996e-10	0.453155	-2.20675	WT-YPD down vs WT-pro	3.66981e-11	8.02074e-08	0.588922	-1.69802	WT-YPD down vs mut-YPD	5.4979e-10	4.32238e-08	0.662369	-1.50973	WT-pro down vs WT-RAP	0.135286	0.306886	1.03385	1.03385	WT-pro up vs mut-pro	0.00126869	0.0162344	0.915143	-1.09273	WT-RAP down vs mut-RAP	6.91856e-13	2.90792e-10	0.46642	-2.14399	mut-YPD down vs mut-RAP	2.63393e-07	1.7062e-06	0.795509	-1.25706	mut-YPD down vs mut-pro	chr16	S000006032
1772647_at	---	---	2.90812e-08	2.68838e-07	0.300609	-3.32658	WT-YPD down vs WT-RAP	1.24225e-06	8.94291e-06	0.435337	-2.29707	WT-YPD down vs WT-pro	0.00417622	0.058435	0.729531	-1.37074	WT-YPD down vs mut-YPD	0.00142112	0.00545678	0.690521	-1.44818	WT-pro down vs WT-RAP	0.00412968	0.0192285	0.729122	-1.37151	WT-pro down vs mut-pro	0.606166	0.827648	0.954564	-1.0476	WT-RAP down vs mut-RAP	3.92879e-07	2.43804e-06	0.393336	-2.54236	mut-YPD down vs mut-RAP	1.234e-06	6.57585e-06	0.435093	-2.29836	mut-YPD down vs mut-pro	chr4	S000002425
1775066_at	DCS2	Non-essential, stress induced regulatory protein containing a HIT (histidine tri	1.37873e-08	1.46523e-07	0.300889	-3.32348	WT-YPD down vs WT-RAP	2.92965e-08	4.54762e-07	0.327054	-3.0576	WT-YPD down vs WT-pro	0.639514	0.866572	0.961494	-1.04005	WT-YPD down vs mut-YPD	0.3284	0.498993	0.919998	-1.08696	WT-pro down vs WT-RAP	0.0332763	0.105251	0.820121	-1.21933	WT-pro down vs mut-pro	0.0459337	0.188001	1.20129	1.20129	WT-RAP up vs mut-RAP	1.16349e-07	8.51618e-07	0.375932	-2.66006	mut-YPD down vs mut-RAP	7.24319e-09	9.84498e-08	0.278966	-3.58466	mut-YPD down vs mut-pro	chr15	S000005699
1770650_at	IRC4	Putative protein of unknown function; null mutant displays increased levels of s	3.2347e-13	1.86046e-10	0.3014	-3.31785	WT-YPD down vs WT-RAP	7.1473e-08	9.04001e-07	0.683123	-1.46387	WT-YPD down vs WT-pro	0.0217128	0.164547	0.922248	-1.08431	WT-YPD down vs mut-YPD	2.08384e-11	4.1404e-09	0.441209	-2.2665	WT-pro down vs WT-RAP	0.462654	0.68319	0.977212	-1.02332	WT-pro down vs mut-pro	0.222348	0.500788	0.961577	-1.03996	WT-RAP down vs mut-RAP	4.76445e-13	2.88676e-10	0.314253	-3.18215	mut-YPD down vs mut-RAP	3.85471e-07	2.37454e-06	0.723835	-1.38153	mut-YPD down vs mut-pro	chr4	S000002948
1769968_at	GDB1	Glycogen debranching enzyme containing glucanotranferase and alpha-1,6-amylogluc	6.29233e-09	7.77857e-08	0.301848	-3.31293	WT-YPD down vs WT-RAP	1.55051e-07	1.63552e-06	0.414454	-2.41281	WT-YPD down vs WT-pro	0.886867	0.969751	0.989069	-1.01105	WT-YPD down vs mut-YPD	0.00148541	0.00567372	0.728302	-1.37306	WT-pro down vs WT-RAP	0.11129	0.267526	1.13962	1.13962	WT-pro up vs mut-pro	0.0971616	0.305637	1.14667	1.14667	WT-RAP up vs mut-RAP	2.5149e-08	2.42996e-07	0.349945	-2.85759	mut-YPD down vs mut-RAP	9.12122e-07	5.04436e-06	0.477539	-2.09407	mut-YPD down vs mut-pro	chr16	S000006388
1769474_at	---	---	4.01727e-10	8.658e-09	0.302156	-3.30955	WT-YPD down vs WT-RAP	1.38018e-10	8.06558e-09	0.266687	-3.74972	WT-YPD down vs WT-pro	0.743245	0.91466	1.01977	1.01977	WT-YPD up vs mut-YPD	0.0553241	0.129816	1.133	1.133	WT-pro up vs WT-RAP	0.820919	0.917005	1.0136	1.0136	WT-pro up vs mut-pro	0.848456	0.944086	0.988665	-1.01147	WT-RAP down vs mut-RAP	3.05251e-10	7.33138e-09	0.29294	-3.41366	mut-YPD down vs mut-RAP	1.31366e-10	6.13492e-09	0.265074	-3.77253	mut-YPD down vs mut-pro	chr16	S000006185
1779369_at	BAG7	Rho GTPase activating protein (RhoGAP), stimulates the intrinsic GTPase activity	2.27518e-08	2.19676e-07	0.302311	-3.30785	WT-YPD down vs WT-RAP	1.63634e-10	9.07715e-09	0.149292	-6.6983	WT-YPD down vs WT-pro	1.56004e-07	5.87868e-05	0.370324	-2.70034	WT-YPD down vs mut-YPD	4.68782e-06	4.09501e-05	2.02497	2.02497	WT-pro up vs WT-RAP	0.818943	0.916351	1.02017	1.02017	WT-pro up vs mut-pro	0.0035175	0.0325914	0.72982	-1.3702	WT-RAP down vs mut-RAP	7.96541e-05	0.000278547	0.595782	-1.67847	mut-YPD down vs mut-RAP	4.84413e-07	2.88956e-06	0.41127	-2.4315	mut-YPD down vs mut-pro	chr15	S000005660
1773316_at	CAN1	Plasma membrane arginine permease, requires phosphatidyl ethanolamine (PE) for l	1.90535e-12	3.65192e-10	0.303111	-3.29912	WT-YPD down vs WT-RAP	3.86706e-12	6.92774e-10	0.326744	-3.0605	WT-YPD down vs WT-pro	0.0368705	0.221549	0.919241	-1.08785	WT-YPD down vs mut-YPD	0.057877	0.134513	0.92767	-1.07797	WT-pro down vs WT-RAP	0.000452773	0.00334997	1.19088	1.19088	WT-pro up vs mut-pro	0.781872	0.913699	1.01011	1.01011	WT-RAP up vs mut-RAP	4.6688e-12	6.22203e-10	0.333075	-3.00232	mut-YPD down vs mut-RAP	6.73536e-11	4.12943e-09	0.423298	-2.3624	mut-YPD down vs mut-pro	chr5	S000000789
1771083_at	YPS5	Protein with similarity to GPI-anchored aspartic proteases such as Yap1p and Yap	2.40689e-07	1.62561e-06	0.305113	-3.27747	WT-YPD down vs WT-RAP	0.000721236	0.00238477	0.611159	-1.63623	WT-YPD down vs WT-pro	0.0363891	0.220188	0.776495	-1.28784	WT-YPD down vs mut-YPD	4.18894e-05	0.000256884	0.499237	-2.00306	WT-pro down vs WT-RAP	7.74888e-05	0.00088856	0.523211	-1.91127	WT-pro down vs mut-pro	0.00110655	0.0147828	0.62828	-1.59165	WT-RAP down vs mut-RAP	4.44312e-08	3.8262e-07	0.246874	-4.05065	mut-YPD down vs mut-RAP	4.32116e-06	1.99337e-05	0.411806	-2.42833	mut-YPD down vs mut-pro	chr7	S000003228
1778437_at	AFR1	Protein required for pheromone-induced projection (shmoo) formation; regulates s	8.24221e-12	7.02635e-10	0.306937	-3.25799	WT-YPD down vs WT-RAP	3.9403e-11	3.44477e-09	0.35968	-2.78025	WT-YPD down vs WT-pro	0.000228159	0.00805282	0.8062	-1.24039	WT-YPD down vs mut-YPD	0.00227316	0.00821736	0.853362	-1.17184	WT-pro down vs WT-RAP	0.00460199	0.0209806	0.867388	-1.15289	WT-pro down vs mut-pro	0.0033052	0.0312721	0.860819	-1.16168	WT-RAP down vs mut-RAP	1.53279e-11	1.11669e-09	0.327732	-3.05127	mut-YPD down vs mut-RAP	8.79575e-11	4.806e-09	0.386979	-2.58412	mut-YPD down vs mut-pro	chr4	S000002492
1770236_at	VBA1	Permease of basic amino acids in the vacuolar membrane	1.41205e-09	2.29969e-08	0.307037	-3.25694	WT-YPD down vs WT-RAP	0.000612253	0.00205111	0.736198	-1.35833	WT-YPD down vs WT-pro	0.0206772	0.15974	0.839861	-1.19067	WT-YPD down vs mut-YPD	3.36512e-08	7.70944e-07	0.417057	-2.39775	WT-pro down vs WT-RAP	0.136441	0.308957	1.10945	1.10945	WT-pro up vs mut-pro	0.298114	0.59168	1.07316	1.07316	WT-RAP up vs mut-RAP	1.65994e-08	1.7309e-07	0.392326	-2.5489	mut-YPD down vs mut-RAP	0.674731	0.764312	0.972515	-1.02826	mut-YPD down vs mut-pro	chr13	S000004694
1778931_at	---	---	2.55746e-08	2.42393e-07	0.309097	-3.23523	WT-YPD down vs WT-RAP	8.93691e-08	1.06386e-06	0.353162	-2.83157	WT-YPD down vs WT-pro	0.319813	0.65731	0.915682	-1.09208	WT-YPD down vs mut-YPD	0.143246	0.273622	0.875228	-1.14256	WT-pro down vs WT-RAP	0.201964	0.407131	0.891609	-1.12157	WT-pro down vs mut-pro	0.0108235	0.0703625	1.29541	1.29541	WT-RAP up vs mut-RAP	9.1895e-07	5.07186e-06	0.437277	-2.28688	mut-YPD down vs mut-RAP	6.88363e-08	5.65171e-07	0.343877	-2.90802	mut-YPD down vs mut-pro	chr10	S000003857
1771915_at	PYC1	Pyruvate carboxylase isoform, cytoplasmic enzyme that converts pyruvate to oxalo	2.21491e-12	3.82103e-10	0.309387	-3.2322	WT-YPD down vs WT-RAP	0.041431	0.085701	1.08499	1.08499	WT-YPD up vs WT-pro	1.45926e-06	0.00026578	0.718908	-1.391	WT-YPD down vs mut-YPD	1.06404e-12	5.81391e-10	0.28515	-3.50692	WT-pro down vs WT-RAP	0.00128649	0.00749401	1.16353	1.16353	WT-pro up vs mut-pro	0.694042	0.873784	0.985828	-1.01438	WT-RAP down vs mut-RAP	6.67212e-11	2.5104e-09	0.424257	-2.35706	mut-YPD down vs mut-RAP	6.03331e-09	8.54042e-08	1.75603	1.75603	mut-YPD up vs mut-pro	chr7	S000003030
1770088_at	---	---	1.66272e-09	2.63719e-08	0.310221	-3.2235	WT-YPD down vs WT-RAP	6.46177e-08	8.36661e-07	0.437498	-2.28572	WT-YPD down vs WT-pro	9.8218e-05	0.00447219	0.679687	-1.47127	WT-YPD down vs mut-YPD	0.000259078	0.00125603	0.709081	-1.41028	WT-pro down vs WT-RAP	0.00106029	0.00643358	0.750938	-1.33167	WT-pro down vs mut-pro	0.00367717	0.0335987	0.787457	-1.26991	WT-RAP down vs mut-RAP	6.92677e-09	8.48607e-08	0.35941	-2.78234	mut-YPD down vs mut-RAP	2.41755e-07	1.59438e-06	0.483361	-2.06885	mut-YPD down vs mut-pro	chr9	S000001428
1778518_at	SPO1	Meiosis-specific prospore protein; required for meiotic spindle pole body duplic	2.61559e-07	1.74501e-06	0.310619	-3.21938	WT-YPD down vs WT-RAP	0.000130149	0.000506865	0.545824	-1.83209	WT-YPD down vs WT-pro	0.0476728	0.254503	0.790563	-1.26492	WT-YPD down vs mut-YPD	0.000235605	0.00115664	0.569083	-1.75721	WT-pro down vs WT-RAP	0.0118711	0.0453967	0.728014	-1.3736	WT-pro down vs mut-pro	0.714505	0.882414	0.961181	-1.04039	WT-RAP down vs mut-RAP	1.63157e-06	8.36687e-06	0.377656	-2.64791	mut-YPD down vs mut-RAP	4.29554e-05	0.000160265	0.502639	-1.9895	mut-YPD down vs mut-pro	chr14	S000004957
1778656_at	EMP46	Integral membrane component of endoplasmic reticulum-derived COPII-coated vesicl	1.31978e-08	1.41675e-07	0.310852	-3.21697	WT-YPD down vs WT-RAP	2.70041e-07	2.5728e-06	0.417734	-2.39387	WT-YPD down vs WT-pro	0.00505006	0.066251	0.759002	-1.31752	WT-YPD down vs mut-YPD	0.00325858	0.0112227	0.744138	-1.34384	WT-pro down vs WT-RAP	0.88325	0.949735	1.01194	1.01194	WT-pro up vs mut-pro	0.629364	0.840107	0.961546	-1.03999	WT-RAP down vs mut-RAP	1.38515e-07	9.86388e-07	0.393804	-2.53933	mut-YPD down vs mut-RAP	1.34352e-05	5.55923e-05	0.556946	-1.79551	mut-YPD down vs mut-pro	chr12	S000004070
1770483_at	CAT8	Zinc cluster transcriptional activator necessary for derepression of a variety o	1.07896e-09	1.86022e-08	0.312721	-3.19774	WT-YPD down vs WT-RAP	1.58177e-07	1.66207e-06	0.485404	-2.06014	WT-YPD down vs WT-pro	0.232196	0.573783	0.924524	-1.08164	WT-YPD down vs mut-YPD	2.03408e-05	0.000137723	0.644249	-1.55219	WT-pro down vs WT-RAP	0.0142899	0.0527744	1.19764	1.19764	WT-pro up vs mut-pro	0.565533	0.805199	0.963899	-1.03745	WT-RAP down vs mut-RAP	1.59398e-09	2.60764e-08	0.32604	-3.06711	mut-YPD down vs mut-RAP	1.23745e-05	5.14567e-05	0.628801	-1.59033	mut-YPD down vs mut-pro	chr13	S000004893
1778040_at	ECM4	Omega class glutathione transferase; not essential; similar to Ygr154cp; green f	9.27862e-11	3.01776e-09	0.313744	-3.18731	WT-YPD down vs WT-RAP	9.23173e-09	1.90348e-07	0.470562	-2.12512	WT-YPD down vs WT-pro	0.0435551	0.244087	0.893775	-1.11885	WT-YPD down vs mut-YPD	4.99123e-06	4.30499e-05	0.666743	-1.49983	WT-pro down vs WT-RAP	0.0848754	0.218034	0.910943	-1.09776	WT-pro down vs mut-pro	0.00753891	0.055144	1.17446	1.17446	WT-RAP up vs mut-RAP	1.66204e-09	2.66708e-08	0.412274	-2.42557	mut-YPD down vs mut-RAP	1.20842e-08	1.43073e-07	0.479601	-2.08507	mut-YPD down vs mut-pro	chr11	S000001784
1780070_at	ZTA1	NADPH-dependent quinone reductase, GFP-tagged protein localizes to the cytoplasm	1.08448e-10	3.38648e-09	0.316438	-3.16018	WT-YPD down vs WT-RAP	1.09055e-07	1.25053e-06	0.549334	-1.82039	WT-YPD down vs WT-pro	0.149015	0.467404	0.925911	-1.08002	WT-YPD down vs mut-YPD	2.53758e-07	3.71227e-06	0.576039	-1.73599	WT-pro down vs WT-RAP	0.257495	0.478799	0.942476	-1.06104	WT-pro down vs mut-pro	0.500935	0.761366	1.03512	1.03512	WT-RAP up vs mut-RAP	3.25215e-10	7.71646e-09	0.353762	-2.82676	mut-YPD down vs mut-RAP	1.48464e-07	1.05283e-06	0.559162	-1.78839	mut-YPD down vs mut-pro	chr2	S000000250
1774377_at	CAT2	Carnitine acetyl-CoA transferase present in both mitochondria and peroxisomes, t	5.57247e-11	2.18725e-09	0.316667	-3.15789	WT-YPD down vs WT-RAP	1.6622e-07	1.72667e-06	0.582604	-1.71643	WT-YPD down vs WT-pro	0.0161165	0.136209	0.876051	-1.14149	WT-YPD down vs mut-YPD	4.77998e-08	9.99949e-07	0.543538	-1.8398	WT-pro down vs WT-RAP	0.000335977	0.00264141	0.787852	-1.26927	WT-pro down vs mut-pro	0.0175199	0.0976324	0.877959	-1.139	WT-RAP down vs mut-RAP	5.68783e-11	2.2936e-09	0.317357	-3.15103	mut-YPD down vs mut-RAP	2.59951e-08	2.58956e-07	0.523949	-1.90858	mut-YPD down vs mut-pro	chr13	S000004506
1775874_at	SGA1	Intracellular sporulation-specific glucoamylase involved in glycogen degradation	4.45251e-08	3.84337e-07	0.318575	-3.13898	WT-YPD down vs WT-RAP	9.07992e-08	1.07854e-06	0.34376	-2.90901	WT-YPD down vs WT-pro	0.0213605	0.162559	0.792221	-1.26227	WT-YPD down vs mut-YPD	0.39982	0.570695	0.926737	-1.07906	WT-pro down vs WT-RAP	1.27319e-05	0.000251146	0.52341	-1.91055	WT-pro down vs mut-pro	0.973136	0.989042	0.997012	-1.003	WT-RAP down vs mut-RAP	4.43875e-07	2.70383e-06	0.400927	-2.49422	mut-YPD down vs mut-RAP	2.91398e-09	5.15275e-08	0.227118	-4.403	mut-YPD down vs mut-pro	chr9	S000001361
1775742_at	---	---	4.00852e-11	1.80992e-09	0.319423	-3.13065	WT-YPD down vs WT-RAP	6.61113e-13	1.76211e-10	0.189328	-5.28185	WT-YPD down vs WT-pro	0.000659647	0.0164957	0.810163	-1.23432	WT-YPD down vs mut-YPD	1.56931e-07	2.48543e-06	1.68714	1.68714	WT-pro up vs WT-RAP	0.245148	0.465187	0.94639	-1.05665	WT-pro down vs mut-pro	0.0147927	0.0875318	0.878493	-1.13831	WT-RAP down vs mut-RAP	8.88635e-11	2.99722e-09	0.346363	-2.88714	mut-YPD down vs mut-RAP	1.92683e-12	3.14274e-10	0.221163	-4.52156	mut-YPD down vs mut-pro	chr14	S000005351
1772778_at	ATG8	Component of autophagosomes and Cvt vesicles; undergoes conjugation to phosphati	1.87095e-09	2.86354e-08	0.319676	-3.12817	WT-YPD down vs WT-RAP	1.33888e-08	2.50011e-07	0.387888	-2.57806	WT-YPD down vs WT-pro	0.000947231	0.0215205	0.750843	-1.33184	WT-YPD down vs mut-YPD	0.0117219	0.0347052	0.824144	-1.21338	WT-pro down vs WT-RAP	0.0345199	0.108245	0.856754	-1.1672	WT-pro down vs mut-pro	0.447808	0.724485	1.05176	1.05176	WT-RAP up vs mut-RAP	7.43946e-08	5.86993e-07	0.447794	-2.23317	mut-YPD down vs mut-RAP	6.40929e-08	5.3507e-07	0.442602	-2.25936	mut-YPD down vs mut-pro	chr2	S000000174
1773494_at	---	---	1.95345e-10	4.97607e-09	0.320384	-3.12125	WT-YPD down vs WT-RAP	0.0017675	0.00535089	0.808685	-1.23658	WT-YPD down vs WT-pro	0.00360806	0.0531511	0.826244	-1.2103	WT-YPD down vs mut-YPD	1.78735e-09	9.21326e-08	0.39618	-2.52411	WT-pro down vs WT-RAP	0.0394571	0.120477	0.885981	-1.12869	WT-pro down vs mut-pro	0.000182717	0.00446695	0.751488	-1.33069	WT-RAP down vs mut-RAP	8.23713e-11	2.84859e-09	0.291397	-3.43174	mut-YPD down vs mut-RAP	0.0188782	0.0402932	0.867152	-1.1532	mut-YPD down vs mut-pro	chr15	S000028586
1779718_at	RNY1	Vacuolar RNase of the T(2) family, relocalizes to the cytosol where it cleaves t	4.74857e-09	6.12661e-08	0.32052	-3.11993	WT-YPD down vs WT-RAP	1.04104e-07	1.21075e-06	0.428728	-2.33248	WT-YPD down vs WT-pro	0.184262	0.519643	0.90582	-1.10397	WT-YPD down vs mut-YPD	0.00157312	0.00595051	0.747609	-1.3376	WT-pro down vs WT-RAP	0.225452	0.439719	0.914238	-1.09381	WT-pro down vs mut-pro	0.170919	0.431064	1.1077	1.1077	WT-RAP up vs mut-RAP	3.67132e-08	3.31572e-07	0.391954	-2.55132	mut-YPD down vs mut-RAP	1.16553e-07	8.6646e-07	0.432712	-2.31101	mut-YPD down vs mut-pro	chr16	S000006044
1769796_at	NDT80	Meiosis-specific transcription factor required for exit from pachytene and for f	1.89312e-09	2.88536e-08	0.320544	-3.11969	WT-YPD down vs WT-RAP	1.64735e-08	2.96089e-07	0.395604	-2.52778	WT-YPD down vs WT-pro	0.000521539	0.0141292	0.733666	-1.36302	WT-YPD down vs mut-YPD	0.00725716	0.0228023	0.810266	-1.23416	WT-pro down vs WT-RAP	0.0347647	0.108794	0.857142	-1.16667	WT-pro down vs mut-pro	0.77499	0.90997	1.01894	1.01894	WT-RAP up vs mut-RAP	6.81126e-08	5.43707e-07	0.445181	-2.24628	mut-YPD down vs mut-RAP	1.1109e-07	8.33782e-07	0.462184	-2.16364	mut-YPD down vs mut-pro	chr8	S000001166
1769913_s_at	THI11 /// THI12 /// THI13 /// THI5	Protein involved in synthesis of the thiamine precursor hydroxymethylpyrimidine	2.77489e-09	3.97432e-08	0.321022	-3.11505	WT-YPD down vs WT-RAP	7.79336e-07	6.11719e-06	0.517192	-1.93352	WT-YPD down vs WT-pro	0.000170961	0.00651269	0.691886	-1.44533	WT-YPD down vs mut-YPD	1.76393e-05	0.000122156	0.620702	-1.61108	WT-pro down vs WT-RAP	0.00244033	0.0125319	0.771767	-1.29573	WT-pro down vs mut-pro	0.0128316	0.0796271	0.82151	-1.21727	WT-RAP down vs mut-RAP	1.56803e-08	1.654e-07	0.381165	-2.62354	mut-YPD down vs mut-RAP	4.60091e-06	2.11344e-05	0.576904	-1.73339	mut-YPD down vs mut-pro	chr10 /// chr14 /// chr4 /// chr6	S000001836 /// S000002403 /// S000003917 /// S000005276
1777561_at	FMP43	Putative protein of unknown function; expression regulated by osmotic and alkali	1.55861e-08	1.61599e-07	0.321212	-3.11321	WT-YPD down vs WT-RAP	0.0696968	0.132599	1.16966	1.16966	WT-YPD up vs WT-pro	0.055724	0.281531	0.846351	-1.18154	WT-YPD down vs mut-YPD	3.98221e-09	1.59289e-07	0.27462	-3.6414	WT-pro down vs WT-RAP	0.158027	0.343119	0.888563	-1.12541	WT-pro down vs mut-pro	0.495752	0.75851	0.946531	-1.05649	WT-RAP down vs mut-RAP	4.60479e-08	3.93462e-07	0.359233	-2.78371	mut-YPD down vs mut-RAP	0.0232736	0.0486113	1.228	1.228	mut-YPD up vs mut-pro	chr7	S000003475
1772394_at	NGL3	Putative endonuclease, has a domain similar to a magnesium-dependent endonucleas	8.33888e-08	6.50445e-07	0.321476	-3.11066	WT-YPD down vs WT-RAP	1.57925e-05	7.77803e-05	0.51339	-1.94784	WT-YPD down vs WT-pro	2.47811e-05	0.00172489	0.530049	-1.88662	WT-YPD down vs mut-YPD	0.000337373	0.00157422	0.626182	-1.59698	WT-pro down vs WT-RAP	0.00145563	0.00822924	0.679997	-1.47059	WT-pro down vs mut-pro	0.00168279	0.019689	0.685363	-1.45908	WT-RAP down vs mut-RAP	1.12431e-06	6.0674e-06	0.415674	-2.40573	mut-YPD down vs mut-RAP	0.000815481	0.00235072	0.658625	-1.51832	mut-YPD down vs mut-pro	chr13	S000004587
1779978_at	DLD3	D-lactate dehydrogenase, part of the retrograde regulon which consists of genes	1.18811e-08	1.30985e-07	0.321783	-3.10768	WT-YPD down vs WT-RAP	0.00155734	0.00477117	1.37248	1.37248	WT-YPD up vs WT-pro	5.00855e-05	0.00282131	0.614781	-1.6266	WT-YPD down vs mut-YPD	8.69063e-10	5.88386e-08	0.234453	-4.26525	WT-pro down vs WT-RAP	1.0192e-05	0.000213368	0.560344	-1.78462	WT-pro down vs mut-pro	0.828224	0.935012	0.983278	-1.01701	WT-RAP down vs mut-RAP	2.75091e-06	1.32959e-05	0.514659	-1.94304	mut-YPD down vs mut-RAP	0.0132008	0.0292731	1.25096	1.25096	mut-YPD up vs mut-pro	chr5	S000000797
1776630_at	GTO1	Omega-class glutathione transferase; induced under oxidative stress; putative pe	1.01192e-10	3.26204e-09	0.326436	-3.06339	WT-YPD down vs WT-RAP	2.28242e-13	8.04589e-11	0.140807	-7.10193	WT-YPD down vs WT-pro	0.122467	0.427381	0.922893	-1.08355	WT-YPD down vs mut-YPD	2.18354e-09	1.04135e-07	2.31833	2.31833	WT-pro up vs WT-RAP	8.8787e-06	0.000195224	0.689748	-1.4498	WT-pro down vs mut-pro	0.0834395	0.277125	1.09559	1.09559	WT-RAP up vs mut-RAP	6.0608e-10	1.22903e-08	0.387521	-2.58051	mut-YPD down vs mut-RAP	5.01523e-14	2.88455e-11	0.105235	-9.5025	mut-YPD down vs mut-pro	chr7	S000003386
1779613_at	GTT2	Glutathione S-transferase capable of homodimerization; functional overlap with G	6.85062e-12	6.81979e-10	0.327712	-3.05146	WT-YPD down vs WT-RAP	8.01661e-12	1.23388e-09	0.333	-3.003	WT-YPD down vs WT-pro	3.06771e-06	0.000408828	0.72422	-1.3808	WT-YPD down vs mut-YPD	0.675924	0.798626	0.984119	-1.01614	WT-pro down vs WT-RAP	8.77414e-09	2.28295e-06	0.563687	-1.77404	WT-pro down vs mut-pro	0.00978617	0.06569	0.890264	-1.12326	WT-RAP down vs mut-RAP	6.30493e-11	2.42076e-09	0.402847	-2.48233	mut-YPD down vs mut-RAP	8.56063e-13	1.67055e-10	0.259186	-3.85823	mut-YPD down vs mut-pro	chr12	S000003983
1777587_at	---	---	1.68068e-07	1.18954e-06	0.328031	-3.04849	WT-YPD down vs WT-RAP	4.88019e-07	4.19812e-06	0.366587	-2.72786	WT-YPD down vs WT-pro	0.0665758	0.310238	0.822	-1.21655	WT-YPD down vs mut-YPD	0.272871	0.442554	0.894823	-1.11754	WT-pro down vs WT-RAP	0.00520357	0.0230782	0.715714	-1.39721	WT-pro down vs mut-pro	0.899067	0.962953	0.98758	-1.01258	WT-RAP down vs mut-RAP	1.03172e-06	5.60926e-06	0.394108	-2.53737	mut-YPD down vs mut-RAP	1.31126e-07	9.53392e-07	0.319187	-3.13296	mut-YPD down vs mut-pro	chr16	S000028725
1779306_at	---	---	2.82223e-09	4.0203e-08	0.328126	-3.04761	WT-YPD down vs WT-RAP	0.00114674	0.00362919	0.753127	-1.3278	WT-YPD down vs WT-pro	0.126204	0.431979	0.897862	-1.11376	WT-YPD down vs mut-YPD	6.17027e-08	1.21057e-06	0.435685	-2.29524	WT-pro down vs WT-RAP	2.46279e-05	0.00039347	0.636542	-1.57099	WT-pro down vs mut-pro	0.005013	0.0420733	0.796468	-1.25554	WT-RAP down vs mut-RAP	9.49445e-10	1.72065e-08	0.291072	-3.43558	mut-YPD down vs mut-RAP	1.06799e-06	5.8036e-06	0.533932	-1.8729	mut-YPD down vs mut-pro	chr8	S000001202
1774584_at	---	---	1.05507e-07	8.0068e-07	0.329138	-3.03824	WT-YPD down vs WT-RAP	0.00093885	0.00302826	0.663309	-1.50759	WT-YPD down vs WT-pro	0.581718	0.839516	0.949267	-1.05344	WT-YPD down vs mut-YPD	1.01012e-05	7.68166e-05	0.496206	-2.01529	WT-pro down vs WT-RAP	0.101493	0.248847	1.17812	1.17812	WT-pro up vs mut-pro	0.0755953	0.259492	1.19716	1.19716	WT-RAP up vs mut-RAP	1.12708e-06	6.07936e-06	0.415088	-2.40913	mut-YPD down vs mut-RAP	0.0575107	0.106996	0.823225	-1.21473	mut-YPD down vs mut-pro	chr8	S000001245
1774540_at	SOL4	6-phosphogluconolactonase with similarity to Sol3p	1.67425e-08	1.71473e-07	0.329966	-3.03062	WT-YPD down vs WT-RAP	1.1835e-06	8.62221e-06	0.481277	-2.0778	WT-YPD down vs WT-pro	0.0850073	0.354565	1.15617	1.15617	WT-YPD up vs mut-YPD	0.000454763	0.00203009	0.685605	-1.45857	WT-pro down vs WT-RAP	0.0300003	0.0967376	0.82616	-1.21042	WT-pro down vs mut-pro	0.00832573	0.0590419	1.27892	1.27892	WT-RAP up vs mut-RAP	4.53511e-08	3.88704e-07	0.364999	-2.73974	mut-YPD down vs mut-RAP	2.49349e-08	2.50449e-07	0.343905	-2.90778	mut-YPD down vs mut-pro	chr7	S000003480
1778823_at	HOP1	Meiosis-specific DNA binding protein that displays Red1p dependent localization	3.01372e-07	1.97327e-06	0.330289	-3.02765	WT-YPD down vs WT-RAP	0.000809481	0.00264613	0.629627	-1.58824	WT-YPD down vs WT-pro	0.190656	0.526025	0.86821	-1.1518	WT-YPD down vs mut-YPD	5.32047e-05	0.000318064	0.524579	-1.90629	WT-pro down vs WT-RAP	0.00562572	0.0246305	0.706418	-1.41559	WT-pro down vs mut-pro	0.494641	0.758446	0.930921	-1.0742	WT-RAP down vs mut-RAP	5.8084e-07	3.40162e-06	0.354146	-2.82369	mut-YPD down vs mut-RAP	3.86124e-05	0.000144903	0.512296	-1.952	mut-YPD down vs mut-pro	chr9	S000001334
1774545_at	SDP1	Stress-inducible dual-specificity MAP kinase phosphatase, negatively regulates S	1.51488e-09	2.4345e-08	0.331616	-3.01554	WT-YPD down vs WT-RAP	8.23734e-08	1.00481e-06	0.470073	-2.12733	WT-YPD down vs WT-pro	0.0756867	0.332839	0.887548	-1.1267	WT-YPD down vs mut-YPD	0.000131123	0.000691562	0.705456	-1.41752	WT-pro down vs WT-RAP	8.80725e-06	0.000194348	0.62404	-1.60246	WT-pro down vs mut-pro	1.96633e-05	0.0010798	0.648852	-1.54118	WT-RAP down vs mut-RAP	1.0354e-10	3.32663e-09	0.242432	-4.12488	mut-YPD down vs mut-RAP	1.46685e-09	3.1805e-08	0.330511	-3.02562	mut-YPD down vs mut-pro	chr9	S000001375
1771265_at	FMP46	Putative redox protein containing a thioredoxin fold; the authentic, non-tagged	6.89957e-12	6.81979e-10	0.332571	-3.00688	WT-YPD down vs WT-RAP	3.48035e-11	3.19607e-09	0.387342	-2.5817	WT-YPD down vs WT-pro	0.000223015	0.00800596	0.820297	-1.21907	WT-YPD down vs mut-YPD	0.00164028	0.00618102	0.858598	-1.16469	WT-pro down vs WT-RAP	0.000171088	0.00157777	0.815015	-1.22697	WT-pro down vs mut-pro	0.460321	0.733293	0.972228	-1.02857	WT-RAP down vs mut-RAP	4.25673e-11	1.94634e-09	0.394168	-2.53699	mut-YPD down vs mut-RAP	3.23355e-11	2.42029e-09	0.384847	-2.59843	mut-YPD down vs mut-pro	chr11	S000001757
1775765_at	SRT1	Cis-prenyltransferase involved in synthesis of long-chain dolichols (19-22 isopr	1.79297e-09	2.77136e-08	0.332679	-3.0059	WT-YPD down vs WT-RAP	0.000208058	0.00077785	0.715764	-1.39711	WT-YPD down vs WT-pro	0.421293	0.744756	0.949826	-1.05282	WT-YPD down vs mut-YPD	8.07155e-08	1.49501e-06	0.464788	-2.15152	WT-pro down vs WT-RAP	0.00411138	0.0191514	0.800645	-1.24899	WT-pro down vs mut-pro	0.0176772	0.0982584	1.18738	1.18738	WT-RAP up vs mut-RAP	1.97109e-08	1.97797e-07	0.415882	-2.40453	mut-YPD down vs mut-RAP	5.16491e-06	2.34589e-05	0.603345	-1.65743	mut-YPD down vs mut-pro	chr13	S000004707
1777721_at	FMS1	Polyamine oxidase, converts spermine to spermidine, which is required for the es	7.57474e-10	1.40538e-08	0.332814	-3.00469	WT-YPD down vs WT-RAP	1.06144e-07	1.22745e-06	0.502561	-1.98981	WT-YPD down vs WT-pro	1.63128e-05	0.00128249	0.662091	-1.51037	WT-YPD down vs mut-YPD	1.63924e-05	0.000114904	0.662235	-1.51004	WT-pro down vs WT-RAP	0.00132499	0.00764091	0.784629	-1.27449	WT-pro down vs mut-pro	0.00700418	0.0525698	0.828724	-1.20667	WT-RAP down vs mut-RAP	8.5805e-09	1.00286e-07	0.416575	-2.40053	mut-YPD down vs mut-RAP	1.84247e-06	9.34071e-06	0.595574	-1.67905	mut-YPD down vs mut-pro	chr13	S000004622
1775628_at	GAL7	Galactose-1-phosphate uridyl transferase, synthesizes glucose-1-phosphate and UD	8.59214e-09	1.00638e-07	0.332814	-3.00468	WT-YPD down vs WT-RAP	0.321745	0.44813	0.928591	-1.0769	WT-YPD down vs WT-pro	0.382577	0.714545	0.93712	-1.0671	WT-YPD down vs mut-YPD	1.78889e-08	4.67678e-07	0.358408	-2.79012	WT-pro down vs WT-RAP	2.70781e-05	0.000417362	0.612482	-1.6327	WT-pro down vs mut-pro	0.00107459	0.0144442	0.730721	-1.36851	WT-RAP down vs mut-RAP	9.8437e-10	1.76927e-08	0.259512	-3.85338	mut-YPD down vs mut-RAP	2.28855e-05	8.99616e-05	0.606907	-1.6477	mut-YPD down vs mut-pro	chr2	S000000222
1772863_at	STB2	Protein that interacts with Sin3p in a two-hybrid assay and is part of a large p	3.83178e-08	3.39517e-07	0.333376	-2.99962	WT-YPD down vs WT-RAP	1.31116e-06	9.36494e-06	0.46016	-2.17316	WT-YPD down vs WT-pro	0.125595	0.431467	0.872579	-1.14603	WT-YPD down vs mut-YPD	0.00239354	0.00858721	0.724477	-1.38031	WT-pro down vs WT-RAP	0.00444516	0.020462	0.746015	-1.34046	WT-pro down vs mut-pro	0.325333	0.621763	0.918831	-1.08834	WT-RAP down vs mut-RAP	6.31769e-08	5.10271e-07	0.351047	-2.84862	mut-YPD down vs mut-RAP	2.06561e-07	1.39512e-06	0.393416	-2.54184	mut-YPD down vs mut-pro	chr13	S000004657
1776425_at	SAF1	F-Box protein involved in proteasome-dependent degradation of Aah1p during entry	1.63097e-10	4.42263e-09	0.333927	-2.99466	WT-YPD down vs WT-RAP	3.4799e-09	9.1856e-08	0.438612	-2.27992	WT-YPD down vs WT-pro	0.000154726	0.00603874	0.758665	-1.3181	WT-YPD down vs mut-YPD	0.000172124	0.000878139	0.761328	-1.31349	WT-pro down vs WT-RAP	0.00012297	0.00124197	0.752895	-1.32821	WT-pro down vs mut-pro	0.00787108	0.0568884	0.852884	-1.17249	WT-RAP down vs mut-RAP	5.49042e-10	1.15162e-08	0.375398	-2.66384	mut-YPD down vs mut-RAP	3.15521e-09	5.42994e-08	0.435276	-2.2974	mut-YPD down vs mut-pro	chr2	S000000484
1771153_at	LAP4	Vacuolar aminopeptidase yscI; zinc metalloproteinase that belongs to the peptida	6.07519e-10	1.17127e-08	0.334386	-2.99056	WT-YPD down vs WT-RAP	1.01151e-08	2.03943e-07	0.431303	-2.31856	WT-YPD down vs WT-pro	0.143764	0.460351	0.916443	-1.09118	WT-YPD down vs mut-YPD	0.000775589	0.00322758	0.775292	-1.28984	WT-pro down vs WT-RAP	0.894199	0.955397	0.992484	-1.00757	WT-pro down vs mut-pro	0.347393	0.641486	1.05592	1.05592	WT-RAP up vs mut-RAP	2.66643e-09	3.92705e-08	0.385277	-2.59554	mut-YPD down vs mut-RAP	2.87505e-08	2.80023e-07	0.46709	-2.14092	mut-YPD down vs mut-pro	chr11	S000001586
1775996_at	RRT6	Putative protein of unknown function; non-essential gene identified in a screen	1.69356e-10	4.525e-09	0.334739	-2.9874	WT-YPD down vs WT-RAP	0.0026518	0.00770542	0.8271	-1.20904	WT-YPD down vs WT-pro	0.217744	0.559198	0.937732	-1.0664	WT-YPD down vs mut-YPD	1.30846e-09	7.56553e-08	0.404714	-2.47088	WT-pro down vs WT-RAP	0.000117929	0.00120554	0.751565	-1.33056	WT-pro down vs mut-pro	0.252778	0.541219	0.942377	-1.06115	WT-RAP down vs mut-RAP	1.77821e-10	4.88249e-09	0.336397	-2.97268	mut-YPD down vs mut-RAP	4.28412e-06	1.9779e-05	0.662896	-1.50853	mut-YPD down vs mut-pro	chr7	S000003114
1776156_at	BDH2	Putative medium-chain alcohol dehydrogenase with similarity to BDH1; transcripti	2.55344e-08	2.42222e-07	0.335249	-2.98286	WT-YPD down vs WT-RAP	4.09472e-05	0.000180869	0.596936	-1.67522	WT-YPD down vs WT-pro	0.471767	0.778301	1.06039	1.06039	WT-YPD up vs mut-YPD	1.48078e-05	0.000105903	0.561616	-1.78058	WT-pro down vs WT-RAP	0.000729499	0.00481399	1.4394	1.4394	WT-pro up vs mut-pro	0.464934	0.736454	1.06138	1.06138	WT-RAP up vs mut-RAP	2.57627e-08	2.47612e-07	0.335561	-2.98009	mut-YPD down vs mut-RAP	0.0216618	0.0455318	0.810299	-1.23411	mut-YPD down vs mut-pro	chr1	S000000057
1775890_at	---	---	4.7287e-08	4.04978e-07	0.337	-2.96736	WT-YPD down vs WT-RAP	7.18169e-07	5.73276e-06	0.434658	-2.30066	WT-YPD down vs WT-pro	0.477416	0.781252	1.06301	1.06301	WT-YPD up vs mut-YPD	0.0107924	0.0323298	0.775323	-1.28979	WT-pro down vs WT-RAP	0.482406	0.697965	0.941389	-1.06226	WT-pro down vs mut-pro	0.108523	0.326436	1.15616	1.15616	WT-RAP up vs mut-RAP	1.08552e-07	8.05336e-07	0.366532	-2.72827	mut-YPD down vs mut-RAP	1.81294e-07	1.24446e-06	0.384928	-2.59789	mut-YPD down vs mut-pro	chr13	S000004696
1779764_at	ZIP2	Meiosis-specific protein involved in normal synaptonemal complex formation and p	7.57441e-07	4.46216e-06	0.337311	-2.96462	WT-YPD down vs WT-RAP	0.0027792	0.00805173	0.658639	-1.51828	WT-YPD down vs WT-pro	0.0167111	0.139403	0.735614	-1.35941	WT-YPD down vs mut-YPD	7.28323e-05	0.000415186	0.512133	-1.95262	WT-pro down vs WT-RAP	0.0495199	0.1445	0.786333	-1.27173	WT-pro down vs mut-pro	0.297128	0.590474	0.887601	-1.12663	WT-RAP down vs mut-RAP	4.85977e-06	2.1882e-05	0.407004	-2.45698	mut-YPD down vs mut-RAP	0.00814289	0.0190181	0.70405	-1.42035	mut-YPD down vs mut-pro	chr7	S000003218
1770856_at	---	---	1.85843e-10	4.81102e-09	0.338627	-2.9531	WT-YPD down vs WT-RAP	0.000194471	0.000730304	0.764514	-1.30802	WT-YPD down vs WT-pro	0.0782998	0.339952	0.909135	-1.09995	WT-YPD down vs mut-YPD	3.92132e-09	1.58712e-07	0.442931	-2.25769	WT-pro down vs WT-RAP	0.58241	0.774656	1.02819	1.02819	WT-pro up vs mut-pro	0.105222	0.319852	1.0905	1.0905	WT-RAP up vs mut-RAP	1.33692e-09	2.25114e-08	0.40618	-2.46197	mut-YPD down vs mut-RAP	0.0128893	0.0286464	0.864633	-1.15656	mut-YPD down vs mut-pro	chr4	S000002497
1776191_at	---	---	1.01652e-12	2.52549e-10	0.339515	-2.94537	WT-YPD down vs WT-RAP	1.08212e-11	1.47817e-09	0.419213	-2.38542	WT-YPD down vs WT-pro	0.000228106	0.00805282	0.849938	-1.17656	WT-YPD down vs mut-YPD	2.39383e-05	0.00015797	0.809887	-1.23474	WT-pro down vs WT-RAP	6.68286e-06	0.000165532	0.785202	-1.27356	WT-pro down vs mut-pro	0.00220999	0.0239116	0.886763	-1.1277	WT-RAP down vs mut-RAP	1.57361e-12	3.82653e-10	0.354226	-2.82306	mut-YPD down vs mut-RAP	4.19094e-12	5.40165e-10	0.387284	-2.58209	mut-YPD down vs mut-pro	chr12	S000004271
1778884_at	HEF3	Translational elongation factor EF-3; paralog of YEF3 and member of the ABC supe	7.06441e-08	5.70161e-07	0.342539	-2.91937	WT-YPD down vs WT-RAP	7.15477e-07	5.71545e-06	0.425948	-2.34771	WT-YPD down vs WT-pro	0.00777251	0.0876085	0.758638	-1.31815	WT-YPD down vs mut-YPD	0.0264269	0.0700274	0.804181	-1.2435	WT-pro down vs WT-RAP	1.72731e-05	0.000303963	0.54149	-1.84676	WT-pro down vs mut-pro	0.00403891	0.0358548	0.735074	-1.36041	WT-RAP down vs mut-RAP	5.2299e-08	4.37949e-07	0.331899	-3.01296	mut-YPD down vs mut-RAP	2.35627e-08	2.39306e-07	0.304027	-3.28918	mut-YPD down vs mut-pro	chr14	S000004959
1774696_at	HSP31	Possible chaperone and cysteine protease with similarity to E. coli Hsp31; membe	4.35195e-10	9.16548e-09	0.343095	-2.91464	WT-YPD down vs WT-RAP	3.1955e-11	3.03656e-09	0.255986	-3.90646	WT-YPD down vs WT-pro	6.19469e-05	0.00326298	0.720109	-1.38868	WT-YPD down vs mut-YPD	0.000164782	0.000844622	1.34029	1.34029	WT-pro up vs WT-RAP	0.00999816	0.0394091	0.84961	-1.17701	WT-pro down vs mut-pro	0.998032	0.999738	1.00013	1.00013	WT-RAP up vs mut-RAP	2.13973e-08	2.11994e-07	0.476513	-2.09858	mut-YPD down vs mut-RAP	1.29484e-10	6.13492e-09	0.302022	-3.31102	mut-YPD down vs mut-pro	chr4	S000002941
1771363_at	RTA1	Protein involved in 7-aminocholesterol resistance; has seven potential membrane-	8.41825e-07	4.91425e-06	0.343117	-2.91445	WT-YPD down vs WT-RAP	1.92064e-06	1.29003e-05	0.373786	-2.67532	WT-YPD down vs WT-pro	1.44343e-08	1.05159e-05	0.204044	-4.90091	WT-YPD down vs mut-YPD	0.446223	0.615386	0.91795	-1.08938	WT-pro down vs WT-RAP	1.13195e-07	1.17106e-05	0.271474	-3.68359	WT-pro down vs mut-pro	7.42807e-08	3.86542e-05	0.257104	-3.88947	WT-RAP down vs mut-RAP	8.95488e-06	3.80626e-05	0.432343	-2.31298	mut-YPD down vs mut-RAP	4.76883e-05	0.000176657	0.497311	-2.01081	mut-YPD down vs mut-pro	chr7	S000003445
1777196_at	PCK1	Phosphoenolpyruvate carboxykinase, key enzyme in gluconeogenesis, catalyzes earl	1.3144e-09	2.16975e-08	0.344241	-2.90494	WT-YPD down vs WT-RAP	1.9386e-09	6.04795e-08	0.357625	-2.79622	WT-YPD down vs WT-pro	0.000120083	0.00525664	0.714537	-1.39951	WT-YPD down vs mut-YPD	0.524258	0.681386	0.962574	-1.03888	WT-pro down vs WT-RAP	1.99218e-06	7.37985e-05	0.591737	-1.68994	WT-pro down vs mut-pro	0.000430316	0.00754122	0.75011	-1.33314	WT-RAP down vs mut-RAP	2.16125e-09	3.3312e-08	0.361379	-2.76718	mut-YPD down vs mut-RAP	3.1953e-10	1.12277e-08	0.296164	-3.37651	mut-YPD down vs mut-pro	chr11	S000001805
1769460_at	---	---	7.70763e-11	2.62396e-09	0.345549	-2.89395	WT-YPD down vs WT-RAP	7.0848e-10	2.78988e-08	0.421166	-2.37436	WT-YPD down vs WT-pro	0.0156248	0.133501	0.880929	-1.13517	WT-YPD down vs mut-YPD	0.000965474	0.00390767	0.820457	-1.21883	WT-pro down vs WT-RAP	0.00677719	0.0288064	0.862803	-1.15901	WT-pro down vs mut-pro	0.0463724	0.188877	1.10474	1.10474	WT-RAP up vs mut-RAP	1.01413e-09	1.80495e-08	0.433339	-2.30766	mut-YPD down vs mut-RAP	5.49181e-10	1.62201e-08	0.412501	-2.42424	mut-YPD down vs mut-pro	chr10	S000003721
1772785_at	PHM8	Protein of unknown function, expression is induced by low phosphate levels and b	7.82127e-10	1.44133e-08	0.346022	-2.88999	WT-YPD down vs WT-RAP	1.68538e-11	1.98041e-09	0.219914	-4.54722	WT-YPD down vs WT-pro	0.0303841	0.201386	0.872365	-1.14631	WT-YPD down vs mut-YPD	4.90404e-06	4.24318e-05	1.57344	1.57344	WT-pro up vs WT-RAP	0.000665879	0.00446974	1.29382	1.29382	WT-pro up vs mut-pro	0.0374395	0.164842	1.1389	1.1389	WT-RAP up vs mut-RAP	1.68421e-08	1.74455e-07	0.451744	-2.21364	mut-YPD down vs mut-RAP	4.3735e-10	1.3934e-08	0.32616	-3.06598	mut-YPD down vs mut-pro	chr5	S000000839
1774729_at	---	---	1.13469e-09	1.92844e-08	0.346312	-2.88757	WT-YPD down vs WT-RAP	3.42585e-08	5.08802e-07	0.463872	-2.15577	WT-YPD down vs WT-pro	0.00179073	0.0328341	0.792448	-1.26191	WT-YPD down vs mut-YPD	0.00032419	0.0015218	0.746567	-1.33946	WT-pro down vs WT-RAP	0.00703142	0.0296334	0.828677	-1.20674	WT-pro down vs mut-pro	0.481896	0.749098	1.04227	1.04227	WT-RAP up vs mut-RAP	2.68182e-08	2.55065e-07	0.455489	-2.19544	mut-YPD down vs mut-RAP	6.38661e-08	5.34402e-07	0.485079	-2.06152	mut-YPD down vs mut-pro	chr2	S000000445
1774885_at	CPS1	Vacuolar carboxypeptidase yscS; expression is induced under low-nitrogen conditi	3.60676e-10	8.01111e-09	0.346537	-2.8857	WT-YPD down vs WT-RAP	9.29198e-09	1.91229e-07	0.457839	-2.18417	WT-YPD down vs WT-pro	0.00177821	0.0327144	0.811298	-1.23259	WT-YPD down vs mut-YPD	0.000200086	0.00100669	0.756897	-1.32118	WT-pro down vs WT-RAP	0.406456	0.633721	1.04508	1.04508	WT-pro up vs mut-pro	0.0477147	0.192907	1.12053	1.12053	WT-RAP up vs mut-RAP	1.71913e-08	1.77568e-07	0.478621	-2.08934	mut-YPD down vs mut-RAP	5.30552e-07	3.1306e-06	0.58977	-1.69558	mut-YPD down vs mut-pro	chr10	S000003708
1774282_at	DIC1	Mitochondrial dicarboxylate carrier, integral membrane protein, catalyzes a dica	2.7826e-09	3.98014e-08	0.347353	-2.87892	WT-YPD down vs WT-RAP	2.30452e-08	3.79603e-07	2.37608	2.37608	WT-YPD up vs WT-pro	0.412106	0.737729	1.05401	1.05401	WT-YPD up vs mut-YPD	4.40517e-12	1.65999e-09	0.146187	-6.84054	WT-pro down vs WT-RAP	0.000418946	0.00315523	0.735694	-1.35926	WT-pro down vs mut-pro	0.00153126	0.0184494	1.29438	1.29438	WT-RAP up vs mut-RAP	2.71521e-08	2.57345e-07	0.426569	-2.34429	mut-YPD down vs mut-RAP	5.16485e-06	2.34589e-05	1.65849	1.65849	mut-YPD up vs mut-pro	chr12	S000004340
1775560_at	ECM27	Putative protein of unknown function; may play a role in cell wall biosynthesis,	1.70775e-07	1.20557e-06	0.349867	-2.85823	WT-YPD down vs WT-RAP	0.000334153	0.00118023	0.628095	-1.59212	WT-YPD down vs WT-pro	0.00215816	0.0374355	0.696545	-1.43566	WT-YPD down vs mut-YPD	4.80595e-05	0.000290805	0.557029	-1.79524	WT-pro down vs WT-RAP	0.115147	0.274265	0.856046	-1.16816	WT-pro down vs mut-pro	0.0848254	0.280137	0.841921	-1.18776	WT-RAP down vs mut-RAP	1.26687e-06	6.74677e-06	0.422888	-2.36469	mut-YPD down vs mut-RAP	0.015818	0.0344067	0.771922	-1.29547	mut-YPD down vs mut-pro	chr10	S000003867
1773903_at	XYL2	Xylitol dehydrogenase, converts xylitol to D-xylulose; expression induced by xyl	2.59341e-10	6.24602e-09	0.350082	-2.85647	WT-YPD down vs WT-RAP	6.64377e-07	5.36608e-06	0.609016	-1.64199	WT-YPD down vs WT-pro	0.192589	0.528001	1.07048	1.07048	WT-YPD up vs mut-YPD	2.18215e-07	3.28918e-06	0.574833	-1.73964	WT-pro down vs WT-RAP	0.00840772	0.0342706	0.854568	-1.17018	WT-pro down vs mut-pro	0.274334	0.565895	1.05807	1.05807	WT-RAP up vs mut-RAP	2.30273e-10	5.98233e-09	0.346025	-2.88996	mut-YPD down vs mut-RAP	1.41088e-08	1.635e-07	0.486181	-2.05685	mut-YPD down vs mut-pro	chr12	S000004060
1773662_at	---	---	1.91372e-08	1.91513e-07	0.351733	-2.84307	WT-YPD down vs WT-RAP	1.95243e-07	1.97374e-06	0.433917	-2.30459	WT-YPD down vs WT-pro	0.591477	0.844371	1.04128	1.04128	WT-YPD up vs mut-YPD	0.0152614	0.0435561	0.8106	-1.23365	WT-pro down vs WT-RAP	0.000127753	0.00128316	0.656364	-1.52355	WT-pro down vs mut-pro	0.333831	0.630723	0.928697	-1.07678	WT-RAP down vs mut-RAP	6.40811e-09	7.96676e-08	0.313703	-3.18773	mut-YPD down vs mut-RAP	1.95633e-09	3.84509e-08	0.273516	-3.6561	mut-YPD down vs mut-pro	chr7	S000003298
1774137_at	CYC7	Cytochrome c isoform 2, expressed under hypoxic conditions; electron carrier of	1.53339e-06	8.25462e-06	0.352222	-2.83912	WT-YPD down vs WT-RAP	0.86195	0.911231	0.980206	-1.02019	WT-YPD down vs WT-pro	0.0202362	0.157958	1.35599	1.35599	WT-YPD up vs mut-YPD	1.85459e-06	1.88705e-05	0.359334	-2.78292	WT-pro down vs WT-RAP	0.120666	0.283518	1.20795	1.20795	WT-pro up vs mut-pro	0.0365018	0.162055	1.30643	1.30643	WT-RAP up vs mut-RAP	1.08424e-06	5.85984e-06	0.339348	-2.94682	mut-YPD down vs mut-RAP	0.252628	0.363444	0.873197	-1.14522	mut-YPD down vs mut-pro	chr5	S000000765
1773457_at	GDH2	NAD(+)-dependent glutamate dehydrogenase, degrades glutamate to ammonia and alph	2.94337e-07	1.93533e-06	0.352241	-2.83897	WT-YPD down vs WT-RAP	1.5454e-08	2.81e-07	0.249673	-4.00524	WT-YPD down vs WT-pro	0.676094	0.884348	0.959957	-1.04171	WT-YPD down vs mut-YPD	0.0040677	0.0136649	1.41081	1.41081	WT-pro up vs WT-RAP	1.48622e-05	0.000273884	2.00965	2.00965	WT-pro up vs mut-pro	0.949668	0.980626	1.00617	1.00617	WT-RAP up vs mut-RAP	4.69119e-07	2.83978e-06	0.369198	-2.70858	mut-YPD down vs mut-RAP	2.90312e-05	0.000111866	0.522685	-1.9132	mut-YPD down vs mut-pro	chr4	S000002374
1777106_at	GOR1	Glyoxylate reductase; null mutation results in increased biomass after diauxic s	3.34923e-09	4.62126e-08	0.352262	-2.83879	WT-YPD down vs WT-RAP	3.40311e-09	9.02649e-08	0.352815	-2.83435	WT-YPD down vs WT-pro	0.451453	0.765831	1.04956	1.04956	WT-YPD up vs mut-YPD	0.980278	0.98988	0.998435	-1.00157	WT-pro down vs WT-RAP	0.0353056	0.109983	0.861902	-1.16023	WT-pro down vs mut-pro	0.211932	0.487638	1.08557	1.08557	WT-RAP up vs mut-RAP	4.74675e-09	6.26479e-08	0.364351	-2.74461	mut-YPD down vs mut-RAP	5.35651e-10	1.60372e-08	0.289734	-3.45145	mut-YPD down vs mut-pro	chr14	S000005218
1772171_at	---	---	1.70196e-09	2.68384e-08	0.352426	-2.83748	WT-YPD down vs WT-RAP	3.69606e-10	1.70424e-08	0.300354	-3.3294	WT-YPD down vs WT-pro	0.00430387	0.0592079	0.81209	-1.23139	WT-YPD down vs mut-YPD	0.0188458	0.0524172	1.17337	1.17337	WT-pro up vs WT-RAP	0.0362971	0.112673	1.14853	1.14853	WT-pro up vs mut-pro	0.0343737	0.155712	0.869122	-1.15059	WT-RAP down vs mut-RAP	3.48305e-09	4.84259e-08	0.377176	-2.65128	mut-YPD down vs mut-RAP	1.37594e-08	1.5979e-07	0.424789	-2.35411	mut-YPD down vs mut-pro	chr12	S000004142
1771073_at	DCG1	Protein of unknown function, expression is sensitive to nitrogen catabolite repr	6.22002e-10	1.1925e-08	0.352524	-2.83669	WT-YPD down vs WT-RAP	1.53969e-07	1.62725e-06	0.539347	-1.85409	WT-YPD down vs WT-pro	0.0760362	0.33357	1.10909	1.10909	WT-YPD up vs mut-YPD	6.21145e-06	5.14623e-05	0.653611	-1.52996	WT-pro down vs WT-RAP	9.09381e-07	4.47645e-05	1.67847	1.67847	WT-pro up vs mut-pro	0.0786686	0.266571	1.10792	1.10792	WT-RAP up vs mut-RAP	6.15283e-10	1.24285e-08	0.352151	-2.83969	mut-YPD down vs mut-RAP	0.00274499	0.0071456	0.816232	-1.22514	mut-YPD down vs mut-pro	chr9	S000001469
1778149_at	---	---	2.69462e-06	1.34953e-05	0.356801	-2.80268	WT-YPD down vs WT-RAP	2.04364e-08	3.47865e-07	0.188799	-5.29664	WT-YPD down vs WT-pro	4.26977e-06	0.000501721	0.374304	-2.67163	WT-YPD down vs mut-YPD	0.000211058	0.00105317	1.88985	1.88985	WT-pro up vs WT-RAP	0.00369769	0.0175307	0.649821	-1.53888	WT-pro down vs mut-pro	0.0274796	0.132582	0.741977	-1.34775	WT-RAP down vs mut-RAP	0.0132663	0.0301527	0.707282	-1.41386	mut-YPD down vs mut-RAP	1.23953e-06	6.60116e-06	0.32777	-3.05092	mut-YPD down vs mut-pro	chr4	S000007234
1772139_at	SLT2	Serine/threonine MAP kinase involved in regulating the maintenance of cell wall	7.57185e-13	2.19753e-10	0.357048	-2.80075	WT-YPD down vs WT-RAP	5.10333e-12	8.47187e-10	0.421254	-2.37387	WT-YPD down vs WT-pro	1.76981e-10	3.22341e-07	0.53621	-1.86494	WT-YPD down vs mut-YPD	0.00010598	0.00057448	0.847583	-1.17982	WT-pro down vs WT-RAP	7.44612e-10	4.52062e-07	0.579709	-1.725	WT-pro down vs mut-pro	4.38657e-07	0.00012459	0.743647	-1.34472	WT-RAP down vs mut-RAP	4.8301e-11	2.06993e-09	0.495175	-2.01949	mut-YPD down vs mut-RAP	1.42661e-11	1.31008e-09	0.455428	-2.19574	mut-YPD down vs mut-pro	chr8	S000001072
1777690_at	XBP1	Transcriptional repressor that binds to promoter sequences of the cyclin genes,	1.32014e-09	2.17594e-08	0.357723	-2.79546	WT-YPD down vs WT-RAP	1.45463e-08	2.67839e-07	0.440558	-2.26985	WT-YPD down vs WT-pro	6.3939e-05	0.00333271	0.705588	-1.41726	WT-YPD down vs mut-YPD	0.00335873	0.0115364	0.811979	-1.23156	WT-pro down vs WT-RAP	0.00203234	0.0108391	0.798853	-1.25179	WT-pro down vs mut-pro	0.0389731	0.168638	0.877183	-1.14001	WT-RAP down vs mut-RAP	1.64197e-08	1.71379e-07	0.44472	-2.24861	mut-YPD down vs mut-RAP	8.05196e-08	6.39011e-07	0.498791	-2.00485	mut-YPD down vs mut-pro	chr9	S000001363
1770623_at	ODC1	Mitochondrial inner membrane transporter, exports 2-oxoadipate and 2-oxoglutarat	5.84896e-11	2.23488e-09	0.35783	-2.79462	WT-YPD down vs WT-RAP	7.18722e-06	3.9271e-05	0.717896	-1.39296	WT-YPD down vs WT-pro	0.623623	0.859173	1.02135	1.02135	WT-YPD up vs mut-YPD	3.81054e-09	1.55579e-07	0.498443	-2.00625	WT-pro down vs WT-RAP	2.96678e-05	0.0004441	1.329	1.329	WT-pro up vs mut-pro	0.000638632	0.00984341	1.21792	1.21792	WT-RAP up vs mut-RAP	4.43227e-10	9.72608e-09	0.426699	-2.34357	mut-YPD down vs mut-RAP	0.131792	0.215442	0.934139	-1.0705	mut-YPD down vs mut-pro	chr16	S000006055
1774010_at	UGA1	Gamma-aminobutyrate (GABA) transaminase (4-aminobutyrate aminotransferase) invol	1.14621e-12	2.7208e-10	0.35789	-2.79416	WT-YPD down vs WT-RAP	6.77387e-11	4.90231e-09	0.49363	-2.02581	WT-YPD down vs WT-pro	0.226926	0.567412	0.963392	-1.038	WT-YPD down vs mut-YPD	2.74008e-07	3.93477e-06	0.725017	-1.37928	WT-pro down vs WT-RAP	0.000247213	0.00208131	1.16747	1.16747	WT-pro up vs mut-pro	0.000152794	0.00402888	1.17836	1.17836	WT-RAP up vs mut-RAP	1.23318e-11	1.03663e-09	0.437748	-2.28442	mut-YPD down vs mut-RAP	2.05437e-09	3.98053e-08	0.598196	-1.67169	mut-YPD down vs mut-pro	chr7	S000003251
1769870_at	ECM38	Gamma-glutamyltranspeptidase, major glutathione-degrading enzyme; involved in de	4.84504e-09	6.23635e-08	0.358	-2.7933	WT-YPD down vs WT-RAP	1.75959e-09	5.61591e-08	0.323059	-3.09541	WT-YPD down vs WT-pro	0.156917	0.48015	0.908515	-1.1007	WT-YPD down vs mut-YPD	0.132196	0.258013	1.10816	1.10816	WT-pro up vs WT-RAP	0.264488	0.486678	1.07708	1.07708	WT-pro up vs mut-pro	0.0219805	0.113642	0.845084	-1.18331	WT-RAP down vs mut-RAP	2.3511e-09	3.55856e-08	0.333005	-3.00296	mut-YPD down vs mut-RAP	9.93653e-09	1.24812e-07	0.383	-2.61096	mut-YPD down vs mut-pro	chr12	S000004290
1771104_at	SPO22	Meiosis-specific protein essential for chromosome synapsis, involved in completi	5.12739e-08	4.33014e-07	0.358326	-2.79076	WT-YPD down vs WT-RAP	0.0334468	0.0714857	0.825362	-1.21159	WT-YPD down vs WT-pro	0.015894	0.134747	0.798601	-1.25219	WT-YPD down vs mut-YPD	4.27331e-07	5.69496e-06	0.434143	-2.30339	WT-pro down vs WT-RAP	0.00230431	0.0119684	0.732396	-1.36538	WT-pro down vs mut-pro	0.0805849	0.270312	0.858974	-1.16418	WT-RAP down vs mut-RAP	1.09759e-07	8.11532e-07	0.385414	-2.59461	mut-YPD down vs mut-RAP	0.00475852	0.011757	0.756938	-1.32111	mut-YPD down vs mut-pro	chr9	S000001335
1771986_at	---	---	1.98449e-09	2.99537e-08	0.358405	-2.79014	WT-YPD down vs WT-RAP	7.97105e-10	3.06717e-08	0.327077	-3.05738	WT-YPD down vs WT-pro	0.0238345	0.173767	0.859026	-1.16411	WT-YPD down vs mut-YPD	0.143109	0.273531	1.09578	1.09578	WT-pro up vs WT-RAP	0.0340101	0.107077	0.869045	-1.15069	WT-pro down vs mut-pro	0.0575348	0.218464	1.13087	1.13087	WT-RAP up vs mut-RAP	5.29367e-08	4.4126e-07	0.471822	-2.11944	mut-YPD down vs mut-RAP	8.9126e-10	2.27032e-08	0.330892	-3.02213	mut-YPD down vs mut-pro	chr7	S000003433
1775697_at	---	---	1.52395e-09	2.44548e-08	0.358827	-2.78686	WT-YPD down vs WT-RAP	9.99785e-08	1.16852e-06	0.502443	-1.99028	WT-YPD down vs WT-pro	6.03216e-08	2.74664e-05	0.485402	-2.06015	WT-YPD down vs mut-YPD	9.50453e-05	0.00052378	0.714164	-1.40024	WT-pro down vs WT-RAP	1.33849e-05	0.000259344	0.657739	-1.52036	WT-pro down vs mut-pro	3.00163e-07	9.64759e-05	0.538966	-1.8554	WT-RAP down vs mut-RAP	4.79215e-09	6.30711e-08	0.398423	-2.50989	mut-YPD down vs mut-RAP	2.94542e-05	0.000113416	0.68083	-1.4688	mut-YPD down vs mut-pro	chr14	S000005347
1771775_at	---	---	9.53234e-08	7.32556e-07	0.359108	-2.78468	WT-YPD down vs WT-RAP	0.00237143	0.00697764	0.719948	-1.38899	WT-YPD down vs WT-pro	7.089e-05	0.00350537	0.597029	-1.67496	WT-YPD down vs mut-YPD	4.54643e-06	3.98423e-05	0.498797	-2.00482	WT-pro down vs WT-RAP	7.9165e-06	0.00018324	0.518802	-1.92752	WT-pro down vs mut-pro	0.000429317	0.00754122	0.660254	-1.51457	WT-RAP down vs mut-RAP	2.74783e-07	1.79703e-06	0.397137	-2.51802	mut-YPD down vs mut-RAP	0.000159597	0.000529954	0.625615	-1.59843	mut-YPD down vs mut-pro	chr15	S000005407
1773737_at	AGP3	Low-affinity amino acid permease, may act to supply the cell with amino acids as	6.00501e-08	4.97896e-07	0.359358	-2.78274	WT-YPD down vs WT-RAP	3.36575e-11	3.14367e-09	0.126522	-7.90378	WT-YPD down vs WT-pro	0.0408626	0.23546	0.830883	-1.20354	WT-YPD down vs mut-YPD	4.89005e-08	1.01184e-06	2.84029	2.84029	WT-pro up vs WT-RAP	0.000138996	0.00136719	0.634037	-1.57719	WT-pro down vs mut-pro	0.633096	0.842894	0.961487	-1.04006	WT-RAP down vs mut-RAP	2.91236e-07	1.88868e-06	0.415845	-2.40474	mut-YPD down vs mut-RAP	8.86533e-12	9.78589e-10	0.0965473	-10.3576	mut-YPD down vs mut-pro	chr6	S000001839
1773660_at	PRB1	Vacuolar proteinase B (yscB), a serine protease of the subtilisin family; involv	1.91115e-13	1.39233e-10	0.360571	-2.77338	WT-YPD down vs WT-RAP	6.14033e-14	3.58819e-11	0.322516	-3.10062	WT-YPD down vs WT-pro	8.47034e-10	1.02849e-06	0.624749	-1.60064	WT-YPD down vs mut-YPD	0.000840195	0.00346086	1.11799	1.11799	WT-pro up vs WT-RAP	0.188814	0.388799	0.966188	-1.035	WT-pro down vs mut-pro	0.442543	0.721592	1.01975	1.01975	WT-RAP up vs mut-RAP	2.3487e-10	6.0392e-09	0.588545	-1.69911	mut-YPD down vs mut-RAP	1.24247e-11	1.19103e-09	0.498778	-2.0049	mut-YPD down vs mut-pro	chr5	S000000786
1780006_at	FRE8	Protein with sequence similarity to iron/copper reductases, involved in iron hom	3.41002e-07	2.18959e-06	0.36172	-2.76457	WT-YPD down vs WT-RAP	0.0216432	0.0493155	0.777422	-1.2863	WT-YPD down vs WT-pro	0.0366151	0.220822	0.799368	-1.25099	WT-YPD down vs mut-YPD	5.63059e-06	4.74777e-05	0.465281	-2.14924	WT-pro down vs WT-RAP	0.194194	0.396665	0.877928	-1.13905	WT-pro down vs mut-pro	0.049379	0.197321	0.812274	-1.23111	WT-RAP down vs mut-RAP	4.0038e-07	2.47474e-06	0.36756	-2.72064	mut-YPD down vs mut-RAP	0.121437	0.201344	0.853825	-1.1712	mut-YPD down vs mut-pro	chr12	S000004037
1772692_at	---	---	3.69476e-08	3.30412e-07	0.362174	-2.7611	WT-YPD down vs WT-RAP	1.7449e-07	1.79382e-06	0.417349	-2.39607	WT-YPD down vs WT-pro	0.371055	0.703973	1.0732	1.0732	WT-YPD up vs mut-YPD	0.0880516	0.187168	0.867795	-1.15235	WT-pro down vs WT-RAP	3.77727e-05	0.000528528	0.605765	-1.6508	WT-pro down vs mut-pro	0.596184	0.822718	1.0422	1.0422	WT-RAP up vs mut-RAP	2.7461e-08	2.59597e-07	0.351712	-2.84323	mut-YPD down vs mut-RAP	8.83226e-10	2.2657e-08	0.235571	-4.24501	mut-YPD down vs mut-pro	chr10	S000003699
1778181_at	ATG29	Autophagy-specific protein that is required for recruitment of other ATG protein	1.17293e-07	8.78532e-07	0.362238	-2.76061	WT-YPD down vs WT-RAP	3.28226e-05	0.000149079	0.56598	-1.76685	WT-YPD down vs WT-pro	0.186688	0.521904	0.887574	-1.12667	WT-YPD down vs mut-YPD	0.000264585	0.00127543	0.64002	-1.56245	WT-pro down vs WT-RAP	0.000362808	0.00280592	0.651133	-1.53578	WT-pro down vs mut-pro	0.447471	0.724485	0.935461	-1.06899	WT-RAP down vs mut-RAP	2.02113e-07	1.37613e-06	0.381782	-2.6193	mut-YPD down vs mut-RAP	5.09228e-07	3.02109e-06	0.415208	-2.40843	mut-YPD down vs mut-pro	chr16	S000006087
1777975_at	ARO80	Zinc finger transcriptional activator of the Zn2Cys6 family; activates transcrip	6.48771e-10	1.23907e-08	0.362335	-2.75988	WT-YPD down vs WT-RAP	2.97089e-07	2.77962e-06	0.567892	-1.7609	WT-YPD down vs WT-pro	0.00610962	0.0755271	0.83958	-1.19107	WT-YPD down vs mut-YPD	2.93603e-06	2.76118e-05	0.638035	-1.56731	WT-pro down vs WT-RAP	0.000675846	0.00452552	0.785304	-1.27339	WT-pro down vs mut-pro	0.282183	0.574353	0.943228	-1.06019	WT-RAP down vs mut-RAP	2.38292e-09	3.59677e-08	0.407066	-2.4566	mut-YPD down vs mut-RAP	9.48386e-08	7.27296e-07	0.531179	-1.8826	mut-YPD down vs mut-pro	chr4	S000002829
1775014_at	MSC1	Protein of unknown function; mutant is defective in directing meiotic recombinat	3.84283e-07	2.4458e-06	0.362844	-2.756	WT-YPD down vs WT-RAP	2.55635e-06	1.64039e-05	0.432711	-2.31101	WT-YPD down vs WT-pro	0.893271	0.970561	1.01313	1.01313	WT-YPD up vs mut-YPD	0.0907444	0.191365	0.838538	-1.19255	WT-pro down vs WT-RAP	0.984913	0.993	0.998164	-1.00184	WT-pro down vs mut-pro	0.0680265	0.243975	1.2119	1.2119	WT-RAP up vs mut-RAP	2.64888e-06	1.2894e-05	0.434034	-2.30397	mut-YPD down vs mut-RAP	2.15276e-06	1.07128e-05	0.42632	-2.34566	mut-YPD down vs mut-pro	chr13	S000004597
1778655_at	CKI1	Choline kinase, catalyzing the first step in phosphatidylcholine synthesis via t	2.99634e-10	6.96682e-09	0.362975	-2.75501	WT-YPD down vs WT-RAP	1.27564e-08	2.41598e-07	0.490401	-2.03915	WT-YPD down vs WT-pro	0.315856	0.653874	1.05175	1.05175	WT-YPD up vs mut-YPD	6.11522e-05	0.000356792	0.74016	-1.35106	WT-pro down vs WT-RAP	0.0938391	0.235146	0.915713	-1.09205	WT-pro down vs mut-pro	0.510739	0.767302	0.967891	-1.03317	WT-RAP down vs mut-RAP	1.28201e-10	3.82783e-09	0.334034	-2.99371	mut-YPD down vs mut-RAP	1.94412e-09	3.84509e-08	0.426971	-2.34208	mut-YPD down vs mut-pro	chr12	S000004123
1769313_at	PKP2	Mitochondrial protein kinase that negatively regulates activity of the pyruvate	4.04472e-09	5.37053e-08	0.3639	-2.748	WT-YPD down vs WT-RAP	1.40911e-10	8.1475e-09	0.250779	-3.98757	WT-YPD down vs WT-pro	0.746828	0.916255	0.979976	-1.02043	WT-YPD down vs mut-YPD	7.80954e-05	0.000440592	1.45108	1.45108	WT-pro up vs WT-RAP	0.00707001	0.0297158	0.817367	-1.22344	WT-pro down vs mut-pro	0.0022084	0.0239116	0.78477	-1.27426	WT-RAP down vs mut-RAP	4.85322e-10	1.03992e-08	0.291413	-3.43155	mut-YPD down vs mut-RAP	3.7176e-11	2.7084e-09	0.209167	-4.78087	mut-YPD down vs mut-pro	chr7	S000003027
1774767_at	OTU1	Deubiquitylation enzyme that binds to the chaperone-ATPase Cdc48p; may contribut	8.17693e-12	7.02635e-10	0.364628	-2.74252	WT-YPD down vs WT-RAP	6.48022e-08	8.37066e-07	0.647139	-1.54526	WT-YPD down vs WT-pro	0.00832976	0.0906955	0.895888	-1.11621	WT-YPD down vs mut-YPD	3.56725e-09	1.47105e-07	0.563447	-1.77479	WT-pro down vs WT-RAP	0.042299	0.127692	1.08187	1.08187	WT-pro up vs mut-pro	0.000196024	0.00468742	1.20599	1.20599	WT-RAP up vs mut-RAP	3.56654e-10	8.25745e-09	0.490841	-2.03732	mut-YPD down vs mut-RAP	1.76265e-05	7.10522e-05	0.78148	-1.27962	mut-YPD down vs mut-pro	chr6	S000001850
1777854_at	PDE1	Low-affinity cyclic AMP phosphodiesterase, controls glucose and intracellular ac	2.08662e-11	1.2129e-09	0.36472	-2.74183	WT-YPD down vs WT-RAP	2.86482e-08	4.45964e-07	0.598688	-1.67032	WT-YPD down vs WT-pro	9.63953e-06	0.000866501	0.750733	-1.33203	WT-YPD down vs mut-YPD	4.10501e-08	8.97191e-07	0.609199	-1.6415	WT-pro down vs WT-RAP	8.64535e-07	4.39425e-05	0.692374	-1.44431	WT-pro down vs mut-pro	0.00224612	0.0242067	0.862634	-1.15924	WT-RAP down vs mut-RAP	1.03805e-10	3.32663e-09	0.419084	-2.38616	mut-YPD down vs mut-RAP	6.14392e-09	8.6577e-08	0.552149	-1.81111	mut-YPD down vs mut-pro	chr7	S000003217
1779623_at	ATG15	Lipase required for intravacuolar lysis of autophagic bodies and Cvt bodies; tar	5.23e-10	1.05449e-08	0.364828	-2.74102	WT-YPD down vs WT-RAP	1.9311e-06	1.29467e-05	0.633407	-1.57876	WT-YPD down vs WT-pro	0.074831	0.330405	0.905741	-1.10407	WT-YPD down vs mut-YPD	2.92398e-07	4.13902e-06	0.575978	-1.73618	WT-pro down vs WT-RAP	0.370124	0.599927	0.954071	-1.04814	WT-pro down vs mut-pro	0.393135	0.681518	1.04573	1.04573	WT-RAP up vs mut-RAP	2.70425e-09	3.9774e-08	0.421217	-2.37407	mut-YPD down vs mut-RAP	6.21105e-06	2.7806e-05	0.667205	-1.49879	mut-YPD down vs mut-pro	chr3	S000000664
1773378_at	HPA3	D-Amino acid N-acetyltransferase, catalyzes N-acetylation of D-amino acids throu	2.62895e-10	6.30025e-09	0.364828	-2.74102	WT-YPD down vs WT-RAP	3.25865e-10	1.56432e-08	0.372172	-2.68693	WT-YPD down vs WT-pro	0.857842	0.960207	1.00869	1.00869	WT-YPD up vs mut-YPD	0.680953	0.801535	0.980267	-1.02013	WT-pro down vs WT-RAP	0.00345442	0.016554	1.19123	1.19123	WT-pro up vs mut-pro	0.000283527	0.00580222	1.27963	1.27963	WT-RAP up vs mut-RAP	4.66395e-09	6.20045e-08	0.462822	-2.16066	mut-YPD down vs mut-RAP	2.34109e-09	4.38823e-08	0.439523	-2.27519	mut-YPD down vs mut-pro	chr5	S000000792
1773191_at	UGA3	Transcriptional activator necessary for gamma-aminobutyrate (GABA)-dependent ind	8.14489e-12	7.02635e-10	0.365351	-2.7371	WT-YPD down vs WT-RAP	1.88145e-13	7.17176e-11	0.241148	-4.14682	WT-YPD down vs WT-pro	0.267382	0.612083	0.960846	-1.04075	WT-YPD down vs mut-YPD	1.02184e-07	1.78953e-06	1.51505	1.51505	WT-pro up vs WT-RAP	8.86722e-05	0.00098557	0.81442	-1.22787	WT-pro down vs mut-pro	0.0100276	0.066777	0.899312	-1.11196	WT-RAP down vs mut-RAP	4.0744e-12	5.86635e-10	0.341953	-2.92438	mut-YPD down vs mut-RAP	5.64798e-14	3.04791e-11	0.204399	-4.89239	mut-YPD down vs mut-pro	chr4	S000002329
1776228_at	FMP40	Putative protein of unknown function; proposed to be involved in responding to e	2.41567e-11	1.34002e-09	0.366892	-2.7256	WT-YPD down vs WT-RAP	8.80432e-12	1.31799e-09	0.332752	-3.00524	WT-YPD down vs WT-pro	0.0194193	0.153667	0.902219	-1.10838	WT-YPD down vs mut-YPD	0.0248856	0.0664915	1.1026	1.1026	WT-pro up vs WT-RAP	0.000229327	0.00196556	0.817266	-1.22359	WT-pro down vs mut-pro	0.0370325	0.16371	1.09335	1.09335	WT-RAP up vs mut-RAP	2.4075e-10	6.14699e-09	0.444618	-2.24912	mut-YPD down vs mut-RAP	3.45138e-12	5.16667e-10	0.30142	-3.31763	mut-YPD down vs mut-pro	chr16	S000006143
1778263_at	AIM19	Putative protein of unknown function; the authentic, non-tagged protein is detec	4.98887e-11	2.04189e-09	0.366934	-2.72528	WT-YPD down vs WT-RAP	8.82145e-10	3.34725e-08	0.464024	-2.15506	WT-YPD down vs WT-pro	0.202523	0.540457	0.94694	-1.05603	WT-YPD down vs mut-YPD	0.00011327	0.000609162	0.790765	-1.2646	WT-pro down vs WT-RAP	0.242443	0.462296	0.951519	-1.05095	WT-pro down vs mut-pro	0.0416217	0.176913	1.09719	1.09719	WT-RAP up vs mut-RAP	2.7711e-10	6.8204e-09	0.425155	-2.35209	mut-YPD down vs mut-RAP	9.43678e-10	2.35445e-08	0.466268	-2.14469	mut-YPD down vs mut-pro	chr9	S000001349
1779091_at	---	---	8.0108e-10	1.45419e-08	0.367406	-2.72178	WT-YPD down vs WT-RAP	2.51483e-09	7.1382e-08	0.406761	-2.45845	WT-YPD down vs WT-pro	1.45317e-05	0.00118509	0.682498	-1.46521	WT-YPD down vs mut-YPD	0.0761798	0.167593	0.90325	-1.10711	WT-pro down vs WT-RAP	4.01341e-06	0.000116028	0.645556	-1.54905	WT-pro down vs mut-pro	5.93602e-05	0.00221395	0.721141	-1.38669	WT-RAP down vs mut-RAP	1.46673e-09	2.42488e-08	0.388209	-2.57593	mut-YPD down vs mut-RAP	1.32622e-09	2.98208e-08	0.384743	-2.59913	mut-YPD down vs mut-pro	chr12	S000004021
1773377_at	PRM5	Pheromone-regulated protein, predicted to have 1 transmembrane segment; induced	2.58328e-08	2.44482e-07	0.36786	-2.71843	WT-YPD down vs WT-RAP	1.93689e-08	3.33574e-07	0.357738	-2.79534	WT-YPD down vs WT-pro	9.51538e-07	0.000217555	0.495207	-2.01936	WT-YPD down vs mut-YPD	0.70607	0.81884	1.02829	1.02829	WT-pro up vs WT-RAP	0.00471951	0.0213826	0.775381	-1.28969	WT-pro down vs mut-pro	0.265981	0.558433	0.918997	-1.08814	WT-RAP down vs mut-RAP	0.000253895	0.000809618	0.682668	-1.46484	mut-YPD down vs mut-RAP	6.22373e-06	2.78513e-05	0.560135	-1.78528	mut-YPD down vs mut-pro	chr9	S000001379
1772983_at	---	---	3.0612e-09	4.29433e-08	0.369117	-2.70917	WT-YPD down vs WT-RAP	2.87489e-08	4.46896e-07	0.446715	-2.23856	WT-YPD down vs WT-pro	0.00145831	0.0287337	0.781065	-1.2803	WT-YPD down vs mut-YPD	0.00771141	0.0240155	0.826291	-1.21023	WT-pro down vs WT-RAP	0.000203893	0.00180562	0.726719	-1.37605	WT-pro down vs mut-pro	0.00160677	0.0190857	0.783702	-1.27599	WT-RAP down vs mut-RAP	3.17341e-09	4.4863e-08	0.370363	-2.70005	mut-YPD down vs mut-RAP	1.17053e-08	1.39951e-07	0.415633	-2.40597	mut-YPD down vs mut-pro	chr3	S000000696
1774500_at	ARR3	Arsenite transporter of the plasma membrane, required for resistance to arsenic	5.70873e-08	4.75858e-07	0.369124	-2.70912	WT-YPD down vs WT-RAP	0.0399871	0.0831569	0.834863	-1.1978	WT-YPD down vs WT-pro	0.667354	0.880353	1.03482	1.03482	WT-YPD up vs mut-YPD	4.40935e-07	5.83561e-06	0.442137	-2.26174	WT-pro down vs WT-RAP	0.102379	0.250457	0.870994	-1.14811	WT-pro down vs mut-pro	0.138794	0.381282	0.883628	-1.1317	WT-RAP down vs mut-RAP	1.22777e-08	1.35253e-07	0.315192	-3.17266	mut-YPD down vs mut-RAP	0.00082787	0.00238015	0.702692	-1.4231	mut-YPD down vs mut-pro	chr16	S000006405
1770764_at	---	---	1.56178e-07	1.11989e-06	0.369679	-2.70505	WT-YPD down vs WT-RAP	2.25454e-05	0.000106842	0.550003	-1.81817	WT-YPD down vs WT-pro	0.0426878	0.241484	0.822394	-1.21596	WT-YPD down vs mut-YPD	0.000699107	0.00294179	0.67214	-1.48779	WT-pro down vs WT-RAP	0.027135	0.0890752	0.804628	-1.24281	WT-pro down vs mut-pro	0.140171	0.383106	0.873119	-1.14532	WT-RAP down vs mut-RAP	2.93933e-07	1.90177e-06	0.392481	-2.5479	mut-YPD down vs mut-RAP	1.62125e-05	6.59362e-05	0.538121	-1.85832	mut-YPD down vs mut-pro	chr4	S000002358
1772283_at	CEM1	Mitochondrial beta-keto-acyl synthase with possible role in fatty acid synthesis	9.68107e-10	1.70912e-08	0.369848	-2.70381	WT-YPD down vs WT-RAP	1.34214e-06	9.51778e-06	0.609527	-1.64062	WT-YPD down vs WT-pro	0.00350952	0.0522508	0.823297	-1.21463	WT-YPD down vs mut-YPD	1.22681e-06	1.33798e-05	0.606779	-1.64805	WT-pro down vs WT-RAP	0.038525	0.118265	0.883814	-1.13146	WT-pro down vs mut-pro	0.397486	0.684355	0.954774	-1.04737	WT-RAP down vs mut-RAP	5.38944e-09	6.92892e-08	0.428911	-2.33148	mut-YPD down vs mut-RAP	6.02473e-06	2.70559e-05	0.654331	-1.52828	mut-YPD down vs mut-pro	chr5	S000000863
1774769_at	PRM2	Pheromone-regulated protein, predicted to have 4 transmembrane segments and a co	1.40375e-07	1.01996e-06	0.369973	-2.7029	WT-YPD down vs WT-RAP	0.000276187	0.000995766	0.642535	-1.55634	WT-YPD down vs WT-pro	0.000615361	0.0157856	1.49109	1.49109	WT-YPD up vs mut-YPD	4.18722e-05	0.000256884	0.575802	-1.73671	WT-pro down vs WT-RAP	0.321681	0.550732	1.09152	1.09152	WT-pro up vs mut-pro	0.0131509	0.0810285	1.28295	1.28295	WT-RAP up vs mut-RAP	3.27145e-08	3.00676e-07	0.318329	-3.1414	mut-YPD down vs mut-RAP	2.24322e-06	1.11275e-05	0.470354	-2.12606	mut-YPD down vs mut-pro	chr9	S000001299
1774129_at	---	---	7.62859e-06	3.41381e-05	0.370516	-2.69894	WT-YPD down vs WT-RAP	0.000120648	0.000473237	0.481564	-2.07657	WT-YPD down vs WT-pro	0.484471	0.784921	0.912768	-1.09557	WT-YPD down vs mut-YPD	0.061916	0.142207	0.769401	-1.29971	WT-pro down vs WT-RAP	0.923543	0.966873	0.987689	-1.01246	WT-pro down vs mut-pro	0.040138	0.172079	1.34106	1.34106	WT-RAP up vs mut-RAP	0.000535418	0.0016181	0.544368	-1.83699	mut-YPD down vs mut-RAP	0.000309962	0.000963113	0.52109	-1.91905	mut-YPD down vs mut-pro	chr14	S000005139
1779115_at	SOM1	Subunit of the mitochondrial inner membrane peptidase, which is required for mat	3.17678e-12	4.56787e-10	0.371633	-2.69083	WT-YPD down vs WT-RAP	5.08946e-11	4.05968e-09	0.464526	-2.15273	WT-YPD down vs WT-pro	1.09972e-06	0.000242892	0.743657	-1.34471	WT-YPD down vs mut-YPD	1.66837e-05	0.000116672	0.800026	-1.24996	WT-pro down vs WT-RAP	0.00113782	0.00682071	0.874273	-1.14381	WT-pro down vs mut-pro	0.11809	0.344181	0.949086	-1.05365	WT-RAP down vs mut-RAP	6.85379e-11	2.55625e-09	0.474293	-2.1084	mut-YPD down vs mut-RAP	6.54382e-10	1.84306e-08	0.546116	-1.83111	mut-YPD down vs mut-pro	chr5	S000002954
1769986_at	HBT1	Substrate of the Hub1p ubiquitin-like protein that localizes to the shmoo tip (m	2.40287e-05	9.57644e-05	0.371689	-2.69042	WT-YPD down vs WT-RAP	4.15734e-05	0.000183339	0.394028	-2.53789	WT-YPD down vs WT-pro	0.548572	0.821098	0.91571	-1.09205	WT-YPD down vs mut-YPD	0.689514	0.808098	0.943306	-1.0601	WT-pro down vs WT-RAP	0.406785	0.633743	0.884511	-1.13057	WT-pro down vs mut-pro	0.0453689	0.186528	1.37856	1.37856	WT-RAP up vs mut-RAP	0.00181732	0.00496245	0.559561	-1.78712	mut-YPD down vs mut-RAP	2.99421e-05	0.000114933	0.380603	-2.62741	mut-YPD down vs mut-pro	chr4	S000002382
1778571_at	LUC7	Essential protein associated with the U1 snRNP complex; splicing factor involved	6.50828e-10	1.23907e-08	0.372202	-2.68672	WT-YPD down vs WT-RAP	1.01424e-05	5.29555e-05	0.680902	-1.46864	WT-YPD down vs WT-pro	0.820455	0.946087	0.988368	-1.01177	WT-YPD down vs mut-YPD	1.16341e-07	1.97418e-06	0.54663	-1.82939	WT-pro down vs WT-RAP	0.00661755	0.0282156	0.845349	-1.18294	WT-pro down vs mut-pro	0.0545419	0.21135	0.897385	-1.11435	WT-RAP down vs mut-RAP	2.39071e-10	6.13278e-09	0.337939	-2.95911	mut-YPD down vs mut-RAP	3.6014e-07	2.24892e-06	0.582373	-1.71711	mut-YPD down vs mut-pro	chr4	S000002245
1775305_at	---	---	5.10146e-09	6.5051e-08	0.374237	-2.67211	WT-YPD down vs WT-RAP	1.21006e-07	1.34522e-06	0.483903	-2.06653	WT-YPD down vs WT-pro	0.00387092	0.0554409	0.801572	-1.24755	WT-YPD down vs mut-YPD	0.00140687	0.00540775	0.773372	-1.29304	WT-pro down vs WT-RAP	0.00157907	0.00879515	0.776595	-1.28767	WT-pro down vs mut-pro	0.188986	0.456406	1.08875	1.08875	WT-RAP up vs mut-RAP	2.48066e-07	1.64494e-06	0.508314	-1.96729	mut-YPD down vs mut-RAP	7.79528e-08	6.21802e-07	0.468825	-2.13299	mut-YPD down vs mut-pro	chr16	S000028859
1777212_at	PCI8	Possible shared subunit of Cop9 signalosome (CSN) and eIF3, binds eIF3b subunit	7.59228e-06	3.40035e-05	0.37467	-2.66901	WT-YPD down vs WT-RAP	7.08497e-05	0.000294055	0.463821	-2.156	WT-YPD down vs WT-pro	0.375005	0.707436	0.891121	-1.12218	WT-YPD down vs mut-YPD	0.114891	0.231519	0.80779	-1.23795	WT-pro down vs WT-RAP	0.302502	0.530021	0.873831	-1.14439	WT-pro down vs mut-pro	0.649259	0.852181	0.943379	-1.06002	WT-RAP down vs mut-RAP	1.33101e-05	5.45379e-05	0.396642	-2.52116	mut-YPD down vs mut-RAP	5.68278e-05	0.000206454	0.454822	-2.19866	mut-YPD down vs mut-pro	chr9	S000001333
1779736_at	---	---	8.92167e-09	1.0394e-07	0.374851	-2.66772	WT-YPD down vs WT-RAP	2.96702e-08	4.5796e-07	0.416837	-2.39902	WT-YPD down vs WT-pro	0.021763	0.164586	0.843077	-1.18613	WT-YPD down vs mut-YPD	0.124895	0.246863	0.899275	-1.11201	WT-pro down vs WT-RAP	4.93851e-06	0.000134584	0.590666	-1.693	WT-pro down vs mut-pro	0.00755097	0.0551456	0.811734	-1.23193	WT-RAP down vs mut-RAP	5.97937e-09	7.53663e-08	0.360916	-2.77073	mut-YPD down vs mut-RAP	8.01177e-10	2.1148e-08	0.29204	-3.42419	mut-YPD down vs mut-pro	chr5	S000007226
1775925_at	OM45	Protein of unknown function, major constituent of the mitochondrial outer membra	5.85766e-08	4.87157e-07	0.374994	-2.66671	WT-YPD down vs WT-RAP	6.02628e-07	4.97772e-06	0.458138	-2.18275	WT-YPD down vs WT-pro	0.392435	0.721857	1.07045	1.07045	WT-YPD up vs mut-YPD	0.023894	0.0642662	0.818516	-1.22172	WT-pro down vs WT-RAP	0.709371	0.856746	1.02969	1.02969	WT-pro up vs mut-pro	0.00272767	0.0274707	1.34177	1.34177	WT-RAP up vs mut-RAP	8.41669e-07	4.70955e-06	0.470041	-2.12747	mut-YPD down vs mut-RAP	3.69613e-07	2.29757e-06	0.440692	-2.26916	mut-YPD down vs mut-pro	chr9	S000001398
1771319_at	ASR1	Ubiquitin ligase that modifies and regulates RNA Pol II; involved in a putative	4.28342e-11	1.87989e-09	0.37544	-2.66354	WT-YPD down vs WT-RAP	1.19068e-07	1.32503e-06	0.628722	-1.59053	WT-YPD down vs WT-pro	0.0251536	0.179433	0.904498	-1.10559	WT-YPD down vs mut-YPD	4.00753e-08	8.7764e-07	0.597148	-1.67463	WT-pro down vs WT-RAP	0.00733361	0.0306118	0.880617	-1.13557	WT-pro down vs mut-pro	0.00495187	0.041757	0.873069	-1.14539	WT-RAP down vs mut-RAP	2.91692e-11	1.48954e-09	0.362394	-2.75943	mut-YPD down vs mut-RAP	6.67928e-08	5.5171e-07	0.612122	-1.63366	mut-YPD down vs mut-pro	chr16	S000006297
1779498_at	TFS1	Protein that interacts with and inhibits carboxypeptidase Y and Ira2p; phosphati	1.53576e-08	1.59883e-07	0.377002	-2.65251	WT-YPD down vs WT-RAP	1.13433e-08	2.2215e-07	0.366401	-2.72925	WT-YPD down vs WT-pro	0.766044	0.924503	1.02062	1.02062	WT-YPD up vs mut-YPD	0.678119	0.800009	1.02893	1.02893	WT-pro up vs WT-RAP	0.0307237	0.0985466	0.847266	-1.18027	WT-pro down vs mut-pro	0.0439318	0.183239	1.16439	1.16439	WT-RAP up vs mut-RAP	6.97343e-08	5.5503e-07	0.43011	-2.32498	mut-YPD down vs mut-RAP	1.87085e-09	3.75131e-08	0.304168	-3.28766	mut-YPD down vs mut-pro	chr12	S000004168
1770768_at	RTR1	CTD phosphatase; dephosphorylates S5-P in the C-terminal domain of Rpo21p; has a	4.06639e-10	8.73036e-09	0.377358	-2.65	WT-YPD down vs WT-RAP	4.33744e-07	3.81025e-06	0.605957	-1.65028	WT-YPD down vs WT-pro	0.340994	0.676662	0.953822	-1.04841	WT-YPD down vs mut-YPD	7.61692e-07	9.04758e-06	0.622747	-1.60579	WT-pro down vs WT-RAP	0.00362191	0.0172238	0.83959	-1.19106	WT-pro down vs mut-pro	0.149672	0.39796	1.07635	1.07635	WT-RAP up vs mut-RAP	1.67791e-09	2.68859e-08	0.425835	-2.34833	mut-YPD down vs mut-RAP	4.23807e-08	3.79755e-07	0.533387	-1.87481	mut-YPD down vs mut-pro	chr5	S000000941
1778105_at	---	---	3.9539e-10	8.57305e-09	0.3779	-2.64621	WT-YPD down vs WT-RAP	3.64978e-09	9.5647e-08	0.453689	-2.20415	WT-YPD down vs WT-pro	0.00384189	0.0552264	0.841533	-1.18831	WT-YPD down vs mut-YPD	0.00263697	0.00933491	0.832948	-1.20056	WT-pro down vs WT-RAP	0.00211585	0.0111647	0.827913	-1.20786	WT-pro down vs mut-pro	0.00106404	0.0143199	0.812094	-1.23139	WT-RAP down vs mut-RAP	2.68668e-10	6.67273e-09	0.36468	-2.74213	mut-YPD down vs mut-RAP	2.9376e-09	5.18357e-08	0.446346	-2.24041	mut-YPD down vs mut-pro	chr14	S000005036
1775390_at	YPK2	Protein kinase with similarity to serine/threonine protein kinase Ypk1p; functio	3.62735e-08	3.26252e-07	0.379171	-2.63733	WT-YPD down vs WT-RAP	3.10075e-07	2.87648e-06	0.455131	-2.19717	WT-YPD down vs WT-pro	0.00118209	0.0251384	0.731165	-1.36768	WT-YPD down vs mut-YPD	0.0280354	0.0737532	0.833104	-1.20033	WT-pro down vs WT-RAP	0.000263621	0.00218577	0.683409	-1.46325	WT-pro down vs mut-pro	0.0120413	0.0759745	0.805128	-1.24204	WT-RAP down vs mut-RAP	1.07208e-07	7.99159e-07	0.417527	-2.39505	mut-YPD down vs mut-RAP	1.3389e-07	9.68423e-07	0.425404	-2.35071	mut-YPD down vs mut-pro	chr13	S000004710
1773699_at	PHM7	Protein of unknown function, expression is regulated by phosphate levels; green	1.89649e-05	7.69581e-05	0.380388	-2.62889	WT-YPD down vs WT-RAP	3.52362e-08	5.21057e-07	0.161456	-6.19364	WT-YPD down vs WT-pro	0.490434	0.78755	0.907919	-1.10142	WT-YPD down vs mut-YPD	5.60569e-05	0.000330059	2.35599	2.35599	WT-pro up vs WT-RAP	0.00778542	0.032245	1.55202	1.55202	WT-pro up vs mut-pro	0.170726	0.430678	1.21952	1.21952	WT-RAP up vs mut-RAP	0.000429186	0.0013145	0.510938	-1.95719	mut-YPD down vs mut-RAP	1.2213e-06	6.52634e-06	0.275997	-3.62322	mut-YPD down vs mut-pro	chr15	S000005444
1771940_at	PEX21	Peroxin required for targeting of peroxisomal matrix proteins containing PTS2; i	1.86518e-09	2.85873e-08	0.380491	-2.62818	WT-YPD down vs WT-RAP	5.93236e-13	1.68204e-10	0.130816	-7.64433	WT-YPD down vs WT-pro	0.015596	0.133464	0.856282	-1.16784	WT-YPD down vs mut-YPD	6.41993e-10	4.83841e-08	2.9086	2.9086	WT-pro up vs WT-RAP	0.00926198	0.0370344	1.18648	1.18648	WT-pro up vs mut-pro	0.00464918	0.0401313	0.825202	-1.21183	WT-RAP down vs mut-RAP	1.24942e-09	2.13339e-08	0.366681	-2.72717	mut-YPD down vs mut-RAP	3.99013e-12	5.40165e-10	0.181261	-5.5169	mut-YPD down vs mut-pro	chr7	S000003471
1773831_at	---	---	1.89926e-08	1.90414e-07	0.380548	-2.62779	WT-YPD down vs WT-RAP	5.9433e-07	4.9278e-06	0.50103	-1.99589	WT-YPD down vs WT-pro	0.0516742	0.268626	0.862818	-1.15899	WT-YPD down vs mut-YPD	0.00185869	0.00687833	0.759532	-1.3166	WT-pro down vs WT-RAP	0.0012287	0.00723452	0.747031	-1.33863	WT-pro down vs mut-pro	0.730454	0.889742	0.976385	-1.02419	WT-RAP down vs mut-RAP	7.89906e-08	6.18345e-07	0.430637	-2.32214	mut-YPD down vs mut-RAP	8.64173e-08	6.76458e-07	0.433794	-2.30524	mut-YPD down vs mut-pro	chr13	S000004720
1770900_at	KIN82	Putative serine/threonine protein kinase implicated in the regulation of phospho	2.51356e-07	1.68413e-06	0.38089	-2.62543	WT-YPD down vs WT-RAP	0.000374298	0.00130891	0.645542	-1.54909	WT-YPD down vs WT-pro	0.284386	0.629315	0.907007	-1.10253	WT-YPD down vs mut-YPD	7.92787e-05	0.000446576	0.590031	-1.69483	WT-pro down vs WT-RAP	0.52308	0.731009	0.944398	-1.05888	WT-pro down vs mut-pro	0.710484	0.88069	0.967498	-1.03359	WT-RAP down vs mut-RAP	5.06345e-07	3.02864e-06	0.406293	-2.46128	mut-YPD down vs mut-RAP	0.000789782	0.00228145	0.672154	-1.48775	mut-YPD down vs mut-pro	chr3	S000000687
1780027_at	---	---	2.29804e-08	2.21455e-07	0.38095	-2.62502	WT-YPD down vs WT-RAP	1.94137e-08	3.33574e-07	0.375026	-2.66648	WT-YPD down vs WT-pro	0.305433	0.647952	0.92873	-1.07674	WT-YPD down vs mut-YPD	0.823953	0.897275	1.0158	1.0158	WT-pro up vs WT-RAP	0.0199235	0.0694051	0.829351	-1.20576	WT-pro down vs mut-pro	0.718374	0.884625	0.974867	-1.02578	WT-RAP down vs mut-RAP	3.93505e-08	3.49327e-07	0.399874	-2.50078	mut-YPD down vs mut-RAP	6.14786e-09	8.6577e-08	0.334896	-2.986	mut-YPD down vs mut-pro	chr11	S000001506
1779892_at	MET16	3'-phosphoadenylsulfate reductase, reduces 3'-phosphoadenylyl sulfate to adenosi	1.80285e-11	1.11308e-09	0.381306	-2.62257	WT-YPD down vs WT-RAP	7.8639e-16	2.86456e-12	0.0893302	-11.1944	WT-YPD down vs WT-pro	0.808708	0.941673	0.991304	-1.00877	WT-YPD down vs mut-YPD	2.09053e-13	1.60029e-10	4.2685	4.2685	WT-pro up vs WT-RAP	0.000645422	0.00437814	0.847308	-1.18021	WT-pro down vs mut-pro	0.578802	0.811541	1.02035	1.02035	WT-RAP up vs mut-RAP	2.50754e-11	1.42361e-09	0.392479	-2.54791	mut-YPD down vs mut-RAP	3.93989e-16	4.30551e-12	0.0763542	-13.0969	mut-YPD down vs mut-pro	chr16	S000006371
1773884_at	CPA1	Small subunit of carbamoyl phosphate synthetase, which catalyzes a step in the s	6.91074e-11	2.42053e-09	0.381833	-2.61895	WT-YPD down vs WT-RAP	4.57229e-13	1.39996e-10	0.217145	-4.60521	WT-YPD down vs WT-pro	1.00377e-05	0.000884614	0.737602	-1.35574	WT-YPD down vs mut-YPD	2.06182e-08	5.23991e-07	1.75842	1.75842	WT-pro up vs WT-RAP	0.00741858	0.0309075	0.877805	-1.1392	WT-pro down vs mut-pro	1.66044e-05	0.000970338	0.749507	-1.33421	WT-RAP down vs mut-RAP	8.28426e-11	2.84927e-09	0.387996	-2.57735	mut-YPD down vs mut-RAP	1.71242e-12	2.83535e-10	0.25842	-3.86967	mut-YPD down vs mut-pro	chr15	S000005829
1780148_at	---	---	1.02289e-09	1.79425e-08	0.382017	-2.61769	WT-YPD down vs WT-RAP	0.089776	0.163033	1.09977	1.09977	WT-YPD up vs WT-pro	0.147485	0.464959	1.08291	1.08291	WT-YPD up vs mut-YPD	3.7244e-10	3.36366e-08	0.347362	-2.87884	WT-pro down vs WT-RAP	0.000116993	0.00119822	0.742911	-1.34606	WT-pro down vs mut-pro	0.129164	0.36454	1.08748	1.08748	WT-RAP up vs mut-RAP	1.07196e-09	1.88033e-08	0.383628	-2.60669	mut-YPD down vs mut-RAP	0.000183126	0.00060024	0.754473	-1.32543	mut-YPD down vs mut-pro	chr16	S000006034
1774221_at	ESBP6	Protein with similarity to monocarboxylate permeases, appears not to be involved	4.24884e-10	9.03334e-09	0.382192	-2.61649	WT-YPD down vs WT-RAP	1.02513e-05	5.34477e-05	0.698337	-1.43197	WT-YPD down vs WT-pro	0.0101268	0.10209	0.864268	-1.15705	WT-YPD down vs mut-YPD	5.95324e-08	1.17644e-06	0.547288	-1.82719	WT-pro down vs WT-RAP	0.0408872	0.124012	0.896721	-1.11517	WT-pro down vs mut-pro	0.00933229	0.0635068	0.862406	-1.15955	WT-RAP down vs mut-RAP	4.14787e-10	9.2885e-09	0.381369	-2.62213	mut-YPD down vs mut-RAP	2.78537e-05	0.000107671	0.72456	-1.38015	mut-YPD down vs mut-pro	chr14	S000005069
1775331_at	OYE3	Conserved NADPH oxidoreductase containing flavin mononucleotide (FMN), homologou	1.00085e-06	5.71434e-06	0.382593	-2.61374	WT-YPD down vs WT-RAP	0.000426821	0.00147339	0.611681	-1.63484	WT-YPD down vs WT-pro	0.0272637	0.188807	0.777237	-1.28661	WT-YPD down vs mut-YPD	0.000611713	0.0026221	0.625478	-1.59878	WT-pro down vs WT-RAP	0.272815	0.496556	0.891962	-1.12112	WT-pro down vs mut-pro	0.212149	0.487872	0.877044	-1.14019	WT-RAP down vs mut-RAP	3.73437e-06	1.74324e-05	0.431723	-2.3163	mut-YPD down vs mut-RAP	0.00437332	0.0108865	0.701969	-1.42456	mut-YPD down vs mut-pro	chr16	S000006092
1779809_at	DMC1	Meiosis-specific protein required for repair of double-strand breaks and pairing	2.68231e-09	3.86196e-08	0.382994	-2.61101	WT-YPD down vs WT-RAP	4.43642e-05	0.00019377	0.695814	-1.43717	WT-YPD down vs WT-pro	0.772512	0.927489	1.01667	1.01667	WT-YPD up vs mut-YPD	3.75031e-07	5.12292e-06	0.550425	-1.81678	WT-pro down vs WT-RAP	0.0528628	0.152102	0.885988	-1.12868	WT-pro down vs mut-pro	0.00054484	0.00891319	1.30789	1.30789	WT-RAP up vs mut-RAP	6.56827e-08	5.26232e-07	0.4927	-2.02963	mut-YPD down vs mut-RAP	2.18009e-06	1.08439e-05	0.606372	-1.64915	mut-YPD down vs mut-pro	chr5	S000000981
1772054_at	BNA2	Putative tryptophan 2,3-dioxygenase or indoleamine 2,3-dioxygenase, required for	1.37299e-10	3.91749e-09	0.384158	-2.6031	WT-YPD down vs WT-RAP	1.42857e-09	4.74512e-08	0.4634	-2.15796	WT-YPD down vs WT-pro	4.46213e-09	4.06351e-06	0.501036	-1.99587	WT-YPD down vs mut-YPD	0.000981382	0.00396471	0.828999	-1.20627	WT-pro down vs WT-RAP	3.75885e-06	0.000110125	0.699564	-1.42946	WT-pro down vs mut-pro	3.56145e-05	0.00159506	0.755187	-1.32417	WT-RAP down vs mut-RAP	5.25026e-08	4.38926e-07	0.579022	-1.72705	mut-YPD down vs mut-RAP	5.3537e-07	3.15392e-06	0.647015	-1.54556	mut-YPD down vs mut-pro	chr10	S000003839
1771977_at	---	---	4.00175e-09	5.33137e-08	0.385159	-2.59633	WT-YPD down vs WT-RAP	2.31865e-09	6.75776e-08	0.366274	-2.7302	WT-YPD down vs WT-pro	0.000317822	0.0102152	0.743238	-1.34546	WT-YPD down vs mut-YPD	0.401466	0.572371	1.05156	1.05156	WT-pro up vs WT-RAP	0.432386	0.659288	0.954136	-1.04807	WT-pro down vs mut-pro	0.472254	0.74256	0.958023	-1.04382	WT-RAP down vs mut-RAP	1.01944e-07	7.67773e-07	0.496465	-2.01424	mut-YPD down vs mut-RAP	4.70575e-08	4.14379e-07	0.470205	-2.12673	mut-YPD down vs mut-pro	chr2	S000007522
1775479_at	ARO9	Aromatic aminotransferase II, catalyzes the first step of tryptophan, phenylalan	1.85931e-10	4.81102e-09	0.38628	-2.58879	WT-YPD down vs WT-RAP	1.43601e-13	5.95524e-11	6.28716	6.28716	WT-YPD up vs WT-pro	0.000121628	0.00527442	0.779209	-1.28335	WT-YPD down vs mut-YPD	1.48819e-15	1.62629e-11	0.0614396	-16.2762	WT-pro down vs WT-RAP	9.68267e-08	1.06881e-05	1.69324	1.69324	WT-pro up vs mut-pro	0.10812	0.325851	0.927375	-1.07831	WT-RAP down vs mut-RAP	1.62488e-09	2.63063e-08	0.459731	-2.17519	mut-YPD down vs mut-RAP	3.03026e-15	6.62294e-12	13.6622	13.6622	mut-YPD up vs mut-pro	chr8	S000001179
1774063_at	---	---	3.60818e-09	4.92261e-08	0.387183	-2.58276	WT-YPD down vs WT-RAP	1.87816e-05	9.0736e-05	0.666678	-1.49997	WT-YPD down vs WT-pro	0.402892	0.729793	0.951838	-1.0506	WT-YPD down vs mut-YPD	1.13582e-06	1.24997e-05	0.580764	-1.72187	WT-pro down vs WT-RAP	3.55059e-05	0.000506538	0.685222	-1.45938	WT-pro down vs mut-pro	0.0479498	0.19357	0.881407	-1.13455	WT-RAP down vs mut-RAP	1.5747e-09	2.58404e-08	0.358533	-2.78914	mut-YPD down vs mut-RAP	5.34452e-08	4.61699e-07	0.479937	-2.08361	mut-YPD down vs mut-pro	chr5	S000028546
1777389_at	BSC5	Protein of unknown function, ORF exhibits genomic organization compatible with a	8.97392e-06	3.95432e-05	0.38772	-2.57918	WT-YPD down vs WT-RAP	1.82652e-07	1.86893e-06	0.245022	-4.08126	WT-YPD down vs WT-pro	0.736106	0.910692	0.958547	-1.04325	WT-YPD down vs mut-YPD	0.00322576	0.0111273	1.58239	1.58239	WT-pro up vs WT-RAP	0.914789	0.963041	1.0135	1.0135	WT-pro up vs mut-pro	0.153973	0.405058	0.829007	-1.20626	WT-RAP down vs mut-RAP	2.28359e-06	1.12664e-05	0.335323	-2.9822	mut-YPD down vs mut-RAP	2.75783e-07	1.77175e-06	0.259069	-3.85997	mut-YPD down vs mut-pro	chr14	S000005352
1769713_at	YOL162W	Putative protein of unknown function; member of the Dal5p subfamily of the major facilitator family	1.08604e-06	6.14298e-06	0.388765	-2.57225	WT-YPD down vs WT-RAP	1.64982e-10	9.10569e-09	0.111831	-8.9421	WT-YPD down vs WT-pro	9.96908e-06	0.000884614	0.47179	-2.11959	WT-YPD down vs mut-YPD	6.54293e-08	1.26551e-06	3.47638	3.47638	WT-pro up vs WT-RAP	6.38109e-08	8.20383e-06	0.286789	-3.48689	WT-pro down vs mut-pro	0.0197477	0.10563	0.765207	-1.30684	WT-RAP down vs mut-RAP	0.000654071	0.00194364	0.630547	-1.58593	mut-YPD down vs mut-RAP	1.8004e-11	1.55099e-09	0.0679788	-14.7105	mut-YPD down vs mut-pro	chr15	S000005522
1771529_at	ARO10	Phenylpyruvate decarboxylase, catalyzes decarboxylation of phenylpyruvate to phe	2.34121e-08	2.24359e-07	0.38882	-2.57188	WT-YPD down vs WT-RAP	9.67541e-14	4.79787e-11	19.7281	19.7281	WT-YPD up vs WT-pro	0.000106481	0.00480836	0.672703	-1.48654	WT-YPD down vs mut-YPD	4.74537e-15	1.98672e-11	0.019709	-50.7384	WT-pro down vs WT-RAP	5.86588e-07	3.32136e-05	0.501453	-1.9942	WT-pro down vs mut-pro	0.320716	0.616423	0.932266	-1.07266	WT-RAP down vs mut-RAP	1.7496e-06	8.88732e-06	0.538847	-1.85582	mut-YPD down vs mut-RAP	3.00826e-13	8.01812e-11	14.7059	14.7059	mut-YPD up vs mut-pro	chr4	S000002788
1770767_at	AGX1	Alanine:glyoxylate aminotransferase (AGT), catalyzes the synthesis of glycine fr	5.94488e-10	1.15729e-08	0.389654	-2.56638	WT-YPD down vs WT-RAP	5.49066e-11	4.28586e-09	0.308607	-3.24036	WT-YPD down vs WT-pro	0.235211	0.577976	1.06159	1.06159	WT-YPD up vs mut-YPD	0.000472034	0.00209165	1.26262	1.26262	WT-pro up vs WT-RAP	0.011897	0.0454423	0.866588	-1.15395	WT-pro down vs mut-pro	0.000276309	0.0057291	1.28333	1.28333	WT-RAP up vs mut-RAP	6.51313e-09	8.06978e-08	0.471041	-2.12296	mut-YPD down vs mut-RAP	9.76167e-12	1.01596e-09	0.251919	-3.96952	mut-YPD down vs mut-pro	chr6	S000001864
1773306_at	MSB3	GTPase-activating protein for Sec4p and several other Rab GTPases, regulates exo	6.24195e-11	2.3361e-09	0.390536	-2.56058	WT-YPD down vs WT-RAP	1.93304e-06	1.29517e-05	0.705016	-1.41841	WT-YPD down vs WT-pro	0.0123945	0.116818	0.891368	-1.12187	WT-YPD down vs mut-YPD	9.02423e-09	2.80959e-07	0.553939	-1.80525	WT-pro down vs WT-RAP	1.22132e-06	5.36289e-05	0.693354	-1.44226	WT-pro down vs mut-pro	0.000429352	0.00754122	0.826121	-1.21048	WT-RAP down vs mut-RAP	2.68952e-11	1.44074e-09	0.361949	-2.76282	mut-YPD down vs mut-RAP	7.55231e-09	1.01221e-07	0.5484	-1.82349	mut-YPD down vs mut-pro	chr14	S000005237
1775710_at	ATG32	Mitochondrial-anchored transmembrane receptor that interacts with the autophagy	6.2523e-11	2.3361e-09	0.391035	-2.55731	WT-YPD down vs WT-RAP	6.23238e-10	2.54132e-08	0.468384	-2.135	WT-YPD down vs WT-pro	0.0409615	0.235527	0.914803	-1.09313	WT-YPD down vs mut-YPD	0.000658999	0.00279455	0.83486	-1.19781	WT-pro down vs WT-RAP	0.00278029	0.0139053	0.8629	-1.15888	WT-pro down vs mut-pro	0.392453	0.68075	0.966336	-1.03484	WT-RAP down vs mut-RAP	1.19738e-10	3.64483e-09	0.413063	-2.42094	mut-YPD down vs mut-RAP	2.80947e-10	1.01662e-08	0.44181	-2.26342	mut-YPD down vs mut-pro	chr9	S000001408
1771435_at	NRG1	Transcriptional repressor that recruits the Cyc8p-Tup1p complex to promoters; me	7.86394e-12	7.01351e-10	0.391065	-2.55712	WT-YPD down vs WT-RAP	6.08979e-14	3.58819e-11	0.230952	-4.32991	WT-YPD down vs WT-pro	6.66389e-08	2.91292e-05	0.668672	-1.4955	WT-YPD down vs mut-YPD	3.96752e-09	1.59289e-07	1.69327	1.69327	WT-pro up vs WT-RAP	8.97355e-10	4.90315e-07	0.545806	-1.83215	WT-pro down vs mut-pro	1.45481e-06	0.000230292	0.743188	-1.34555	WT-RAP down vs mut-RAP	2.87461e-11	1.48504e-09	0.434644	-2.30073	mut-YPD down vs mut-RAP	1.47022e-14	1.4606e-11	0.188515	-5.30462	mut-YPD down vs mut-pro	chr4	S000002450
1780194_at	HUA1	Cytoplasmic protein containing a zinc finger domain with sequence similarity to	1.14453e-10	3.48716e-09	0.392518	-2.54765	WT-YPD down vs WT-RAP	7.61623e-07	6.00979e-06	0.667642	-1.49781	WT-YPD down vs WT-pro	8.43186e-06	0.00078755	0.729389	-1.37101	WT-YPD down vs mut-YPD	4.66764e-08	9.86614e-07	0.587918	-1.70092	WT-pro down vs WT-RAP	2.74326e-07	2.05062e-05	0.639481	-1.56377	WT-pro down vs mut-pro	0.000496859	0.00835335	0.821005	-1.21802	WT-RAP down vs mut-RAP	4.90961e-10	1.04922e-08	0.441821	-2.26336	mut-YPD down vs mut-RAP	4.28539e-08	3.82604e-07	0.585346	-1.70839	mut-YPD down vs mut-pro	chr7	S000003500
1773085_at	GLO4	Mitochondrial glyoxalase II, catalyzes the hydrolysis of S-D-lactoylglutathione	4.78747e-09	6.16952e-08	0.393292	-2.54264	WT-YPD down vs WT-RAP	4.61134e-07	3.99625e-06	0.548433	-1.82338	WT-YPD down vs WT-pro	0.0402765	0.233126	0.875291	-1.14248	WT-YPD down vs mut-YPD	0.000118921	0.000635485	0.717119	-1.39447	WT-pro down vs WT-RAP	0.0141351	0.0523268	0.846292	-1.18163	WT-pro down vs mut-pro	0.100819	0.311668	1.10809	1.10809	WT-RAP up vs mut-RAP	1.00779e-07	7.60053e-07	0.497896	-2.00845	mut-YPD down vs mut-RAP	2.65456e-07	1.71651e-06	0.530263	-1.88586	mut-YPD down vs mut-pro	chr15	S000005566
1772292_at	---	---	1.60898e-07	1.15063e-06	0.393984	-2.53817	WT-YPD down vs WT-RAP	1.91051e-07	1.93674e-06	0.400147	-2.49908	WT-YPD down vs WT-pro	0.905606	0.97276	1.00977	1.00977	WT-YPD up vs mut-YPD	0.849929	0.913726	0.9846	-1.01564	WT-pro down vs WT-RAP	0.0102912	0.0403236	0.780727	-1.28086	WT-pro down vs mut-pro	0.700607	0.8763	1.03213	1.03213	WT-RAP up vs mut-RAP	2.0518e-07	1.39441e-06	0.402708	-2.48319	mut-YPD down vs mut-RAP	1.46731e-08	1.67728e-07	0.309383	-3.23224	mut-YPD down vs mut-pro	chr6	S000001840
1770402_at	APA2	Diadenosine 5',5''-P1,P4-tetraphosphate phosphorylase II (AP4A phosphorylase), i	1.39131e-10	3.95945e-09	0.394025	-2.53791	WT-YPD down vs WT-RAP	1.67851e-07	1.7403e-06	0.6214	-1.60927	WT-YPD down vs WT-pro	0.041669	0.238159	1.09934	1.09934	WT-YPD up vs mut-YPD	2.6137e-07	3.79316e-06	0.634093	-1.57706	WT-pro down vs WT-RAP	4.97988e-05	0.000650181	0.768294	-1.30158	WT-pro down vs mut-pro	0.0173248	0.0971399	1.12186	1.12186	WT-RAP up vs mut-RAP	1.76402e-10	4.85571e-09	0.402096	-2.48697	mut-YPD down vs mut-RAP	4.56011e-10	1.42788e-08	0.434276	-2.30268	mut-YPD down vs mut-pro	chr4	S000002938
1778440_at	---	---	8.11105e-10	1.46379e-08	0.394286	-2.53623	WT-YPD down vs WT-RAP	1.71843e-08	3.06846e-07	0.497629	-2.00953	WT-YPD down vs WT-pro	5.08111e-05	0.00284751	0.733715	-1.36293	WT-YPD down vs mut-YPD	0.000543362	0.00236004	0.792329	-1.2621	WT-pro down vs WT-RAP	0.257628	0.478965	1.05946	1.05946	WT-pro up vs mut-pro	0.408602	0.69266	0.959286	-1.04244	WT-RAP down vs mut-RAP	2.95765e-08	2.75778e-07	0.515504	-1.93985	mut-YPD down vs mut-RAP	2.83365e-05	0.000109459	0.718562	-1.39167	mut-YPD down vs mut-pro	chr4	S000002799
1773234_at	---	---	3.65182e-10	8.05905e-09	0.394406	-2.53546	WT-YPD down vs WT-RAP	7.67445e-09	1.64767e-07	0.49698	-2.01215	WT-YPD down vs WT-pro	0.592815	0.844847	1.02504	1.02504	WT-YPD up vs mut-YPD	0.000318845	0.00150057	0.793605	-1.26007	WT-pro down vs WT-RAP	0.0376041	0.115965	1.11193	1.11193	WT-pro up vs mut-pro	0.397198	0.684287	1.04034	1.04034	WT-RAP up vs mut-RAP	4.33954e-10	9.61916e-09	0.400296	-2.49815	mut-YPD down vs mut-RAP	2.81456e-08	2.75605e-07	0.539112	-1.8549	mut-YPD down vs mut-pro	chr5	S000000881
1769604_at	ATG9	Transmembrane protein involved in forming Cvt and autophagic vesicles; cycles be	2.20886e-07	1.51243e-06	0.395465	-2.52867	WT-YPD down vs WT-RAP	1.4291e-06	1.00432e-05	0.462918	-2.16021	WT-YPD down vs WT-pro	0.171404	0.505017	0.886542	-1.12798	WT-YPD down vs mut-YPD	0.0820571	0.176896	0.854286	-1.17057	WT-pro down vs WT-RAP	0.00205394	0.0109383	0.718942	-1.39093	WT-pro down vs mut-pro	0.88579	0.958597	0.987974	-1.01217	WT-RAP down vs mut-RAP	7.73268e-07	4.37611e-06	0.440711	-2.26906	mut-YPD down vs mut-RAP	1.26359e-07	9.25504e-07	0.375404	-2.6638	mut-YPD down vs mut-pro	chr4	S000002308
1769609_at	CLD1	Mitochondrial cardiolipin-specific phospholipase; functions upstream of Taz1p to	5.78627e-07	3.51486e-06	0.396528	-2.52189	WT-YPD down vs WT-RAP	1.11236e-08	2.19419e-07	0.257407	-3.88489	WT-YPD down vs WT-pro	0.000177061	0.00664923	0.60684	-1.64788	WT-YPD down vs mut-YPD	0.000565126	0.00244195	1.54047	1.54047	WT-pro up vs WT-RAP	0.000385391	0.00293898	0.635198	-1.57431	WT-pro down vs mut-pro	0.00161284	0.0191161	0.687483	-1.45458	WT-RAP down vs mut-RAP	2.42848e-06	1.19113e-05	0.449223	-2.22607	mut-YPD down vs mut-RAP	1.5942e-08	1.77588e-07	0.269436	-3.71145	mut-YPD down vs mut-pro	chr7	S000003342
1778953_at	RIM21	Component of the RIM101 pathway, has a role in cell wall construction and alkali	2.25637e-10	5.61677e-09	0.397409	-2.5163	WT-YPD down vs WT-RAP	8.91121e-08	1.06196e-06	0.591916	-1.68943	WT-YPD down vs WT-pro	4.84269e-05	0.00274521	0.760326	-1.31523	WT-YPD down vs mut-YPD	1.43198e-06	1.51634e-05	0.671394	-1.48944	WT-pro down vs WT-RAP	7.64621e-06	0.000178162	0.7153	-1.39801	WT-pro down vs mut-pro	0.000242909	0.0053735	0.797117	-1.25452	WT-RAP down vs mut-RAP	3.9714e-10	9.02275e-09	0.416639	-2.40016	mut-YPD down vs mut-RAP	2.84163e-08	2.77691e-07	0.556863	-1.79577	mut-YPD down vs mut-pro	chr14	S000005238
1774614_at	---	---	1.11189e-09	1.90152e-08	0.39742	-2.51623	WT-YPD down vs WT-RAP	1.40027e-08	2.59358e-07	0.483501	-2.06825	WT-YPD down vs WT-pro	0.155468	0.477798	1.07826	1.07826	WT-YPD up vs mut-YPD	0.00220208	0.0080001	0.821964	-1.2166	WT-pro down vs WT-RAP	0.317911	0.547108	1.05305	1.05305	WT-pro up vs mut-pro	0.015086	0.0888251	1.15266	1.15266	WT-RAP up vs mut-RAP	2.47608e-09	3.70054e-08	0.424845	-2.3538	mut-YPD down vs mut-RAP	9.99546e-09	1.25121e-07	0.472196	-2.11776	mut-YPD down vs mut-pro	chr14	S000005144
1773889_at	---	---	4.46121e-05	0.000167648	0.398198	-2.51131	WT-YPD down vs WT-RAP	0.0639921	0.123334	0.746836	-1.33898	WT-YPD down vs WT-pro	0.106483	0.398646	0.779371	-1.28309	WT-YPD down vs mut-YPD	0.00100221	0.00403543	0.53318	-1.87554	WT-pro down vs WT-RAP	0.354927	0.585543	0.872036	-1.14674	WT-pro down vs mut-pro	0.672747	0.86329	1.06345	1.06345	WT-RAP up vs mut-RAP	0.00125075	0.00351366	0.543341	-1.84046	mut-YPD down vs mut-RAP	0.2315	0.339712	0.835633	-1.1967	mut-YPD down vs mut-pro	chr15	S000005491
1774354_at	DDR2	Multistress response protein, expression is activated by a variety of xenobiotic	1.20216e-07	8.96127e-07	0.398232	-2.5111	WT-YPD down vs WT-RAP	6.15648e-08	8.04761e-07	0.374402	-2.67092	WT-YPD down vs WT-pro	0.107454	0.400754	0.8738	-1.14443	WT-YPD down vs mut-YPD	0.439745	0.609067	1.06365	1.06365	WT-pro up vs WT-RAP	0.531641	0.737094	0.951505	-1.05097	WT-pro down vs mut-pro	0.94296	0.978494	0.994381	-1.00565	WT-RAP down vs mut-RAP	5.59406e-07	3.29296e-06	0.453186	-2.2066	mut-YPD down vs mut-RAP	1.56708e-07	1.10058e-06	0.407697	-2.4528	mut-YPD down vs mut-pro	chr15	S000005413
1780234_at	RIM13	Calpain-like cysteine protease involved in proteolytic activation of Rim101p in	6.45466e-09	7.95226e-08	0.398648	-2.50848	WT-YPD down vs WT-RAP	9.85325e-07	7.40996e-06	0.568675	-1.75847	WT-YPD down vs WT-pro	0.0142732	0.127018	0.844623	-1.18396	WT-YPD down vs mut-YPD	7.57827e-05	0.00042954	0.701012	-1.42651	WT-pro down vs WT-RAP	0.671735	0.834955	0.975026	-1.02561	WT-pro down vs mut-pro	0.18004	0.443526	0.920193	-1.08673	WT-RAP down vs mut-RAP	1.80792e-08	1.83274e-07	0.434316	-2.30247	mut-YPD down vs mut-RAP	1.65567e-05	6.71609e-05	0.656474	-1.52329	mut-YPD down vs mut-pro	chr13	S000004763
1775599_at	NPR1	Protein kinase that stabilizes several plasma membrane amino acid transporters b	5.1491e-13	1.94032e-10	0.398767	-2.50773	WT-YPD down vs WT-RAP	1.52156e-11	1.86351e-09	0.509792	-1.96158	WT-YPD down vs WT-pro	0.209588	0.550668	0.968225	-1.03282	WT-YPD down vs mut-YPD	6.45091e-07	7.94764e-06	0.782216	-1.27842	WT-pro down vs WT-RAP	0.032246	0.102586	0.942364	-1.06116	WT-pro down vs mut-pro	0.00010181	0.00303155	0.866606	-1.15393	WT-RAP down vs mut-RAP	1.48309e-13	1.69246e-10	0.356915	-2.80179	mut-YPD down vs mut-RAP	9.91814e-12	1.0225e-09	0.496175	-2.01542	mut-YPD down vs mut-pro	chr14	S000005127
1776673_at	NCE103	Carbonic anhydrase; poorly transcribed under aerobic conditions and at an undete	2.53708e-06	1.28298e-05	0.39877	-2.50771	WT-YPD down vs WT-RAP	7.60697e-07	6.00979e-06	0.353906	-2.82561	WT-YPD down vs WT-pro	0.347774	0.683292	0.902877	-1.10757	WT-YPD down vs mut-YPD	0.276211	0.446317	1.12677	1.12677	WT-pro up vs WT-RAP	0.451928	0.674773	0.921975	-1.08463	WT-pro down vs mut-pro	0.556318	0.799303	1.06525	1.06525	WT-RAP up vs mut-RAP	1.66914e-05	6.71591e-05	0.470483	-2.12547	mut-YPD down vs mut-RAP	9.31844e-07	5.14043e-06	0.361392	-2.76708	mut-YPD down vs mut-pro	chr14	S000004981
1776164_at	HUL4	Protein with similarity to hect domain E3 ubiquitin-protein ligases, not essenti	1.19055e-08	1.31021e-07	0.398834	-2.50731	WT-YPD down vs WT-RAP	4.95508e-06	2.85296e-05	0.602453	-1.65988	WT-YPD down vs WT-pro	0.25751	0.602585	0.929148	-1.07625	WT-YPD down vs mut-YPD	3.36317e-05	0.000210738	0.662016	-1.51054	WT-pro down vs WT-RAP	5.33445e-06	0.00014115	0.604801	-1.65344	WT-pro down vs mut-pro	0.0193898	0.104277	0.845079	-1.18332	WT-RAP down vs mut-RAP	4.21911e-09	5.68513e-08	0.362747	-2.75674	mut-YPD down vs mut-RAP	9.82678e-09	1.24435e-07	0.392149	-2.55005	mut-YPD down vs mut-pro	chr10	S000003797
1776434_at	ECM13	Non-essential protein of unknown function; induced by treatment with 8-methoxyps	2.01744e-06	1.05084e-05	0.399452	-2.50343	WT-YPD down vs WT-RAP	2.6368e-12	5.33611e-10	0.0362282	-27.6028	WT-YPD down vs WT-pro	0.285741	0.630035	0.892294	-1.12071	WT-YPD down vs mut-YPD	8.85871e-11	1.26659e-08	11.026	11.026	WT-pro up vs WT-RAP	3.32498e-06	0.000101213	2.39112	2.39112	WT-pro up vs mut-pro	0.0507429	0.201224	0.800367	-1.24943	WT-RAP down vs mut-RAP	6.65457e-07	3.8234e-06	0.358299	-2.79097	mut-YPD down vs mut-RAP	1.20854e-10	5.86975e-09	0.097082	-10.3006	mut-YPD down vs mut-pro	chr2	S000000139
1771691_at	---	---	3.48069e-10	7.82655e-09	0.399465	-2.50335	WT-YPD down vs WT-RAP	1.31593e-11	1.71196e-09	0.288702	-3.46379	WT-YPD down vs WT-pro	3.54978e-06	0.000445885	0.686707	-1.45623	WT-YPD down vs mut-YPD	1.41937e-05	0.000101844	1.38366	1.38366	WT-pro up vs WT-RAP	0.00780433	0.032293	1.1538	1.1538	WT-pro up vs mut-pro	0.0148655	0.0878585	0.88061	-1.13558	WT-RAP down vs mut-RAP	1.00979e-08	1.14835e-07	0.51226	-1.95213	mut-YPD down vs mut-RAP	4.41029e-09	6.71248e-08	0.485073	-2.06155	mut-YPD down vs mut-pro	chr8	S000028829
1775922_at	ARA2	NAD-dependent arabinose dehydrogenase, involved in biosynthesis of dehydro-D-ara	1.47416e-11	9.53231e-10	0.399564	-2.50273	WT-YPD down vs WT-RAP	1.33325e-11	1.71409e-09	0.396171	-2.52416	WT-YPD down vs WT-pro	0.870079	0.964813	1.00552	1.00552	WT-YPD up vs mut-YPD	0.800274	0.882838	1.00856	1.00856	WT-pro up vs WT-RAP	0.0385269	0.118265	0.925626	-1.08035	WT-pro down vs mut-pro	0.000129549	0.00355705	1.20798	1.20798	WT-RAP up vs mut-RAP	1.64846e-10	4.64288e-09	0.480012	-2.08328	mut-YPD down vs mut-RAP	5.2545e-12	6.45182e-10	0.364692	-2.74204	mut-YPD down vs mut-pro	chr13	S000004644
1772062_s_at	DDI2 /// DDI3	Protein of unknown function; expression is induced over 100-fold by DNA damage;	3.2165e-05	0.000124689	0.399672	-2.50205	WT-YPD down vs WT-RAP	0.000864715	0.00281155	0.540052	-1.85167	WT-YPD down vs WT-pro	0.424952	0.746208	0.89332	-1.11942	WT-YPD down vs mut-YPD	0.0491328	0.117553	0.740061	-1.35124	WT-pro down vs WT-RAP	0.00284357	0.0141376	0.594476	-1.68215	WT-pro down vs mut-pro	0.859679	0.94866	0.975662	-1.02495	WT-RAP down vs mut-RAP	7.8648e-05	0.000275381	0.436511	-2.29089	mut-YPD down vs mut-RAP	1.17569e-05	4.9226e-05	0.359388	-2.78251	mut-YPD down vs mut-pro	chr14 /// chr6	S000001833 /// S000005279
1769674_at	DBP1	Putative ATP-dependent RNA helicase of the DEAD-box protein family; mutants show	2.54893e-07	1.70678e-06	0.400594	-2.49629	WT-YPD down vs WT-RAP	3.14448e-05	0.000143538	0.573578	-1.74344	WT-YPD down vs WT-pro	0.203261	0.541368	0.894621	-1.11779	WT-YPD down vs mut-YPD	0.00113484	0.00449168	0.698412	-1.43182	WT-pro down vs WT-RAP	0.000595777	0.004139	0.676165	-1.47893	WT-pro down vs mut-pro	0.749679	0.898299	1.0273	1.0273	WT-RAP up vs mut-RAP	1.31938e-06	6.98219e-06	0.460003	-2.1739	mut-YPD down vs mut-RAP	6.34277e-07	3.65386e-06	0.433517	-2.30672	mut-YPD down vs mut-pro	chr16	S000006040
1779897_at	---	---	0.000333941	0.00106023	0.401413	-2.4912	WT-YPD down vs WT-RAP	0.292355	0.416756	0.821031	-1.21798	WT-YPD down vs WT-pro	0.0918346	0.370457	1.38998	1.38998	WT-YPD up vs mut-YPD	0.00203981	0.00747907	0.488914	-2.04535	WT-pro down vs WT-RAP	0.219041	0.431061	1.26164	1.26164	WT-pro up vs mut-pro	0.0166068	0.094767	1.65398	1.65398	WT-RAP up vs mut-RAP	0.00163344	0.0045031	0.477655	-2.09356	mut-YPD down vs mut-RAP	0.127331	0.209338	0.745223	-1.34188	mut-YPD down vs mut-pro	chr14	S000007525
1777343_at	SPS19	Peroxisomal 2,4-dienoyl-CoA reductase, auxiliary enzyme of fatty acid beta-oxida	1.45154e-09	2.35348e-08	0.4029	-2.48201	WT-YPD down vs WT-RAP	4.48172e-05	0.000195514	0.72331	-1.38253	WT-YPD down vs WT-pro	0.83237	0.950547	1.01087	1.01087	WT-YPD up vs mut-YPD	1.47436e-07	2.36244e-06	0.557023	-1.79526	WT-pro down vs WT-RAP	0.534118	0.739083	1.03255	1.03255	WT-pro up vs mut-pro	0.553786	0.797651	1.03095	1.03095	WT-RAP up vs mut-RAP	1.83282e-09	2.91057e-08	0.410899	-2.43369	mut-YPD down vs mut-RAP	8.12082e-05	0.000285076	0.738817	-1.35351	mut-YPD down vs mut-pro	chr14	S000005146
1772517_at	MSN4	Transcriptional activator related to Msn2p; activated in stress conditions, whic	1.36188e-10	3.89599e-09	0.403461	-2.47855	WT-YPD down vs WT-RAP	1.49692e-05	7.41856e-05	0.74623	-1.34007	WT-YPD down vs WT-pro	0.00428062	0.059043	1.15406	1.15406	WT-YPD up vs mut-YPD	8.71932e-09	2.75389e-07	0.540666	-1.84957	WT-pro down vs WT-RAP	0.000301353	0.00242324	1.23028	1.23028	WT-pro up vs mut-pro	0.220964	0.498961	0.949458	-1.05323	WT-RAP down vs mut-RAP	1.65462e-11	1.15836e-09	0.331931	-3.01267	mut-YPD down vs mut-RAP	0.000133421	0.000448071	0.795511	-1.25705	mut-YPD down vs mut-pro	chr11	S000001545
1773976_at	COS111	Protein required for resistance to the antifungal drug ciclopirox olamine; not r	1.64156e-09	2.6112e-08	0.403987	-2.47533	WT-YPD down vs WT-RAP	1.27101e-09	4.40938e-08	0.395201	-2.53036	WT-YPD down vs WT-pro	4.77109e-08	2.48279e-05	0.517695	-1.93164	WT-YPD down vs mut-YPD	0.670685	0.794584	1.02223	1.02223	WT-pro up vs WT-RAP	0.00115009	0.00688288	0.80326	-1.24493	WT-pro down vs mut-pro	8.75627e-05	0.00281437	0.738852	-1.35345	WT-RAP down vs mut-RAP	2.98904e-07	1.92937e-06	0.576568	-1.7344	mut-YPD down vs mut-RAP	9.84072e-07	5.39045e-06	0.613198	-1.6308	mut-YPD down vs mut-pro	chr2	S000000407
1772047_at	AVT4	Vacuolar transporter, exports large neutral amino acids from the vacuole; member	1.31924e-10	3.82405e-09	0.404516	-2.47209	WT-YPD down vs WT-RAP	2.20923e-09	6.54267e-08	0.498618	-2.00554	WT-YPD down vs WT-pro	0.0119946	0.114278	0.887484	-1.12678	WT-YPD down vs mut-YPD	0.000266988	0.0012849	0.811275	-1.23263	WT-pro down vs WT-RAP	0.120134	0.282849	1.06924	1.06924	WT-pro up vs mut-pro	0.545785	0.792016	1.02508	1.02508	WT-RAP up vs mut-RAP	8.51315e-10	1.58217e-08	0.467232	-2.14027	mut-YPD down vs mut-RAP	5.85815e-08	4.98194e-07	0.600737	-1.66462	mut-YPD down vs mut-pro	chr14	S000005045
1772199_at	BIO3	7,8-diamino-pelargonic acid aminotransferase (DAPA), catalyzes the second step i	5.03525e-07	3.11052e-06	0.404717	-2.47086	WT-YPD down vs WT-RAP	1.26585e-08	2.40997e-07	0.274476	-3.64331	WT-YPD down vs WT-pro	0.445956	0.761471	0.933498	-1.07124	WT-YPD down vs mut-YPD	0.000961766	0.00389554	1.47451	1.47451	WT-pro up vs WT-RAP	0.0174517	0.0622428	0.784064	-1.27541	WT-pro down vs mut-pro	0.222482	0.500847	0.893533	-1.11915	WT-RAP down vs mut-RAP	3.12486e-07	1.99776e-06	0.387391	-2.58137	mut-YPD down vs mut-RAP	3.32116e-09	5.55799e-08	0.230538	-4.33768	mut-YPD down vs mut-pro	chr14	S000005341
1771801_at	ATG33	Mitochondrial mitophagy-specific protein; required primarily for mitophagy induc	2.65466e-10	6.33409e-09	0.405262	-2.46754	WT-YPD down vs WT-RAP	3.7616e-10	1.71996e-08	0.417106	-2.39747	WT-YPD down vs WT-pro	0.0678169	0.314059	0.917878	-1.08947	WT-YPD down vs mut-YPD	0.510086	0.670133	0.971605	-1.02923	WT-pro down vs WT-RAP	0.622472	0.804349	1.02167	1.02167	WT-pro up vs mut-pro	0.146471	0.392891	1.06835	1.06835	WT-RAP up vs mut-RAP	1.90566e-09	2.98782e-08	0.471698	-2.12	mut-YPD down vs mut-RAP	1.52485e-09	3.27378e-08	0.464269	-2.15392	mut-YPD down vs mut-pro	chr12	S000004348
1772447_at	SYM1	Protein required for ethanol metabolism; induced by heat shock and localized to	4.51741e-09	5.85602e-08	0.405598	-2.4655	WT-YPD down vs WT-RAP	9.31564e-08	1.09937e-06	0.508751	-1.9656	WT-YPD down vs WT-pro	0.427493	0.74865	0.955607	-1.04646	WT-YPD down vs mut-YPD	0.00172559	0.00643593	0.797242	-1.25432	WT-pro down vs WT-RAP	0.000489034	0.00354858	0.764293	-1.3084	WT-pro down vs mut-pro	0.13133	0.368277	0.91407	-1.09401	WT-RAP down vs mut-RAP	2.7116e-09	3.98285e-08	0.387968	-2.57753	mut-YPD down vs mut-RAP	4.69087e-09	6.99342e-08	0.406899	-2.45761	mut-YPD down vs mut-pro	chr12	S000004241
1780079_at	YEF1	ATP-NADH kinase; phosphorylates both NAD and NADH; homooctameric structure consi	3.9356e-08	3.46561e-07	0.406505	-2.45999	WT-YPD down vs WT-RAP	1.8755e-08	3.27209e-07	0.380468	-2.62834	WT-YPD down vs WT-pro	0.0295842	0.19819	0.844694	-1.18386	WT-YPD down vs mut-YPD	0.34819	0.520309	1.06844	1.06844	WT-pro up vs WT-RAP	0.00450199	0.0206453	0.786442	-1.27155	WT-pro down vs mut-pro	0.0282326	0.134942	0.843195	-1.18597	WT-RAP down vs mut-RAP	3.85567e-08	3.44238e-07	0.405784	-2.46437	mut-YPD down vs mut-RAP	8.85796e-09	1.14151e-07	0.35423	-2.82303	mut-YPD down vs mut-pro	chr5	S000000767
1776232_at	HVG1	Protein of unknown function, has homology to Vrg4p	1.16454e-09	1.95786e-08	0.409116	-2.44429	WT-YPD down vs WT-RAP	3.93872e-09	1.01012e-07	0.450623	-2.21915	WT-YPD down vs WT-pro	0.14209	0.457333	0.926815	-1.07896	WT-YPD down vs mut-YPD	0.0695227	0.156294	0.907891	-1.10145	WT-pro down vs WT-RAP	1.24398e-05	0.000247064	0.698334	-1.43198	WT-pro down vs mut-pro	0.014859	0.0878585	0.870564	-1.14868	WT-RAP down vs mut-RAP	5.64048e-10	1.17185e-08	0.384286	-2.60223	mut-YPD down vs mut-RAP	1.52281e-10	6.82017e-09	0.339534	-2.94521	mut-YPD down vs mut-pro	chr5	S000000841
1778006_at	YSC84	Actin-binding protein involved in bundling of actin filaments and endocytosis of	5.93755e-10	1.15729e-08	0.409727	-2.44065	WT-YPD down vs WT-RAP	5.83986e-08	7.70749e-07	0.561038	-1.78241	WT-YPD down vs WT-pro	0.656077	0.874343	0.97959	-1.02083	WT-YPD down vs mut-YPD	2.34136e-05	0.000155689	0.730301	-1.3693	WT-pro down vs WT-RAP	0.00130217	0.00753988	0.824683	-1.21259	WT-pro down vs mut-pro	0.656094	0.854361	0.979591	-1.02083	WT-RAP down vs mut-RAP	5.93763e-10	1.21967e-08	0.409727	-2.44065	mut-YPD down vs mut-RAP	3.78347e-09	6.0982e-08	0.472319	-2.11721	mut-YPD down vs mut-pro	chr8	S000001058
1776402_at	---	---	1.12552e-09	1.91883e-08	0.409849	-2.43992	WT-YPD down vs WT-RAP	2.02421e-11	2.2259e-09	0.273916	-3.65076	WT-YPD down vs WT-pro	0.000146727	0.00586295	0.762934	-1.31073	WT-YPD down vs mut-YPD	3.96418e-06	3.53638e-05	1.49626	1.49626	WT-pro up vs WT-RAP	0.149501	0.330517	0.928589	-1.0769	WT-pro down vs mut-pro	0.0443525	0.183894	0.897177	-1.11461	WT-RAP down vs mut-RAP	9.46888e-09	1.08808e-07	0.481965	-2.07484	mut-YPD down vs mut-RAP	1.20166e-10	5.86239e-09	0.333391	-2.99948	mut-YPD down vs mut-pro	chr13	S000004793
1775041_at	JID1	Probable Hsp40p co-chaperone, has a DnaJ-like domain and appears to be involved	7.46163e-09	8.9213e-08	0.410013	-2.43895	WT-YPD down vs WT-RAP	4.85917e-08	6.66262e-07	0.474462	-2.10765	WT-YPD down vs WT-pro	0.597527	0.847252	0.969436	-1.03153	WT-YPD down vs mut-YPD	0.0266647	0.0706233	0.864163	-1.15719	WT-pro down vs WT-RAP	0.471133	0.689783	1.04353	1.04353	WT-pro up vs mut-pro	0.13632	0.377139	0.912319	-1.09611	WT-RAP down vs mut-RAP	3.71406e-09	5.10531e-08	0.385856	-2.59164	mut-YPD down vs mut-RAP	1.42153e-07	1.01865e-06	0.510727	-1.95799	mut-YPD down vs mut-pro	chr16	S000006265
1777219_at	---	---	2.7206e-11	1.43556e-09	0.410286	-2.43732	WT-YPD down vs WT-RAP	2.83337e-09	7.79927e-08	0.560845	-1.78302	WT-YPD down vs WT-pro	6.79758e-05	0.00343907	0.811165	-1.23279	WT-YPD down vs mut-YPD	1.60598e-06	1.67623e-05	0.73155	-1.36696	WT-pro down vs WT-RAP	0.0963234	0.239505	1.06339	1.06339	WT-pro up vs mut-pro	0.659256	0.855736	1.01543	1.01543	WT-RAP up vs mut-RAP	6.24456e-10	1.25905e-08	0.513605	-1.94702	mut-YPD down vs mut-RAP	1.88323e-06	9.51895e-06	0.735236	-1.36011	mut-YPD down vs mut-pro	chr14	S000005078
1779850_at	GPH1	Non-essential glycogen phosphorylase required for the mobilization of glycogen,	9.58565e-06	4.19343e-05	0.410551	-2.43575	WT-YPD down vs WT-RAP	0.000826795	0.00269788	0.590033	-1.69482	WT-YPD down vs WT-pro	0.00600979	0.0746307	1.48162	1.48162	WT-YPD up vs mut-YPD	0.00958537	0.0291374	0.695811	-1.43717	WT-pro down vs WT-RAP	0.0816895	0.212068	1.24864	1.24864	WT-pro up vs mut-pro	0.0100767	0.0669816	1.43251	1.43251	WT-RAP up vs mut-RAP	6.74681e-06	2.93976e-05	0.396945	-2.51924	mut-YPD down vs mut-RAP	8.56617e-05	0.000299556	0.497253	-2.01105	mut-YPD down vs mut-pro	chr16	S000006364
1777409_at	---	---	1.59681e-10	4.37342e-09	0.41143	-2.43055	WT-YPD down vs WT-RAP	4.07021e-08	5.81624e-07	0.590282	-1.69411	WT-YPD down vs WT-pro	0.813613	0.943538	0.990461	-1.00963	WT-YPD down vs mut-YPD	1.89147e-06	1.91922e-05	0.697006	-1.43471	WT-pro down vs WT-RAP	0.259526	0.481184	0.953912	-1.04831	WT-pro down vs mut-pro	0.0887545	0.28819	0.928579	-1.07691	WT-RAP down vs mut-RAP	7.4896e-11	2.67472e-09	0.385725	-2.59252	mut-YPD down vs mut-RAP	1.9825e-08	2.088e-07	0.5685	-1.75902	mut-YPD down vs mut-pro	chr3	S000000608
1772443_at	PEP12	Target membrane receptor (t-SNARE) for vesicular intermediates traveling between	1.659e-08	1.7007e-07	0.412766	-2.42268	WT-YPD down vs WT-RAP	3.02586e-08	4.65727e-07	0.433663	-2.30594	WT-YPD down vs WT-pro	3.14047e-05	0.00201877	0.661713	-1.51123	WT-YPD down vs mut-YPD	0.436322	0.605554	0.951813	-1.05063	WT-pro down vs WT-RAP	0.000187829	0.00169746	0.714688	-1.39921	WT-pro down vs mut-pro	0.0435635	0.182282	0.869905	-1.14955	WT-RAP down vs mut-RAP	7.39901e-07	4.20689e-06	0.542632	-1.84287	mut-YPD down vs mut-RAP	8.25667e-08	6.51943e-07	0.46838	-2.13502	mut-YPD down vs mut-pro	chr15	S000005562
1780105_at	YTP1	Probable type-III integral membrane protein of unknown function, has regions of	2.21536e-09	3.28041e-08	0.413295	-2.41958	WT-YPD down vs WT-RAP	9.08384e-09	1.89082e-07	0.461418	-2.16723	WT-YPD down vs WT-pro	0.00130066	0.0266823	0.805779	-1.24104	WT-YPD down vs mut-YPD	0.0516366	0.122697	0.895707	-1.11644	WT-pro down vs WT-RAP	2.81561e-05	0.000429049	0.708232	-1.41197	WT-pro down vs mut-pro	0.0757281	0.259748	0.905792	-1.10401	WT-RAP down vs mut-RAP	9.97812e-09	1.13703e-07	0.464594	-2.15242	mut-YPD down vs mut-RAP	1.76817e-09	3.60192e-08	0.405559	-2.46573	mut-YPD down vs mut-pro	chr14	S000005181
1770055_at	FKS3	Protein involved in spore wall assembly, has similarity to 1,3-beta-D-glucan syn	5.29143e-09	6.66952e-08	0.414328	-2.41355	WT-YPD down vs WT-RAP	5.34991e-06	3.04182e-05	0.640037	-1.56241	WT-YPD down vs WT-pro	0.0374278	0.223016	0.878775	-1.13795	WT-YPD down vs mut-YPD	6.84014e-06	5.61601e-05	0.64735	-1.54476	WT-pro down vs WT-RAP	5.46831e-05	0.00069892	0.707027	-1.41437	WT-pro down vs mut-pro	0.70274	0.877588	0.97883	-1.02163	WT-RAP down vs mut-RAP	2.09254e-08	2.08073e-07	0.461503	-2.16684	mut-YPD down vs mut-RAP	1.02338e-07	7.76096e-07	0.514949	-1.94194	mut-YPD down vs mut-pro	chr13	S000004923
1779705_at	FMP41	Putative protein of unknown function; GFP-fusion protein is induced in response	3.78763e-10	8.31149e-09	0.414603	-2.41195	WT-YPD down vs WT-RAP	3.63491e-08	5.36787e-07	0.564144	-1.7726	WT-YPD down vs WT-pro	0.223078	0.564399	0.946437	-1.05659	WT-YPD down vs mut-YPD	1.69899e-05	0.000118484	0.734924	-1.36069	WT-pro down vs WT-RAP	0.000957144	0.00594975	1.2096	1.2096	WT-pro up vs mut-pro	0.00685607	0.0516355	1.15195	1.15195	WT-RAP up vs mut-RAP	5.6073e-09	7.14179e-08	0.50463	-1.98165	mut-YPD down vs mut-RAP	9.69552e-06	4.14363e-05	0.721007	-1.38695	mut-YPD down vs mut-pro	chr14	S000005112
1773454_at	ATG7	Autophagy-related protein and dual specificity member of the E1 family of ubiqui	1.81379e-12	3.60383e-10	0.416103	-2.40325	WT-YPD down vs WT-RAP	7.42654e-11	5.23595e-09	0.536338	-1.8645	WT-YPD down vs WT-pro	0.0126425	0.118083	0.925757	-1.0802	WT-YPD down vs mut-YPD	9.16084e-07	1.04608e-05	0.775824	-1.28895	WT-pro down vs WT-RAP	6.63666e-09	1.90856e-06	0.663996	-1.50603	WT-pro down vs mut-pro	5.9785e-05	0.00221468	0.849638	-1.17697	WT-RAP down vs mut-RAP	6.549e-13	2.90792e-10	0.38189	-2.61855	mut-YPD down vs mut-RAP	7.11626e-13	1.44012e-10	0.384686	-2.59952	mut-YPD down vs mut-pro	chr8	S000001214
1770347_at	---	---	1.57198e-05	6.49966e-05	0.416896	-2.39868	WT-YPD down vs WT-RAP	1.73788e-05	8.45668e-05	0.420855	-2.37612	WT-YPD down vs WT-pro	3.68415e-05	0.00222433	0.450748	-2.21853	WT-YPD down vs mut-YPD	0.938688	0.966913	0.990594	-1.0095	WT-pro down vs WT-RAP	0.00085648	0.00546706	0.58034	-1.72313	WT-pro down vs mut-pro	0.00359316	0.0329967	0.642384	-1.5567	WT-RAP down vs mut-RAP	0.00118408	0.00334197	0.594139	-1.68311	mut-YPD down vs mut-RAP	0.000342783	0.00105608	0.541852	-1.84552	mut-YPD down vs mut-pro	chr3	S000000600
1774340_at	FBP26	Fructose-2,6-bisphosphatase, required for glucose metabolism	3.4798e-10	7.82655e-09	0.417846	-2.39323	WT-YPD down vs WT-RAP	1.40066e-09	4.71095e-08	0.464738	-2.15175	WT-YPD down vs WT-pro	0.0390683	0.229414	0.906501	-1.10314	WT-YPD down vs mut-YPD	0.0276244	0.0728651	0.8991	-1.11222	WT-pro down vs WT-RAP	8.55972e-06	0.00019107	0.721843	-1.38534	WT-pro down vs mut-pro	0.0848009	0.280137	0.923667	-1.08264	WT-RAP down vs mut-RAP	4.39487e-10	9.68585e-09	0.425759	-2.34875	mut-YPD down vs mut-RAP	8.54568e-11	4.71652e-09	0.370069	-2.7022	mut-YPD down vs mut-pro	chr10	S000003691
1772642_at	---	---	7.38479e-09	8.84879e-08	0.418677	-2.38847	WT-YPD down vs WT-RAP	1.89069e-11	2.15223e-09	0.219097	-4.56418	WT-YPD down vs WT-pro	0.226099	0.566879	0.931062	-1.07404	WT-YPD down vs mut-YPD	1.61034e-07	2.54303e-06	1.91092	1.91092	WT-pro up vs WT-RAP	0.0288083	0.0937513	0.86935	-1.15028	WT-pro down vs mut-pro	0.0736141	0.254816	0.895708	-1.11643	WT-RAP down vs mut-RAP	4.66072e-09	6.20045e-08	0.40278	-2.48275	mut-YPD down vs mut-RAP	1.17026e-11	1.15212e-09	0.204575	-4.88818	mut-YPD down vs mut-pro	chr12	S000004303
1774224_at	GTB1	Glucosidase II beta subunit, forms a complex with alpha subunit Rot2p, involved	5.75635e-09	7.19742e-08	0.419346	-2.38466	WT-YPD down vs WT-RAP	2.30765e-07	2.2617e-06	0.543632	-1.83948	WT-YPD down vs WT-pro	0.00221462	0.0379331	0.806274	-1.24027	WT-YPD down vs mut-YPD	0.000571596	0.00246504	0.771379	-1.29638	WT-pro down vs WT-RAP	0.363856	0.593998	0.949859	-1.05279	WT-pro down vs mut-pro	0.869332	0.952365	1.00919	1.00919	WT-RAP up vs mut-RAP	1.3018e-07	9.35408e-07	0.524882	-1.90519	mut-YPD down vs mut-RAP	5.13055e-06	2.3332e-05	0.640444	-1.56142	mut-YPD down vs mut-pro	chr4	S000002629
1769853_at	PCA1	Cadmium transporting P-type ATPase; may also have a role in copper and iron home	4.38322e-09	5.70236e-08	0.421277	-2.37374	WT-YPD down vs WT-RAP	6.36762e-10	2.58682e-08	0.354911	-2.81761	WT-YPD down vs WT-pro	1.55776e-06	0.00026963	0.613622	-1.62967	WT-YPD down vs mut-YPD	0.00765234	0.0238519	1.18699	1.18699	WT-pro up vs WT-RAP	1.78883e-07	1.55146e-05	0.54564	-1.83271	WT-pro down vs mut-pro	7.86248e-05	0.00260367	0.725745	-1.37789	WT-RAP down vs mut-RAP	4.2334e-08	3.6862e-07	0.498254	-2.00701	mut-YPD down vs mut-RAP	2.00828e-10	8.19663e-09	0.315591	-3.16866	mut-YPD down vs mut-pro	chr2	S000000499
1772464_at	SHE4	Protein containing a UCS (UNC-45/CRO1/SHE4) domain, binds to myosin motor domain	1.03244e-11	7.73827e-10	0.422293	-2.36802	WT-YPD down vs WT-RAP	3.16536e-09	8.56215e-08	0.602605	-1.65946	WT-YPD down vs WT-pro	2.20798e-05	0.00157705	0.810557	-1.23372	WT-YPD down vs mut-YPD	1.28323e-07	2.10874e-06	0.700779	-1.42698	WT-pro down vs WT-RAP	0.000478872	0.00349107	0.863903	-1.15754	WT-pro down vs mut-pro	0.000265509	0.00559053	0.854223	-1.17065	WT-RAP down vs mut-RAP	2.04181e-11	1.30882e-09	0.445043	-2.24697	mut-YPD down vs mut-RAP	1.31198e-08	1.53177e-07	0.642265	-1.55699	mut-YPD down vs mut-pro	chr15	S000005561
1773104_s_at	---	---	9.40567e-09	1.0833e-07	0.422628	-2.36615	WT-YPD down vs WT-RAP	0.843644	0.898922	0.988679	-1.01145	WT-YPD down vs WT-pro	0.0100715	0.101909	0.839556	-1.19111	WT-YPD down vs mut-YPD	1.08215e-08	3.22969e-07	0.427468	-2.33936	WT-pro down vs WT-RAP	0.00105381	0.00640136	1.28194	1.28194	WT-pro up vs mut-pro	0.237659	0.521619	1.07295	1.07295	WT-RAP up vs mut-RAP	3.03272e-07	1.9495e-06	0.540115	-1.85146	mut-YPD down vs mut-RAP	1.53271e-05	6.26614e-05	1.50964	1.50964	mut-YPD up vs mut-pro	chr13 /// chr14 /// chr2 /// chr4	S000002146 /// S000002147 /// S000004648 /// S000004649 /// S000007227 /// S000007386 /// S000007387
1770659_at	IRC15	Microtubule associated protein; regulates microtubule dynamics; required for acc	4.18357e-08	3.65452e-07	0.423156	-2.3632	WT-YPD down vs WT-RAP	1.06625e-10	6.66838e-09	0.221322	-4.51831	WT-YPD down vs WT-pro	0.000463797	0.0133028	0.727028	-1.37546	WT-YPD down vs mut-YPD	7.51665e-07	8.95769e-06	1.91195	1.91195	WT-pro up vs WT-RAP	1.16844e-06	5.23307e-05	0.537939	-1.85895	WT-pro down vs mut-pro	0.376825	0.668271	0.941963	-1.06161	WT-RAP down vs mut-RAP	1.58877e-06	8.16656e-06	0.548256	-1.82397	mut-YPD down vs mut-RAP	1.48398e-11	1.34024e-09	0.163759	-6.10652	mut-YPD down vs mut-pro	chr16	S000005938
1770203_at	STP2	Transcription factor, activated by proteolytic processing in response to signals	6.38005e-12	6.70396e-10	0.423535	-2.36108	WT-YPD down vs WT-RAP	3.77922e-12	6.92774e-10	0.405975	-2.46321	WT-YPD down vs WT-pro	4.23614e-06	0.000501721	0.787617	-1.26965	WT-YPD down vs mut-YPD	0.165716	0.306836	1.04325	1.04325	WT-pro up vs WT-RAP	1.13591e-07	1.17106e-05	0.709599	-1.40925	WT-pro down vs mut-pro	2.71888e-05	0.00132053	0.822234	-1.2162	WT-RAP down vs mut-RAP	1.11517e-11	9.70631e-10	0.44215	-2.26168	mut-YPD down vs mut-RAP	1.14565e-12	2.09306e-10	0.365761	-2.73403	mut-YPD down vs mut-pro	chr8	S000001048
1773329_at	OPI3	Phospholipid methyltransferase (methylene-fatty-acyl-phospholipid synthase), cat	3.84944e-10	8.39654e-09	0.424261	-2.35704	WT-YPD down vs WT-RAP	8.86294e-11	5.86995e-09	0.374333	-2.67142	WT-YPD down vs WT-pro	7.93958e-05	0.00380542	0.776558	-1.28773	WT-YPD down vs mut-YPD	0.0118425	0.0350054	1.13338	1.13338	WT-pro up vs WT-RAP	0.281863	0.507362	1.04818	1.04818	WT-pro up vs mut-pro	0.459021	0.732931	0.968597	-1.03242	WT-RAP down vs mut-RAP	9.2115e-09	1.06635e-07	0.529178	-1.88972	mut-YPD down vs mut-RAP	4.38772e-09	6.69679e-08	0.505265	-1.97916	mut-YPD down vs mut-pro	chr10	S000003834
1771260_at	HAL1	Cytoplasmic protein involved in halotolerance; decreases intracellular Na+ (via	2.40453e-12	3.96557e-10	0.424999	-2.35295	WT-YPD down vs WT-RAP	7.38885e-11	5.23595e-09	0.535698	-1.86673	WT-YPD down vs WT-pro	0.00127308	0.0262814	0.894518	-1.11792	WT-YPD down vs mut-YPD	2.3055e-06	2.25689e-05	0.793356	-1.26047	WT-pro down vs WT-RAP	2.78984e-09	9.83463e-07	0.640826	-1.56049	WT-pro down vs mut-pro	2.10276e-05	0.00112642	0.832494	-1.20121	WT-RAP down vs mut-RAP	9.9792e-13	3.76044e-10	0.39553	-2.52825	mut-YPD down vs mut-RAP	7.0352e-13	1.44012e-10	0.38377	-2.60573	mut-YPD down vs mut-pro	chr16	S000006209
1769804_at	VPS73	Mitochondrial protein; mutation affects vacuolar protein sorting; putative trans	5.09803e-08	4.31202e-07	0.42597	-2.34758	WT-YPD down vs WT-RAP	0.00125941	0.00393336	0.75411	-1.32607	WT-YPD down vs WT-pro	0.384568	0.716671	0.942276	-1.06126	WT-YPD down vs mut-YPD	2.91931e-06	2.74782e-05	0.564865	-1.77034	WT-pro down vs WT-RAP	0.00234358	0.0121148	0.772464	-1.29456	WT-pro down vs mut-pro	0.998822	0.999828	0.999901	-1.0001	WT-RAP down vs mut-RAP	1.07396e-07	7.99413e-07	0.45202	-2.21229	mut-YPD down vs mut-RAP	1.49497e-05	6.12101e-05	0.618208	-1.61758	mut-YPD down vs mut-pro	chr7	S000003072
1778223_at	YAT1	Outer mitochondrial carnitine acetyltransferase, minor ethanol-inducible enzyme	7.64597e-11	2.6111e-09	0.426396	-2.34524	WT-YPD down vs WT-RAP	0.657639	0.757138	1.01634	1.01634	WT-YPD up vs WT-pro	1.24592e-05	0.00105739	0.76661	-1.30444	WT-YPD down vs mut-YPD	6.23729e-11	1.01733e-08	0.419542	-2.38355	WT-pro down vs WT-RAP	0.0390357	0.119457	0.92005	-1.0869	WT-pro down vs mut-pro	2.13556e-05	0.00113368	0.778238	-1.28495	WT-RAP down vs mut-RAP	9.26956e-11	3.06036e-09	0.432865	-2.31019	mut-YPD down vs mut-RAP	0.000164344	0.000543898	1.21976	1.21976	mut-YPD up vs mut-pro	chr1	S000000080
1775917_at	LAP3	Cysteine aminopeptidase with homocysteine-thiolactonase activity; protects cells	1.2667e-11	8.70929e-10	0.426721	-2.34345	WT-YPD down vs WT-RAP	5.97742e-11	4.52859e-09	0.478041	-2.09187	WT-YPD down vs WT-pro	0.0304934	0.201386	1.07759	1.07759	WT-YPD up vs mut-YPD	0.00309391	0.0107334	0.892645	-1.12027	WT-pro down vs WT-RAP	1.7161e-06	6.62669e-05	1.31866	1.31866	WT-pro up vs mut-pro	6.65635e-07	0.000145481	1.3557	1.3557	WT-RAP up vs mut-RAP	3.77953e-10	8.64074e-09	0.536851	-1.86271	mut-YPD down vs mut-RAP	1.85333e-09	3.72302e-08	0.584983	-1.70945	mut-YPD down vs mut-pro	chr14	S000005183
1777109_at	VID30	Protein involved in proteasome-dependent catabolite degradation of fructose-1,6-	2.19713e-09	3.26225e-08	0.42678	-2.34313	WT-YPD down vs WT-RAP	1.2216e-07	1.35585e-06	0.559699	-1.78667	WT-YPD down vs WT-pro	0.00315183	0.0484545	0.832986	-1.2005	WT-YPD down vs mut-YPD	0.000165288	0.000846425	0.762517	-1.31145	WT-pro down vs WT-RAP	0.0845571	0.21737	0.911994	-1.0965	WT-pro down vs mut-pro	0.337287	0.633312	0.952416	-1.04996	WT-RAP down vs mut-RAP	1.34531e-08	1.45704e-07	0.48797	-2.04931	mut-YPD down vs mut-RAP	6.83874e-07	3.90051e-06	0.612786	-1.63189	mut-YPD down vs mut-pro	chr7	S000003196
1771274_at	MEK1	Meiosis-specific serine/threonine protein kinase, functions in meiotic checkpoin	1.12778e-05	4.84639e-05	0.427355	-2.33997	WT-YPD down vs WT-RAP	0.0432257	0.0886747	0.773221	-1.29329	WT-YPD down vs WT-pro	0.286582	0.631234	0.881517	-1.13441	WT-YPD down vs mut-YPD	0.000265984	0.00128104	0.552694	-1.80932	WT-pro down vs WT-RAP	0.00123936	0.00728722	0.615647	-1.62431	WT-pro down vs mut-pro	0.741866	0.894825	0.962677	-1.03877	WT-RAP down vs mut-RAP	3.08314e-05	0.000117192	0.466701	-2.1427	mut-YPD down vs mut-RAP	0.000194254	0.000631223	0.540014	-1.8518	mut-YPD down vs mut-pro	chr15	S000005878
1777714_at	DIP5	Dicarboxylic amino acid permease, mediates high-affinity and high-capacity trans	4.9327e-07	3.05408e-06	0.427509	-2.33913	WT-YPD down vs WT-RAP	0.0227653	0.0515391	0.805795	-1.24101	WT-YPD down vs WT-pro	0.690974	0.889814	1.03388	1.03388	WT-YPD up vs mut-YPD	8.65096e-06	6.81823e-05	0.530543	-1.88486	WT-pro down vs WT-RAP	5.17642e-06	0.000138637	1.9524	1.9524	WT-pro up vs mut-pro	0.623922	0.836899	1.04203	1.04203	WT-RAP up vs mut-RAP	5.41547e-07	3.20587e-06	0.43088	-2.32083	mut-YPD down vs mut-RAP	0.000321359	0.000996825	1.52169	1.52169	mut-YPD up vs mut-pro	chr16	S000006186
1772974_at	IKS1	Putative serine/threonine kinase; expression is induced during mild heat stress;	8.11729e-10	1.46379e-08	0.42839	-2.33432	WT-YPD down vs WT-RAP	1.1242e-08	2.20939e-07	0.515853	-1.93854	WT-YPD down vs WT-pro	0.00161918	0.0309884	0.83289	-1.20064	WT-YPD down vs mut-YPD	0.0014471	0.00554291	0.83045	-1.20417	WT-pro down vs WT-RAP	0.0540522	0.154669	0.909344	-1.09969	WT-pro down vs mut-pro	0.543464	0.790884	0.972746	-1.02802	WT-RAP down vs mut-RAP	6.98323e-09	8.52656e-08	0.500324	-1.99871	mut-YPD down vs mut-RAP	4.98102e-08	4.35809e-07	0.563205	-1.77555	mut-YPD down vs mut-pro	chr10	S000003593
1772689_at	PBI2	Cytosolic inhibitor of vacuolar proteinase B (PRB1), required for efficient vacu	8.93243e-08	6.89849e-07	0.429366	-2.32902	WT-YPD down vs WT-RAP	4.5481e-08	6.30731e-07	0.405594	-2.46552	WT-YPD down vs WT-pro	0.024471	0.176466	0.836198	-1.19589	WT-YPD down vs mut-YPD	0.424484	0.595018	1.05861	1.05861	WT-pro up vs WT-RAP	0.191614	0.392936	1.10026	1.10026	WT-pro up vs mut-pro	0.0863601	0.283492	1.13806	1.13806	WT-RAP up vs mut-RAP	8.07061e-06	3.46817e-05	0.584362	-1.71127	mut-YPD down vs mut-RAP	1.79251e-06	9.13644e-06	0.533674	-1.8738	mut-YPD down vs mut-pro	chr14	S000004960
1771461_at	MMM1	ER integral membrane protein, component of the ERMES complex that links the ER t	5.43027e-10	1.08884e-08	0.430615	-2.32226	WT-YPD down vs WT-RAP	0.714645	0.803792	1.01596	1.01596	WT-YPD up vs WT-pro	0.05553	0.280811	0.91364	-1.09452	WT-YPD down vs mut-YPD	4.44697e-10	3.82649e-08	0.423852	-2.35931	WT-pro down vs WT-RAP	0.0985471	0.243922	1.07911	1.07911	WT-pro up vs mut-pro	0.110277	0.329443	1.07603	1.07603	WT-RAP up vs mut-RAP	5.42543e-09	6.95882e-08	0.507154	-1.97179	mut-YPD down vs mut-RAP	0.00121338	0.00337658	1.19996	1.19996	mut-YPD up vs mut-pro	chr12	S000003929
1776087_at	ECM12	Putative protein of unknown function; may contribute to cell wall biosynthesis,	4.15873e-06	1.9924e-05	0.431291	-2.31862	WT-YPD down vs WT-RAP	0.0427047	0.0877378	0.79475	-1.25826	WT-YPD down vs WT-pro	0.091044	0.368629	0.830522	-1.20406	WT-YPD down vs mut-YPD	7.78531e-05	0.000439452	0.542676	-1.84272	WT-pro down vs WT-RAP	0.00552044	0.0242473	0.708227	-1.41198	WT-pro down vs mut-pro	0.00511011	0.0424019	1.41819	1.41819	WT-RAP up vs mut-RAP	0.0110383	0.0256162	0.73647	-1.35783	mut-YPD down vs mut-RAP	0.00256562	0.00671846	0.677723	-1.47553	mut-YPD down vs mut-pro	chr8	S000003531
1780131_at	---	---	1.88387e-08	1.89567e-07	0.431428	-2.31788	WT-YPD down vs WT-RAP	1.32962e-07	1.45301e-06	0.498395	-2.00644	WT-YPD down vs WT-pro	0.418359	0.742421	0.951771	-1.05067	WT-YPD down vs mut-YPD	0.0319986	0.0822583	0.865636	-1.15522	WT-pro down vs WT-RAP	0.00131696	0.00760258	0.777919	-1.28548	WT-pro down vs mut-pro	0.919786	0.969334	1.00608	1.00608	WT-RAP up vs mut-RAP	3.84459e-08	3.4368e-07	0.456045	-2.19277	mut-YPD down vs mut-RAP	9.40675e-09	1.20299e-07	0.407357	-2.45485	mut-YPD down vs mut-pro	chr6	S000028547
1779844_at	---	---	5.23048e-09	6.60794e-08	0.431597	-2.31698	WT-YPD down vs WT-RAP	2.88072e-06	1.80819e-05	0.635539	-1.57347	WT-YPD down vs WT-pro	0.112556	0.410459	0.914172	-1.09389	WT-YPD down vs mut-YPD	1.29814e-05	9.47632e-05	0.679104	-1.47253	WT-pro down vs WT-RAP	2.07098e-07	1.69663e-05	0.554209	-1.80437	WT-pro down vs mut-pro	0.00151663	0.018354	0.804201	-1.24347	WT-RAP down vs mut-RAP	1.15485e-09	1.99056e-08	0.379677	-2.63382	mut-YPD down vs mut-RAP	1.35945e-09	3.01983e-08	0.38529	-2.59545	mut-YPD down vs mut-pro	chr1	S000000074
1778475_at	---	---	2.10847e-06	1.09398e-05	0.43263	-2.31144	WT-YPD down vs WT-RAP	1.69153e-05	8.26699e-05	0.510032	-1.96066	WT-YPD down vs WT-pro	2.39942e-06	0.00034053	0.437421	-2.28613	WT-YPD down vs mut-YPD	0.104942	0.215201	0.848241	-1.17891	WT-pro down vs WT-RAP	1.73846e-06	6.68941e-05	0.425484	-2.35026	WT-pro down vs mut-pro	3.84684e-06	0.000384844	0.454943	-2.19808	WT-RAP down vs mut-RAP	3.36388e-06	1.59068e-05	0.449959	-2.22242	mut-YPD down vs mut-RAP	1.16366e-05	4.87594e-05	0.496114	-2.01567	mut-YPD down vs mut-pro	chr13	S000004690
1770394_at	SSK22	MAP kinase kinase kinase of the HOG1 mitogen-activated signaling pathway; functi	4.46026e-10	9.31965e-09	0.433407	-2.3073	WT-YPD down vs WT-RAP	2.94247e-08	4.56103e-07	0.569359	-1.75636	WT-YPD down vs WT-pro	4.89017e-06	0.000529107	0.712504	-1.4035	WT-YPD down vs mut-YPD	3.67302e-05	0.000227802	0.761219	-1.31368	WT-pro down vs WT-RAP	2.8411e-07	2.08957e-05	0.636363	-1.57143	WT-pro down vs mut-pro	9.5633e-05	0.00294085	0.782968	-1.27719	WT-RAP down vs mut-RAP	1.60585e-09	2.61733e-08	0.476269	-2.09965	mut-YPD down vs mut-RAP	4.29373e-09	6.61804e-08	0.508515	-1.96651	mut-YPD down vs mut-pro	chr3	S000000669
1777972_at	---	---	8.80035e-09	1.02653e-07	0.433499	-2.30681	WT-YPD down vs WT-RAP	1.90954e-06	1.28574e-05	0.610153	-1.63893	WT-YPD down vs WT-pro	0.0186068	0.149401	0.860718	-1.16182	WT-YPD down vs mut-YPD	5.94874e-05	0.000347821	0.710476	-1.40751	WT-pro down vs WT-RAP	2.84753e-05	0.000432191	0.689877	-1.44953	WT-pro down vs mut-pro	0.0114633	0.0732151	0.848135	-1.17906	WT-RAP down vs mut-RAP	7.31869e-09	8.86682e-08	0.427162	-2.34103	mut-YPD down vs mut-RAP	4.4984e-08	3.99014e-07	0.489046	-2.0448	mut-YPD down vs mut-pro	chr7	S000003049
1780221_at	RME1	Zinc finger protein involved in control of meiosis; prevents meiosis by repressi	1.17018e-12	2.7208e-10	0.4347	-2.30043	WT-YPD down vs WT-RAP	3.76162e-10	1.71996e-08	0.613142	-1.63094	WT-YPD down vs WT-pro	0.0312811	0.204084	0.943274	-1.06014	WT-YPD down vs mut-YPD	1.59254e-08	4.28651e-07	0.708972	-1.41049	WT-pro down vs WT-RAP	0.00247631	0.012675	0.911815	-1.09671	WT-pro down vs mut-pro	0.115806	0.339284	1.04124	1.04124	WT-RAP up vs mut-RAP	4.63255e-12	6.22203e-10	0.479848	-2.084	mut-YPD down vs mut-RAP	1.82833e-10	7.62595e-09	0.592694	-1.68721	mut-YPD down vs mut-pro	chr7	S000003276
1776764_at	---	---	1.09477e-10	3.39875e-09	0.434827	-2.29976	WT-YPD down vs WT-RAP	1.77296e-09	5.61591e-08	0.525968	-1.90125	WT-YPD down vs WT-pro	2.83909e-05	0.00188034	0.782357	-1.27819	WT-YPD down vs mut-YPD	0.00025429	0.00123836	0.826717	-1.2096	WT-pro down vs WT-RAP	0.00429733	0.0198736	0.879188	-1.13741	WT-pro down vs mut-pro	0.000650813	0.00997488	0.844609	-1.18398	WT-RAP down vs mut-RAP	3.09476e-10	7.41657e-09	0.469426	-2.13026	mut-YPD down vs mut-RAP	1.47996e-08	1.68645e-07	0.591067	-1.69186	mut-YPD down vs mut-pro	chr1	S000000035
1776954_at	USE1	Essential SNARE protein localized to the ER, involved in retrograde traffic from	7.86109e-09	9.32747e-08	0.435425	-2.2966	WT-YPD down vs WT-RAP	0.0089897	0.0230177	0.844181	-1.18458	WT-YPD down vs WT-pro	0.162545	0.490418	0.923024	-1.0834	WT-YPD down vs mut-YPD	8.49223e-08	1.55972e-06	0.515796	-1.93875	WT-pro down vs WT-RAP	0.0299401	0.0966005	0.875171	-1.14263	WT-pro down vs mut-pro	0.708119	0.879887	1.02077	1.02077	WT-RAP up vs mut-RAP	3.0469e-08	2.83141e-07	0.481538	-2.07668	mut-YPD down vs mut-RAP	0.00158825	0.00432828	0.800416	-1.24935	mut-YPD down vs mut-pro	chr7	S000003066
1770202_at	SSA4	Heat shock protein that is highly induced upon stress; plays a role in SRP-depen	1.11713e-08	1.24671e-07	0.435545	-2.29597	WT-YPD down vs WT-RAP	5.50719e-07	4.62231e-06	0.565779	-1.76747	WT-YPD down vs WT-pro	0.50045	0.793183	1.03928	1.03928	WT-YPD up vs mut-YPD	0.000619162	0.00264615	0.769814	-1.29901	WT-pro down vs WT-RAP	8.46243e-06	0.000190843	1.53805	1.53805	WT-pro up vs mut-pro	0.000547366	0.00892733	1.30453	1.30453	WT-RAP up vs mut-RAP	3.05212e-07	1.95852e-06	0.546704	-1.82914	mut-YPD down vs mut-RAP	0.00829586	0.0193588	0.837305	-1.19431	mut-YPD down vs mut-pro	chr5	S000000905
1777095_at	RNP1	Ribonucleoprotein that contains two RNA recognition motifs (RRM)	2.85607e-07	1.88587e-06	0.435594	-2.29572	WT-YPD down vs WT-RAP	0.0240218	0.0539036	0.820553	-1.21869	WT-YPD down vs WT-pro	0.0337146	0.211987	0.832466	-1.20125	WT-YPD down vs mut-YPD	4.21652e-06	3.73102e-05	0.530854	-1.88376	WT-pro down vs WT-RAP	4.12137e-05	0.000562276	0.609275	-1.6413	WT-pro down vs mut-pro	0.00966583	0.0652428	0.789548	-1.26655	WT-RAP down vs mut-RAP	1.52158e-07	1.07138e-06	0.413137	-2.42051	mut-YPD down vs mut-RAP	3.18661e-05	0.00012176	0.600556	-1.66512	mut-YPD down vs mut-pro	chr12	S000003969
1778500_at	RLM1	MADS-box transcription factor, component of the protein kinase C-mediated MAP ki	1.78192e-09	2.76954e-08	0.435778	-2.29475	WT-YPD down vs WT-RAP	1.72888e-09	5.54052e-08	0.434752	-2.30016	WT-YPD down vs WT-pro	2.57818e-05	0.0017609	0.725537	-1.37829	WT-YPD down vs mut-YPD	0.960462	0.978915	1.00236	1.00236	WT-pro up vs WT-RAP	0.99008	0.995582	1.00059	1.00059	WT-pro up vs mut-pro	0.0164542	0.094093	0.876859	-1.14043	WT-RAP down vs mut-RAP	2.74296e-08	2.59524e-07	0.526666	-1.89874	mut-YPD down vs mut-RAP	2.81533e-07	1.80445e-06	0.599568	-1.66787	mut-YPD down vs mut-pro	chr16	S000006010
1776749_at	GTT1	ER associated glutathione S-transferase capable of homodimerization; expression	2.24247e-09	3.31607e-08	0.436738	-2.2897	WT-YPD down vs WT-RAP	3.45836e-10	1.61585e-08	0.37286	-2.68197	WT-YPD down vs WT-pro	0.392395	0.721857	0.958708	-1.04307	WT-YPD down vs mut-YPD	0.00661317	0.0210083	1.17132	1.17132	WT-pro up vs WT-RAP	0.95462	0.980002	1.00276	1.00276	WT-pro up vs mut-pro	0.00970422	0.0652864	1.15941	1.15941	WT-RAP up vs mut-RAP	3.50061e-08	3.18258e-07	0.528169	-1.89333	mut-YPD down vs mut-RAP	5.70435e-10	1.66232e-08	0.389993	-2.56415	mut-YPD down vs mut-pro	chr9	S000001477
1772371_at	UBX6	UBX (ubiquitin regulatory X) domain-containing protein that interacts with Cdc48	5.40543e-09	6.80536e-08	0.437747	-2.28442	WT-YPD down vs WT-RAP	2.66524e-09	7.50517e-08	0.413525	-2.41823	WT-YPD down vs WT-pro	0.000466213	0.0133371	0.777379	-1.28637	WT-YPD down vs mut-YPD	0.29099	0.461062	1.05857	1.05857	WT-pro up vs WT-RAP	0.500125	0.713417	0.964852	-1.03643	WT-pro down vs mut-pro	0.0145981	0.0868888	0.861984	-1.16011	WT-RAP down vs mut-RAP	2.20645e-08	2.17422e-07	0.485389	-2.0602	mut-YPD down vs mut-RAP	5.09911e-08	4.44132e-07	0.513251	-1.94837	mut-YPD down vs mut-pro	chr10	S000003584
1772051_at	GLC3	Glycogen branching enzyme, involved in glycogen accumulation; green fluorescent	3.41543e-07	2.19165e-06	0.437792	-2.28419	WT-YPD down vs WT-RAP	0.0013496	0.00418159	0.722054	-1.38494	WT-YPD down vs WT-pro	0.302182	0.643697	1.08634	1.08634	WT-YPD up vs mut-YPD	4.18763e-05	0.000256884	0.606315	-1.64931	WT-pro down vs WT-RAP	0.0397217	0.121116	0.836608	-1.1953	WT-pro down vs mut-pro	0.555066	0.798614	1.04767	1.04767	WT-RAP up vs mut-RAP	2.20807e-07	1.48766e-06	0.422209	-2.3685	mut-YPD down vs mut-RAP	9.70744e-06	4.1471e-05	0.556067	-1.79834	mut-YPD down vs mut-pro	chr5	S000000737
1777536_at	---	---	2.39929e-09	3.50996e-08	0.438039	-2.2829	WT-YPD down vs WT-RAP	1.17432e-06	8.561e-06	0.635462	-1.57366	WT-YPD down vs WT-pro	0.000244703	0.00850253	0.776697	-1.2875	WT-YPD down vs mut-YPD	7.98143e-06	6.40389e-05	0.689323	-1.4507	WT-pro down vs WT-RAP	1.49656e-05	0.000274864	0.706181	-1.41607	WT-pro down vs mut-pro	0.00022359	0.00510046	0.774521	-1.29112	WT-RAP down vs mut-RAP	2.31416e-09	3.52187e-08	0.436811	-2.28932	mut-YPD down vs mut-RAP	1.72231e-07	1.18897e-06	0.577768	-1.7308	mut-YPD down vs mut-pro	chr7	S000003299
1774087_at	ADY3	Protein required for spore wall formation, thought to mediate assembly of a Don1	7.77734e-08	6.16321e-07	0.439169	-2.27703	WT-YPD down vs WT-RAP	3.73118e-09	9.70816e-08	0.333079	-3.00229	WT-YPD down vs WT-pro	0.109797	0.405086	0.891618	-1.12156	WT-YPD down vs mut-YPD	0.0015034	0.00572457	1.31851	1.31851	WT-pro up vs WT-RAP	0.0558955	0.158862	0.868555	-1.15134	WT-pro down vs mut-pro	0.0382354	0.166858	1.16791	1.16791	WT-RAP up vs mut-RAP	4.16728e-06	1.91264e-05	0.575257	-1.73835	mut-YPD down vs mut-RAP	2.90514e-09	5.15275e-08	0.324463	-3.08201	mut-YPD down vs mut-pro	chr4	S000002398
1777128_at	---	---	2.55441e-06	1.29e-05	0.439669	-2.27444	WT-YPD down vs WT-RAP	0.56061	0.6756	0.945624	-1.0575	WT-YPD down vs WT-pro	0.834932	0.951322	0.980315	-1.02008	WT-YPD down vs mut-YPD	5.04543e-06	4.33462e-05	0.464951	-2.15076	WT-pro down vs WT-RAP	0.0447033	0.133293	0.809752	-1.23495	WT-pro down vs mut-pro	0.0904558	0.291593	1.18875	1.18875	WT-RAP up vs mut-RAP	3.15568e-05	0.000119616	0.533153	-1.87563	mut-YPD down vs mut-RAP	0.0225206	0.0471737	0.781096	-1.28025	mut-YPD down vs mut-pro	chr7	S000003385
1778008_at	---	---	2.43288e-07	1.6371e-06	0.440406	-2.27063	WT-YPD down vs WT-RAP	1.15852e-07	1.29888e-06	0.414057	-2.41512	WT-YPD down vs WT-pro	0.000852066	0.0200091	0.716749	-1.39519	WT-YPD down vs mut-YPD	0.418832	0.58982	1.06364	1.06364	WT-pro up vs WT-RAP	0.00170931	0.00941954	0.739046	-1.3531	WT-pro down vs mut-pro	0.0132455	0.0813642	0.80528	-1.2418	WT-RAP down vs mut-RAP	1.13405e-06	6.11087e-06	0.494804	-2.021	mut-YPD down vs mut-RAP	1.66493e-07	1.15667e-06	0.426938	-2.34226	mut-YPD down vs mut-pro	chr16	S000006282
1774717_at	YAP5	Basic leucine zipper (bZIP) transcription factor	5.15403e-09	6.5416e-08	0.440506	-2.27012	WT-YPD down vs WT-RAP	3.23717e-09	8.67054e-08	0.424612	-2.35509	WT-YPD down vs WT-pro	0.104803	0.395524	0.914279	-1.09376	WT-YPD down vs mut-YPD	0.483696	0.647773	1.03743	1.03743	WT-pro up vs WT-RAP	2.47245e-08	4.50316e-06	0.493436	-2.0266	WT-pro down vs mut-pro	0.0269108	0.130587	0.878649	-1.13811	WT-RAP down vs mut-RAP	3.11899e-09	4.44947e-08	0.423339	-2.36217	mut-YPD down vs mut-RAP	9.42287e-12	9.99739e-10	0.229163	-4.3637	mut-YPD down vs mut-pro	chr9	S000001457
1772819_at	SNT2	DNA binding protein with similarity to the S. pombe Snt2 protein; computational	2.31181e-08	2.22194e-07	0.442001	-2.26244	WT-YPD down vs WT-RAP	0.000364561	0.00127731	0.744688	-1.34284	WT-YPD down vs WT-pro	0.0109052	0.10719	0.836937	-1.19483	WT-YPD down vs mut-YPD	2.19098e-06	2.16679e-05	0.593538	-1.68481	WT-pro down vs WT-RAP	0.504032	0.716428	1.04104	1.04104	WT-pro up vs mut-pro	0.896487	0.962359	0.992278	-1.00778	WT-RAP down vs mut-RAP	2.58553e-07	1.70504e-06	0.524039	-1.90825	mut-YPD down vs mut-RAP	0.215267	0.320933	0.926293	-1.07957	mut-YPD down vs mut-pro	chr7	S000003099
1780215_at	ROM1	GDP/GTP exchange protein (GEP) for Rho1p; mutations are synthetically lethal wit	9.23517e-08	7.11763e-07	0.443316	-2.25573	WT-YPD down vs WT-RAP	4.0741e-07	3.60515e-06	0.494913	-2.02056	WT-YPD down vs WT-pro	0.31932	0.656914	0.933198	-1.07158	WT-YPD down vs mut-YPD	0.12493	0.246878	0.895747	-1.11639	WT-pro down vs WT-RAP	0.0370606	0.114633	0.854541	-1.17022	WT-pro down vs mut-pro	0.731352	0.890299	0.976925	-1.02362	WT-RAP down vs mut-RAP	1.6744e-07	1.16251e-06	0.464089	-2.15476	mut-YPD down vs mut-RAP	1.22525e-07	9.02842e-07	0.453198	-2.20654	mut-YPD down vs mut-pro	chr7	S000003302
1775444_at	MPC54	Component of the meiotic outer plaque, a membrane-organizing center which is ass	3.6049e-08	3.24501e-07	0.443823	-2.25315	WT-YPD down vs WT-RAP	7.82631e-06	4.22559e-05	0.622217	-1.60716	WT-YPD down vs WT-pro	0.71052	0.899642	0.977237	-1.02329	WT-YPD down vs mut-YPD	0.000162921	0.000836263	0.713293	-1.40195	WT-pro down vs WT-RAP	0.000662062	0.00445506	0.753193	-1.32768	WT-pro down vs mut-pro	0.206981	0.480028	0.922141	-1.08443	WT-RAP down vs mut-RAP	1.75244e-08	1.78645e-07	0.418801	-2.38777	mut-YPD down vs mut-RAP	1.01781e-07	7.72944e-07	0.479566	-2.08522	mut-YPD down vs mut-pro	chr15	S000005703
1774858_at	PES4	Poly(A) binding protein, suppressor of DNA polymerase epsilon mutation, similar	1.13018e-05	4.85289e-05	0.444311	-2.25067	WT-YPD down vs WT-RAP	0.000688362	0.00228923	0.605723	-1.65092	WT-YPD down vs WT-pro	0.34949	0.683837	1.11073	1.11073	WT-YPD up vs mut-YPD	0.0148777	0.0425902	0.733523	-1.36328	WT-pro down vs WT-RAP	0.744055	0.876377	0.964655	-1.03664	WT-pro down vs mut-pro	0.957464	0.983574	0.994153	-1.00588	WT-RAP down vs mut-RAP	3.33741e-06	1.57953e-05	0.397678	-2.51459	mut-YPD down vs mut-RAP	9.22945e-05	0.000320087	0.526063	-1.90091	mut-YPD down vs mut-pro	chr6	S000001919
1770785_at	HPA2	Tetrameric histone acetyltransferase with similarity to Gcn5p, Hat1p, Elp3p, and	9.49163e-07	5.45631e-06	0.444857	-2.24791	WT-YPD down vs WT-RAP	9.59586e-05	0.000385687	0.610081	-1.63913	WT-YPD down vs WT-pro	0.289725	0.634239	0.911755	-1.09679	WT-YPD down vs mut-YPD	0.00292939	0.0102234	0.729176	-1.37141	WT-pro down vs WT-RAP	0.00448021	0.0205627	0.744083	-1.34394	WT-pro down vs mut-pro	0.0526209	0.206108	1.19766	1.19766	WT-RAP up vs mut-RAP	4.62329e-05	0.000169428	0.584355	-1.71129	mut-YPD down vs mut-RAP	4.11188e-06	1.90643e-05	0.497887	-2.00849	mut-YPD down vs mut-pro	chr16	S000006397
1776590_at	GEM1	Evolutionarily-conserved tail-anchored outer mitochondrial membrane GTPase which	8.80176e-09	1.02653e-07	0.445925	-2.24253	WT-YPD down vs WT-RAP	5.09634e-07	4.33816e-06	0.579712	-1.72499	WT-YPD down vs WT-pro	0.241931	0.585289	0.937091	-1.06713	WT-YPD down vs mut-YPD	0.000406166	0.00184218	0.769217	-1.30002	WT-pro down vs WT-RAP	0.00881855	0.0355737	0.846307	-1.1816	WT-pro down vs mut-pro	0.092927	0.296489	0.907871	-1.10148	WT-RAP down vs mut-RAP	5.86199e-09	7.41434e-08	0.43202	-2.31471	mut-YPD down vs mut-RAP	8.8895e-08	6.92405e-07	0.523551	-1.91003	mut-YPD down vs mut-pro	chr1	S000000046
1772670_at	VID28	Protein involved in proteasome-dependent catabolite degradation of fructose-1,6-	2.91659e-10	6.8396e-09	0.44609	-2.2417	WT-YPD down vs WT-RAP	9.76258e-09	1.98669e-07	0.559501	-1.78731	WT-YPD down vs WT-pro	0.065671	0.30748	0.924992	-1.08109	WT-YPD down vs mut-YPD	9.76156e-05	0.000536321	0.797298	-1.25424	WT-pro down vs WT-RAP	3.78285e-05	0.000528632	0.776948	-1.28709	WT-pro down vs mut-pro	0.046475	0.189045	0.917998	-1.08933	WT-RAP down vs mut-RAP	2.63724e-10	6.61003e-09	0.442717	-2.25878	mut-YPD down vs mut-RAP	5.97254e-10	1.71992e-08	0.469954	-2.12787	mut-YPD down vs mut-pro	chr9	S000001279
1774888_at	---	---	8.44511e-08	6.58261e-07	0.446347	-2.24041	WT-YPD down vs WT-RAP	1.59762e-05	7.85723e-05	0.622567	-1.60625	WT-YPD down vs WT-pro	0.891169	0.970561	1.00917	1.00917	WT-YPD up vs mut-YPD	0.000340601	0.00158724	0.716947	-1.3948	WT-pro down vs WT-RAP	0.971093	0.987172	1.00242	1.00242	WT-pro up vs mut-pro	0.0202751	0.107192	1.19318	1.19318	WT-RAP up vs mut-RAP	8.96496e-07	4.96549e-06	0.527735	-1.89489	mut-YPD down vs mut-RAP	1.40245e-05	5.77683e-05	0.618404	-1.61707	mut-YPD down vs mut-pro	chr10	S000003581
1771515_at	---	---	1.50732e-08	1.57326e-07	0.446569	-2.23929	WT-YPD down vs WT-RAP	0.138018	0.232469	0.915505	-1.09229	WT-YPD down vs WT-pro	0.923278	0.978241	0.994576	-1.00545	WT-YPD down vs mut-YPD	5.06062e-08	1.03757e-06	0.487785	-2.05008	WT-pro down vs WT-RAP	0.000483894	0.00351829	0.763721	-1.30938	WT-pro down vs mut-pro	0.155694	0.407525	1.08776	1.08776	WT-RAP up vs mut-RAP	5.15524e-08	4.32562e-07	0.48841	-2.04746	mut-YPD down vs mut-RAP	5.18842e-05	0.000189947	0.703004	-1.42247	mut-YPD down vs mut-pro	chr13	S000004600
1778545_at	CIS1	Autophagy-specific protein required for autophagosome formation; may form a comp	1.48267e-09	2.39329e-08	0.447004	-2.23711	WT-YPD down vs WT-RAP	1.07507e-08	2.1517e-07	0.512734	-1.95033	WT-YPD down vs WT-pro	0.816186	0.94484	0.989511	-1.0106	WT-YPD down vs mut-YPD	0.0101455	0.0305932	0.871806	-1.14704	WT-pro down vs WT-RAP	0.431598	0.658543	0.96449	-1.03682	WT-pro down vs mut-pro	0.00509231	0.0423507	1.16695	1.16695	WT-RAP up vs mut-RAP	1.67936e-08	1.7441e-07	0.527162	-1.89695	mut-YPD down vs mut-RAP	7.22911e-09	9.83808e-08	0.499769	-2.00092	mut-YPD down vs mut-pro	chr4	S000002429
1779524_at	HXT11 /// HXT12	Putative hexose transporter that is nearly identical to Hxt9p, has similarity to	1.28868e-06	7.09813e-06	0.449212	-2.22612	WT-YPD down vs WT-RAP	0.0938891	0.168916	0.856269	-1.16786	WT-YPD down vs WT-pro	0.00722517	0.0831123	0.757079	-1.32087	WT-YPD down vs mut-YPD	1.03089e-05	7.80702e-05	0.524616	-1.90616	WT-pro down vs WT-RAP	0.208171	0.415733	0.89301	-1.11981	WT-pro down vs mut-pro	0.310964	0.60445	1.09404	1.09404	WT-RAP up vs mut-RAP	0.000340914	0.00106413	0.649149	-1.54048	mut-YPD down vs mut-RAP	0.908447	0.939526	1.01001	1.01001	mut-YPD up vs mut-pro	chr15 /// chr9	S000001432 /// S000005516
1772009_at	DCS1	Non-essential hydrolase involved in mRNA decapping, may function in a feedback m	4.76913e-10	9.83341e-09	0.449446	-2.22496	WT-YPD down vs WT-RAP	1.27419e-08	2.41598e-07	0.555875	-1.79897	WT-YPD down vs WT-pro	0.180621	0.514688	0.945009	-1.05819	WT-YPD down vs mut-YPD	0.000226233	0.00111716	0.808539	-1.2368	WT-pro down vs WT-RAP	0.000313594	0.00249926	0.815354	-1.22646	WT-pro down vs mut-pro	0.00127827	0.0162998	1.18496	1.18496	WT-RAP up vs mut-RAP	1.63425e-08	1.70737e-07	0.563569	-1.77441	mut-YPD down vs mut-RAP	1.18156e-09	2.76491e-08	0.479609	-2.08503	mut-YPD down vs mut-pro	chr12	S000004260
1771151_at	GRS2	Protein with sequence similarity to Grs1p, which is a glycyl-tRNA synthetase; ca	1.86224e-10	4.81102e-09	0.449542	-2.22449	WT-YPD down vs WT-RAP	9.10514e-09	1.89165e-07	0.573872	-1.74255	WT-YPD down vs WT-pro	0.291392	0.63655	0.960629	-1.04098	WT-YPD down vs mut-YPD	3.21161e-05	0.000202635	0.783348	-1.27657	WT-pro down vs WT-RAP	0.560683	0.75756	1.02198	1.02198	WT-pro up vs mut-pro	0.264367	0.556632	1.04355	1.04355	WT-RAP up vs mut-RAP	6.03091e-10	1.2273e-08	0.488345	-2.04773	mut-YPD down vs mut-RAP	3.14617e-08	3.00012e-07	0.610524	-1.63794	mut-YPD down vs mut-pro	chr16	S000006285
1772460_at	---	---	5.82168e-09	7.26248e-08	0.449551	-2.22444	WT-YPD down vs WT-RAP	9.17442e-11	6.03964e-09	0.307851	-3.24833	WT-YPD down vs WT-pro	0.284672	0.629315	1.05786	1.05786	WT-YPD up vs mut-YPD	1.09936e-05	8.23429e-05	1.46029	1.46029	WT-pro up vs WT-RAP	0.0590588	0.165512	1.11104	1.11104	WT-pro up vs mut-pro	0.375468	0.667693	1.04728	1.04728	WT-RAP up vs mut-RAP	5.10044e-09	6.63543e-08	0.445055	-2.24692	mut-YPD down vs mut-RAP	1.45178e-10	6.58905e-09	0.323325	-3.09286	mut-YPD down vs mut-pro	chr10	S000003872
1780053_at	ICY1	Protein of unknown function, required for viability in rich media of cells lacki	2.19882e-08	2.14037e-07	0.449757	-2.22342	WT-YPD down vs WT-RAP	1.86547e-07	1.90207e-06	0.522105	-1.91532	WT-YPD down vs WT-pro	0.000500541	0.0138479	1.31754	1.31754	WT-YPD up vs mut-YPD	0.0233993	0.063122	0.861429	-1.16086	WT-pro down vs WT-RAP	0.000207327	0.00182421	1.36055	1.36055	WT-pro up vs mut-pro	0.131789	0.36887	1.09673	1.09673	WT-RAP up vs mut-RAP	2.48004e-09	3.70054e-08	0.374379	-2.67109	mut-YPD down vs mut-RAP	3.12463e-07	1.98395e-06	0.539147	-1.85478	mut-YPD down vs mut-pro	chr13	S000004808
1773280_at	PIP2	Autoregulatory oleate-specific transcriptional activator of peroxisome prolifera	1.42828e-10	4.04211e-09	0.449783	-2.22329	WT-YPD down vs WT-RAP	6.70128e-07	5.40056e-06	0.699865	-1.42885	WT-YPD down vs WT-pro	0.00148285	0.0290042	0.862036	-1.16004	WT-YPD down vs mut-YPD	7.5676e-08	1.42145e-06	0.642672	-1.556	WT-pro down vs WT-RAP	2.00017e-05	0.000338882	0.778175	-1.28506	WT-pro down vs mut-pro	0.0787904	0.266746	0.933827	-1.07086	WT-RAP down vs mut-RAP	4.44525e-10	9.73501e-09	0.487242	-2.05237	mut-YPD down vs mut-RAP	5.10925e-08	4.44538e-07	0.63178	-1.58283	mut-YPD down vs mut-pro	chr15	S000005890
1775988_at	NDL1	Homolog of nuclear distribution factor NudE, NUDEL; interacts with Pac1p and reg	1.24039e-08	1.34992e-07	0.45004	-2.22202	WT-YPD down vs WT-RAP	1.11657e-07	1.26707e-06	0.523893	-1.90879	WT-YPD down vs WT-pro	0.730487	0.908784	0.981217	-1.01914	WT-YPD down vs mut-YPD	0.0163189	0.0461882	0.859031	-1.1641	WT-pro down vs WT-RAP	0.705239	0.854818	0.979383	-1.02105	WT-pro down vs mut-pro	0.00254545	0.0264166	0.811873	-1.23172	WT-RAP down vs mut-RAP	1.2969e-09	2.19729e-08	0.372369	-2.68551	mut-YPD down vs mut-RAP	1.08386e-07	8.1573e-07	0.522913	-1.91236	mut-YPD down vs mut-pro	chr12	S000004244
1773855_at	---	---	1.44465e-08	1.51522e-07	0.450162	-2.22142	WT-YPD down vs WT-RAP	1.06837e-06	7.93147e-06	0.591864	-1.68958	WT-YPD down vs WT-pro	0.968566	0.990461	1.0022	1.0022	WT-YPD up vs mut-YPD	0.000384856	0.00176414	0.760584	-1.31478	WT-pro down vs WT-RAP	0.46698	0.686277	0.959822	-1.04186	WT-pro down vs mut-pro	0.0239544	0.120869	0.86725	-1.15307	WT-RAP down vs mut-RAP	2.48215e-09	3.70054e-08	0.389547	-2.56708	mut-YPD down vs mut-RAP	4.84263e-07	2.88956e-06	0.566839	-1.76417	mut-YPD down vs mut-pro	chr12	S000004122
1769643_at	SSE2	Member of the heat shock protein 70 (HSP70) family; may be involved in protein f	5.05342e-07	3.1193e-06	0.450537	-2.21957	WT-YPD down vs WT-RAP	1.12866e-07	1.27813e-06	0.396983	-2.519	WT-YPD down vs WT-pro	0.1473	0.464959	0.887215	-1.12712	WT-YPD down vs mut-YPD	0.127473	0.25077	1.1349	1.1349	WT-pro up vs WT-RAP	0.00715143	0.0299658	1.28772	1.28772	WT-pro up vs mut-pro	0.46129	0.733668	0.943084	-1.06035	WT-RAP down vs mut-RAP	1.12009e-06	6.04757e-06	0.478908	-2.08808	mut-YPD down vs mut-RAP	1.79299e-05	7.21422e-05	0.576186	-1.73555	mut-YPD down vs mut-pro	chr2	S000000373
1770947_at	ICL2	2-methylisocitrate lyase of the mitochondrial matrix, functions in the methylcit	2.30997e-10	5.73712e-09	0.452854	-2.20822	WT-YPD down vs WT-RAP	4.08455e-09	1.02935e-07	0.545765	-1.83229	WT-YPD down vs WT-pro	8.21946e-05	0.00389317	0.800977	-1.24848	WT-YPD down vs mut-YPD	0.000347343	0.00161316	0.829761	-1.20517	WT-pro down vs WT-RAP	0.81651	0.915537	1.00874	1.00874	WT-pro up vs mut-pro	0.0457972	0.187571	0.920837	-1.08597	WT-RAP down vs mut-RAP	1.83973e-09	2.91371e-08	0.52062	-1.92079	mut-YPD down vs mut-RAP	5.8631e-07	3.40808e-06	0.687332	-1.4549	mut-YPD down vs mut-pro	chr16	S000006210
1775219_at	YHR112C	Protein of unknown function; localizes to the cytoplasm and nucleus; overexpression affects protein trafficking through the endocytic pathway	5.90853e-11	2.24977e-09	0.453654	-2.20432	WT-YPD down vs WT-RAP	6.18335e-13	1.68929e-10	0.300568	-3.32703	WT-YPD down vs WT-pro	0.0147158	0.129272	0.911109	-1.09756	WT-YPD down vs mut-YPD	6.08291e-08	1.19773e-06	1.50932	1.50932	WT-pro up vs WT-RAP	3.2358e-06	9.87732e-05	0.757828	-1.31956	WT-pro down vs mut-pro	0.30849	0.602427	1.035	1.035	WT-RAP up vs mut-RAP	3.93699e-10	8.96321e-09	0.51534	-1.94047	mut-YPD down vs mut-RAP	1.30138e-13	4.58756e-11	0.250002	-3.99997	mut-YPD down vs mut-pro	chr8	S000001154
1776544_at	---	---	3.9564e-06	1.90465e-05	0.453881	-2.20322	WT-YPD down vs WT-RAP	0.000199391	0.00074775	0.599822	-1.66716	WT-YPD down vs WT-pro	0.0815797	0.347349	0.83559	-1.19676	WT-YPD down vs mut-YPD	0.0126231	0.0370621	0.756692	-1.32154	WT-pro down vs WT-RAP	0.0470109	0.138885	0.810959	-1.23311	WT-pro down vs mut-pro	0.380913	0.671823	0.918024	-1.0893	WT-RAP down vs mut-RAP	1.3161e-05	5.40284e-05	0.498658	-2.00538	mut-YPD down vs mut-RAP	0.000123905	0.000420117	0.582141	-1.7178	mut-YPD down vs mut-pro	chr2	S000028598
1777882_at	LEA1	Component of U2 snRNP; disruption causes reduced U2 snRNP levels; physically int	5.02939e-10	1.0178e-08	0.454447	-2.20047	WT-YPD down vs WT-RAP	1.0271e-09	3.76651e-08	0.478155	-2.09137	WT-YPD down vs WT-pro	0.213245	0.554613	1.05317	1.05317	WT-YPD up vs mut-YPD	0.221212	0.381655	0.950419	-1.05217	WT-pro down vs WT-RAP	0.659728	0.827759	0.982415	-1.0179	WT-pro down vs mut-pro	0.474526	0.743991	0.971383	-1.02946	WT-RAP down vs mut-RAP	1.7608e-10	4.85571e-09	0.419155	-2.38575	mut-YPD down vs mut-RAP	3.91076e-10	1.28339e-08	0.44603	-2.242	mut-YPD down vs mut-pro	chr16	S000006134
1769851_at	TRP3	Bifunctional enzyme exhibiting both indole-3-glycerol-phosphate synthase and ant	5.88184e-09	7.32082e-08	0.455188	-2.1969	WT-YPD down vs WT-RAP	1.62431e-07	1.69861e-06	0.564143	-1.7726	WT-YPD down vs WT-pro	0.1535	0.47471	1.07848	1.07848	WT-YPD up vs mut-YPD	0.00114678	0.00453401	0.806866	-1.23936	WT-pro down vs WT-RAP	0.0245483	0.0823255	0.879592	-1.13689	WT-pro down vs mut-pro	0.897178	0.962706	0.993504	-1.00654	WT-RAP down vs mut-RAP	2.05177e-09	3.19397e-08	0.419322	-2.3848	mut-YPD down vs mut-RAP	6.80237e-09	9.37406e-08	0.460107	-2.17341	mut-YPD down vs mut-pro	chr11	S000001694
1779853_at	PCL5	Cyclin, interacts with and phosphorylated by Pho85p cyclin-dependent kinase (Cdk	2.34255e-08	2.24359e-07	0.455289	-2.1964	WT-YPD down vs WT-RAP	3.9349e-10	1.77688e-08	0.314692	-3.17771	WT-YPD down vs WT-pro	0.047066	0.25259	0.881968	-1.13383	WT-YPD down vs mut-YPD	4.0033e-05	0.000246607	1.44678	1.44678	WT-pro up vs WT-RAP	0.826707	0.918993	1.01268	1.01268	WT-pro up vs mut-pro	0.33557	0.632269	0.944994	-1.05821	WT-RAP down vs mut-RAP	6.09272e-08	4.93908e-07	0.487825	-2.04992	mut-YPD down vs mut-RAP	1.53796e-09	3.29545e-08	0.36133	-2.76755	mut-YPD down vs mut-pro	chr8	S000001113
1772007_at	---	---	3.13765e-07	2.04584e-06	0.455364	-2.19605	WT-YPD down vs WT-RAP	6.52287e-06	3.6147e-05	0.560991	-1.78256	WT-YPD down vs WT-pro	0.0646438	0.304626	0.862157	-1.15988	WT-YPD down vs mut-YPD	0.0147723	0.0423594	0.811714	-1.23196	WT-pro down vs WT-RAP	0.00100765	0.00619322	0.72599	-1.37743	WT-pro down vs mut-pro	0.0242387	0.121896	0.828124	-1.20755	WT-RAP down vs mut-RAP	1.88781e-07	1.2918e-06	0.437389	-2.2863	mut-YPD down vs mut-RAP	5.08359e-07	3.01757e-06	0.472389	-2.1169	mut-YPD down vs mut-pro	chr9	S000001291
1771614_at	---	---	3.80043e-13	1.94032e-10	0.456092	-2.19254	WT-YPD down vs WT-RAP	3.20304e-06	1.97533e-05	0.84081	-1.18933	WT-YPD down vs WT-pro	0.000250074	0.00858325	0.898729	-1.11268	WT-YPD down vs mut-YPD	5.77894e-12	1.82688e-09	0.542443	-1.84351	WT-pro down vs WT-RAP	1.02841e-08	2.55419e-06	0.737269	-1.35636	WT-pro down vs mut-pro	4.34542e-05	0.00179874	0.877152	-1.14005	WT-RAP down vs mut-RAP	2.72353e-13	2.48023e-10	0.445142	-2.24648	mut-YPD down vs mut-RAP	1.26205e-09	2.8853e-08	0.689756	-1.44979	mut-YPD down vs mut-pro	chr4	S000002714
1778838_at	ALY1	Protein proposed to regulate the endocytosis of plasma membrane proteins by recr	1.35141e-09	2.22079e-08	0.456404	-2.19104	WT-YPD down vs WT-RAP	4.19083e-08	5.92544e-07	0.567515	-1.76207	WT-YPD down vs WT-pro	0.208997	0.550668	0.944521	-1.05874	WT-YPD down vs mut-YPD	0.000347025	0.00161237	0.804215	-1.24345	WT-pro down vs WT-RAP	0.151664	0.333679	1.06811	1.06811	WT-pro up vs mut-pro	0.993864	0.997974	1.00034	1.00034	WT-RAP up vs mut-RAP	3.03728e-09	4.35583e-08	0.483375	-2.06879	mut-YPD down vs mut-RAP	5.13637e-07	3.04394e-06	0.641774	-1.55818	mut-YPD down vs mut-pro	chr11	S000001729
1770456_at	NTH1	Neutral trehalase, degrades trehalose; required for thermotolerance and may medi	2.54482e-11	1.36864e-09	0.456485	-2.19065	WT-YPD down vs WT-RAP	1.49637e-11	1.86351e-09	0.43888	-2.27853	WT-YPD down vs WT-pro	0.027846	0.190665	0.927845	-1.07777	WT-YPD down vs mut-YPD	0.210417	0.368322	1.04011	1.04011	WT-pro up vs WT-RAP	0.0015185	0.0085361	0.883544	-1.13181	WT-pro down vs mut-pro	0.357813	0.650483	1.02879	1.02879	WT-RAP up vs mut-RAP	1.17267e-10	3.59969e-09	0.506147	-1.97571	mut-YPD down vs mut-RAP	7.99305e-12	9.00496e-10	0.417925	-2.39277	mut-YPD down vs mut-pro	chr4	S000002408
1777344_at	BAT2	Cytosolic branched-chain amino acid aminotransferase, homolog of murine ECA39; h	3.14489e-09	4.40042e-08	0.457594	-2.18535	WT-YPD down vs WT-RAP	0.000434947	0.00149751	1.25667	1.25667	WT-YPD up vs WT-pro	0.178417	0.513496	0.93582	-1.06858	WT-YPD down vs mut-YPD	2.0218e-10	2.18754e-08	0.364132	-2.74626	WT-pro down vs WT-RAP	0.000565948	0.00397999	1.24714	1.24714	WT-pro up vs mut-pro	0.368188	0.660961	1.04425	1.04425	WT-RAP up vs mut-RAP	1.55204e-08	1.64389e-07	0.510615	-1.95842	mut-YPD down vs mut-RAP	2.41175e-07	1.59248e-06	1.67472	1.67472	mut-YPD up vs mut-pro	chr10	S000003909
1777556_at	GUT2	Mitochondrial glycerol-3-phosphate dehydrogenase; expression is repressed by bot	1.54181e-08	1.60161e-07	0.457626	-2.18519	WT-YPD down vs WT-RAP	1.67784e-09	5.4247e-08	0.381412	-2.62183	WT-YPD down vs WT-pro	0.017912	0.146739	1.16077	1.16077	WT-YPD up vs mut-YPD	0.00596471	0.0192108	1.19982	1.19982	WT-pro up vs WT-RAP	0.0304411	0.0979564	1.14241	1.14241	WT-pro up vs mut-pro	0.0195625	0.104948	1.15771	1.15771	WT-RAP up vs mut-RAP	1.48811e-08	1.58499e-07	0.456418	-2.19097	mut-YPD down vs mut-RAP	1.40837e-09	3.07599e-08	0.375379	-2.66397	mut-YPD down vs mut-pro	chr9	S000001417
1776161_at	GGA1	Golgi-localized protein with homology to gamma-adaptin, interacts with and regul	1.44479e-08	1.51522e-07	0.457802	-2.18435	WT-YPD down vs WT-RAP	2.58196e-07	2.47072e-06	0.553577	-1.80643	WT-YPD down vs WT-pro	0.0145623	0.128464	0.857049	-1.16679	WT-YPD down vs mut-YPD	0.00442886	0.0147153	0.826989	-1.20921	WT-pro down vs WT-RAP	1.37202e-05	0.000262124	0.674443	-1.4827	WT-pro down vs mut-pro	0.00354213	0.0326929	0.821379	-1.21746	WT-RAP down vs mut-RAP	8.2704e-09	9.74962e-08	0.438749	-2.27921	mut-YPD down vs mut-RAP	7.55087e-09	1.01221e-07	0.43563	-2.29553	mut-YPD down vs mut-pro	chr4	S000002766
1779425_at	CYC3	Cytochrome c heme lyase (holocytochrome c synthase), attaches heme to apo-cytoch	1.80184e-10	4.70451e-09	0.458257	-2.18218	WT-YPD down vs WT-RAP	1.09151e-08	2.16588e-07	0.587935	-1.70087	WT-YPD down vs WT-pro	0.00341725	0.0512963	0.877242	-1.13994	WT-YPD down vs mut-YPD	2.08216e-05	0.00014011	0.779434	-1.28298	WT-pro down vs WT-RAP	0.00606509	0.0262181	1.12687	1.12687	WT-pro up vs mut-pro	0.122017	0.35108	0.94263	-1.06086	WT-RAP down vs mut-RAP	5.09492e-10	1.07823e-08	0.492414	-2.03081	mut-YPD down vs mut-RAP	6.84721e-06	3.03678e-05	0.75524	-1.32408	mut-YPD down vs mut-pro	chr1	S000000037
1771070_at	---	---	1.79108e-09	2.77136e-08	0.459407	-2.17672	WT-YPD down vs WT-RAP	4.14862e-08	5.88781e-07	0.561389	-1.78129	WT-YPD down vs WT-pro	0.221367	0.56312	0.945109	-1.05808	WT-YPD down vs mut-YPD	0.00076021	0.00316841	0.818339	-1.22199	WT-pro down vs WT-RAP	0.253638	0.475185	0.948896	-1.05386	WT-pro down vs mut-pro	0.00402993	0.0358042	0.854177	-1.17072	WT-RAP down vs mut-RAP	4.84182e-10	1.03952e-08	0.415206	-2.40845	mut-YPD down vs mut-RAP	4.45953e-08	3.95969e-07	0.563639	-1.77419	mut-YPD down vs mut-pro	chr9	S000001446
1778677_at	GAL3	Transcriptional regulator involved in activation of the GAL genes in response to	2.67225e-09	3.85255e-08	0.459611	-2.17575	WT-YPD down vs WT-RAP	8.00984e-07	6.23e-06	0.638734	-1.5656	WT-YPD down vs WT-pro	0.00313946	0.0484545	0.843638	-1.18534	WT-YPD down vs mut-YPD	1.57635e-05	0.000111497	0.719566	-1.38973	WT-pro down vs WT-RAP	0.0906556	0.229219	0.919616	-1.08741	WT-pro down vs mut-pro	0.00807037	0.057688	0.864345	-1.15694	WT-RAP down vs mut-RAP	3.74202e-09	5.13729e-08	0.470893	-2.12363	mut-YPD down vs mut-RAP	6.44175e-06	2.87563e-05	0.696259	-1.43625	mut-YPD down vs mut-pro	chr4	S000002416
1774491_s_at	MAL12 /// MAL32	Maltase (alpha-D-glucosidase), inducible protein involved in maltose catabolism;	6.26129e-07	3.7616e-06	0.459796	-2.17488	WT-YPD down vs WT-RAP	0.0124825	0.0306261	0.796242	-1.2559	WT-YPD down vs WT-pro	0.288686	0.63285	0.918335	-1.08893	WT-YPD down vs mut-YPD	1.78486e-05	0.000123293	0.577458	-1.73173	WT-pro down vs WT-RAP	0.543091	0.745122	0.953174	-1.04913	WT-pro down vs mut-pro	0.694117	0.873784	0.969616	-1.03134	WT-RAP down vs mut-RAP	1.28866e-06	6.83616e-06	0.485472	-2.05985	mut-YPD down vs mut-RAP	0.0298017	0.0604778	0.82645	-1.21	mut-YPD down vs mut-pro	chr2 /// chr7	S000000503 /// S000003524
1777879_at	---	---	9.96978e-06	4.33717e-05	0.46011	-2.17339	WT-YPD down vs WT-RAP	0.00109109	0.00346913	0.64088	-1.56036	WT-YPD down vs WT-pro	0.138716	0.452561	0.850448	-1.17585	WT-YPD down vs mut-YPD	0.00752451	0.0235004	0.717936	-1.39288	WT-pro down vs WT-RAP	0.0681182	0.184714	0.814452	-1.22782	WT-pro down vs mut-pro	0.35083	0.644457	0.905859	-1.10392	WT-RAP down vs mut-RAP	2.18846e-05	8.56778e-05	0.490089	-2.04045	mut-YPD down vs mut-RAP	0.000544018	0.00161594	0.613753	-1.62932	mut-YPD down vs mut-pro	chr16	S000006112
1779534_at	INM2	Inositol monophosphatase, involved in biosynthesis of inositol; enzymatic activi	2.28558e-09	3.36561e-08	0.460295	-2.17252	WT-YPD down vs WT-RAP	2.04719e-07	2.04682e-06	0.603694	-1.65647	WT-YPD down vs WT-pro	0.481882	0.783887	1.03288	1.03288	WT-YPD up vs mut-YPD	7.71446e-05	0.000436128	0.762464	-1.31154	WT-pro down vs WT-RAP	0.841685	0.927866	1.00913	1.00913	WT-pro up vs mut-pro	0.000775896	0.0114245	1.22636	1.22636	WT-RAP up vs mut-RAP	3.19592e-08	2.94974e-07	0.54652	-1.82976	mut-YPD down vs mut-RAP	1.29091e-07	9.41097e-07	0.589814	-1.69545	mut-YPD down vs mut-pro	chr4	S000002695
1778604_at	XKS1	Xylulokinase, converts D-xylulose and ATP to xylulose 5-phosphate and ADP; rate	8.41573e-09	9.88893e-08	0.460876	-2.16978	WT-YPD down vs WT-RAP	9.09318e-05	0.000367494	0.74051	-1.35042	WT-YPD down vs WT-pro	0.615011	0.856326	1.02631	1.02631	WT-YPD up vs mut-YPD	1.29627e-06	1.40393e-05	0.622376	-1.60674	WT-pro down vs WT-RAP	0.00228041	0.0118555	0.820287	-1.21909	WT-pro down vs mut-pro	0.139059	0.381723	0.923095	-1.08331	WT-RAP down vs mut-RAP	2.16053e-09	3.3312e-08	0.414526	-2.41239	mut-YPD down vs mut-RAP	4.74162e-07	2.84081e-06	0.591859	-1.68959	mut-YPD down vs mut-pro	chr7	S000003426
1770048_at	---	---	8.5086e-12	7.06227e-10	0.461083	-2.16881	WT-YPD down vs WT-RAP	2.62094e-13	8.95051e-11	0.344653	-2.90147	WT-YPD down vs WT-pro	1.66337e-05	0.00129838	0.826053	-1.21058	WT-YPD down vs mut-YPD	2.75829e-07	3.94021e-06	1.33782	1.33782	WT-pro up vs WT-RAP	5.41178e-07	3.14574e-05	0.761658	-1.31293	WT-pro down vs mut-pro	8.34128e-05	0.002721	0.852488	-1.17304	WT-RAP down vs mut-RAP	1.33626e-11	1.05817e-09	0.475838	-2.10155	mut-YPD down vs mut-RAP	1.17405e-13	4.42414e-11	0.317786	-3.14678	mut-YPD down vs mut-pro	chr15	S000005588
1774891_at	APC9	Subunit of the Anaphase-Promoting Complex/Cyclosome (APC/C), which is a ubiquiti	3.8767e-10	8.43917e-09	0.461401	-2.16731	WT-YPD down vs WT-RAP	1.73657e-07	1.78694e-06	0.648459	-1.54212	WT-YPD down vs WT-pro	0.66562	0.879871	1.01681	1.01681	WT-YPD up vs mut-YPD	1.94921e-06	1.96866e-05	0.711534	-1.40541	WT-pro down vs WT-RAP	0.000178267	0.00162749	0.812586	-1.23064	WT-pro down vs mut-pro	0.194197	0.463209	0.949426	-1.05327	WT-RAP down vs mut-RAP	1.55394e-10	4.46881e-09	0.430825	-2.32113	mut-YPD down vs mut-RAP	2.20965e-09	4.21415e-08	0.518219	-1.92969	mut-YPD down vs mut-pro	chr12	S000004092
1778001_at	DFG16	Probable multiple transmembrane protein, involved in diploid invasive and pseudo	3.67853e-07	2.34533e-06	0.461549	-2.16662	WT-YPD down vs WT-RAP	0.000141229	0.000546126	0.663595	-1.50694	WT-YPD down vs WT-pro	0.00927475	0.0970175	0.796866	-1.25492	WT-YPD down vs mut-YPD	0.000381737	0.00175204	0.695529	-1.43775	WT-pro down vs WT-RAP	0.554165	0.753317	0.956945	-1.04499	WT-pro down vs mut-pro	0.194007	0.463108	0.905039	-1.10492	WT-RAP down vs mut-RAP	2.20329e-06	1.09146e-05	0.524204	-1.90766	mut-YPD down vs mut-RAP	0.00928498	0.021429	0.796901	-1.25486	mut-YPD down vs mut-pro	chr15	S000005556
1773936_at	---	---	1.07161e-08	1.20355e-07	0.461967	-2.16465	WT-YPD down vs WT-RAP	9.46697e-10	3.53089e-08	0.378902	-2.6392	WT-YPD down vs WT-pro	2.12735e-05	0.00152945	0.697096	-1.43452	WT-YPD down vs mut-YPD	0.00259612	0.00920774	1.21923	1.21923	WT-pro up vs WT-RAP	1.01582e-06	4.80993e-05	0.6091	-1.64177	WT-pro down vs mut-pro	0.000219856	0.00505182	0.758889	-1.31772	WT-RAP down vs mut-RAP	3.63168e-08	3.29353e-07	0.502918	-1.9884	mut-YPD down vs mut-RAP	2.34056e-10	9.05922e-09	0.331072	-3.02049	mut-YPD down vs mut-pro	chr9	S000001317
1773506_at	---	---	2.18033e-06	1.12496e-05	0.462221	-2.16347	WT-YPD down vs WT-RAP	2.02306e-06	1.34559e-05	0.459489	-2.17633	WT-YPD down vs WT-pro	0.00503759	0.0661668	0.740327	-1.35075	WT-YPD down vs mut-YPD	0.946341	0.97077	1.00595	1.00595	WT-pro up vs WT-RAP	0.0343676	0.10786	0.812346	-1.231	WT-pro down vs mut-pro	0.0432244	0.181188	0.821485	-1.21731	WT-RAP down vs mut-RAP	8.76304e-06	3.73052e-05	0.512892	-1.94973	mut-YPD down vs mut-RAP	6.89697e-06	3.05513e-05	0.504188	-1.98339	mut-YPD down vs mut-pro	chr12	S000004163
1772915_at	ACS1	Acetyl-coA synthetase isoform which, along with Acs2p, is the nuclear source of	4.72611e-11	1.99913e-09	0.462282	-2.16318	WT-YPD down vs WT-RAP	6.02862e-09	1.36117e-07	0.612117	-1.63368	WT-YPD down vs WT-pro	0.0188055	0.150444	0.918701	-1.08849	WT-YPD down vs mut-YPD	1.85406e-06	1.88705e-05	0.755218	-1.32412	WT-pro down vs WT-RAP	0.0204665	0.070778	0.920042	-1.08691	WT-pro down vs mut-pro	0.658679	0.855514	1.01408	1.01408	WT-RAP up vs mut-RAP	2.07489e-10	5.58484e-09	0.510277	-1.95972	mut-YPD down vs mut-RAP	6.22141e-09	8.69988e-08	0.61301	-1.63129	mut-YPD down vs mut-pro	chr1	S000000050
1776654_at	ITT1	Protein that modulates the efficiency of translation termination, interacts with	5.25331e-09	6.62913e-08	0.462539	-2.16198	WT-YPD down vs WT-RAP	1.49824e-05	7.41856e-05	0.704829	-1.41878	WT-YPD down vs WT-pro	0.217784	0.559198	0.939466	-1.06443	WT-YPD down vs mut-YPD	2.55752e-06	2.44733e-05	0.656242	-1.52383	WT-pro down vs WT-RAP	0.000259429	0.00215921	0.777005	-1.28699	WT-pro down vs mut-pro	0.00549456	0.0445434	0.848348	-1.17876	WT-RAP down vs mut-RAP	1.4013e-09	2.34151e-08	0.417678	-2.39419	mut-YPD down vs mut-RAP	2.15613e-07	1.44553e-06	0.582944	-1.71543	mut-YPD down vs mut-pro	chr13	S000004533
1779195_at	CTF13	Subunit of the CBF3 complex, which binds to the CDE III element of centromeres,	1.09322e-06	6.1772e-06	0.463917	-2.15556	WT-YPD down vs WT-RAP	0.00633232	0.0167797	0.764426	-1.30817	WT-YPD down vs WT-pro	0.00982378	0.100331	0.779661	-1.28261	WT-YPD down vs mut-YPD	6.24354e-05	0.000362921	0.606883	-1.64777	WT-pro down vs WT-RAP	2.50064e-06	8.46036e-05	0.49358	-2.02602	WT-pro down vs mut-pro	0.00159071	0.0189567	0.717292	-1.39413	WT-RAP down vs mut-RAP	3.89527e-07	2.42136e-06	0.426806	-2.34298	mut-YPD down vs mut-RAP	1.90998e-06	9.62299e-06	0.483935	-2.06639	mut-YPD down vs mut-pro	chr13	S000004700
1773792_at	FYV10	Protein of unknown function, required for survival upon exposure to K1 killer to	1.76631e-07	1.2413e-06	0.464717	-2.15185	WT-YPD down vs WT-RAP	1.5708e-05	7.75568e-05	0.615927	-1.62357	WT-YPD down vs WT-pro	0.654446	0.873804	0.969863	-1.03107	WT-YPD down vs mut-YPD	0.00140047	0.00538695	0.7545	-1.32538	WT-pro down vs WT-RAP	0.000133651	0.00133139	0.683419	-1.46323	WT-pro down vs mut-pro	0.0451828	0.186113	0.860493	-1.16213	WT-RAP down vs mut-RAP	3.95295e-08	3.50632e-07	0.412311	-2.42535	mut-YPD down vs mut-RAP	7.33868e-08	5.92298e-07	0.434016	-2.30406	mut-YPD down vs mut-pro	chr9	S000001359
1779019_at	RIM4	Putative RNA-binding protein required for the expression of early and middle spo	1.39207e-07	1.01214e-06	0.464793	-2.15149	WT-YPD down vs WT-RAP	6.33338e-07	5.16887e-06	0.516927	-1.93451	WT-YPD down vs WT-pro	0.00712579	0.0828411	1.23883	1.23883	WT-YPD up vs mut-YPD	0.130066	0.254542	0.899148	-1.11216	WT-pro down vs WT-RAP	0.00611594	0.026417	1.24579	1.24579	WT-pro up vs mut-pro	0.00652572	0.0501146	1.24283	1.24283	WT-RAP up vs mut-RAP	1.45356e-07	1.0268e-06	0.466294	-2.14457	mut-YPD down vs mut-RAP	6.898e-07	3.93225e-06	0.519831	-1.9237	mut-YPD down vs mut-pro	chr8	S000001016
1776145_at	---	---	4.58706e-07	2.86278e-06	0.465455	-2.14844	WT-YPD down vs WT-RAP	2.56965e-05	0.000120159	0.604384	-1.65458	WT-YPD down vs WT-pro	0.476815	0.780787	0.947707	-1.05518	WT-YPD down vs mut-YPD	0.00430462	0.0143636	0.77013	-1.29848	WT-pro down vs WT-RAP	0.000142602	0.00139763	0.660931	-1.51302	WT-pro down vs mut-pro	0.00307493	0.0297873	0.759373	-1.31688	WT-RAP down vs mut-RAP	3.37e-08	3.07663e-07	0.372957	-2.68127	mut-YPD down vs mut-RAP	1.32658e-07	9.62303e-07	0.421498	-2.37249	mut-YPD down vs mut-pro	chr3	S000000697
1778847_at	PGU1	Endo-polygalacturonase, pectolytic enzyme that hydrolyzes the alpha-1,4-glycosid	5.1271e-08	4.33014e-07	0.46552	-2.14813	WT-YPD down vs WT-RAP	0.00023789	0.000874129	0.730355	-1.3692	WT-YPD down vs WT-pro	0.517047	0.803168	0.961367	-1.04019	WT-YPD down vs mut-YPD	9.94658e-06	7.57993e-05	0.63739	-1.5689	WT-pro down vs WT-RAP	0.91208	0.962272	1.00667	1.00667	WT-pro up vs mut-pro	0.0406831	0.173802	1.14621	1.14621	WT-RAP up vs mut-RAP	7.37374e-07	4.19689e-06	0.555029	-1.80171	mut-YPD down vs mut-RAP	0.0008216	0.00236399	0.764773	-1.30758	mut-YPD down vs mut-pro	chr10	S000003914
1772068_at	IML1	Protein of unknown function, green fluorescent protein (GFP)-fusion protein loca	1.87384e-10	4.82955e-09	0.466059	-2.14565	WT-YPD down vs WT-RAP	1.34294e-08	2.50011e-07	0.599677	-1.66756	WT-YPD down vs WT-pro	0.619921	0.857777	1.01783	1.01783	WT-YPD up vs mut-YPD	1.58293e-05	0.000111818	0.777184	-1.2867	WT-pro down vs WT-RAP	0.0351933	0.109758	0.920235	-1.08668	WT-pro down vs mut-pro	0.0135839	0.0827915	1.10695	1.10695	WT-RAP up vs mut-RAP	6.55226e-10	1.31382e-08	0.506868	-1.9729	mut-YPD down vs mut-RAP	1.99898e-09	3.90785e-08	0.542178	-1.84441	mut-YPD down vs mut-pro	chr10	S000003899
1775842_at	AIM17	Putative protein of unknown function; the authentic, non-tagged protein is detec	1.29043e-07	9.52185e-07	0.466167	-2.14515	WT-YPD down vs WT-RAP	0.0870443	0.158899	0.886306	-1.12828	WT-YPD down vs WT-pro	0.159317	0.484422	0.907567	-1.10185	WT-YPD down vs mut-YPD	7.38677e-07	8.84147e-06	0.525966	-1.90126	WT-pro down vs WT-RAP	0.814086	0.914327	0.984644	-1.0156	WT-pro down vs mut-pro	0.993288	0.997974	1.00055	1.00055	WT-RAP up vs mut-RAP	5.18018e-07	3.09001e-06	0.513929	-1.94579	mut-YPD down vs mut-RAP	0.554361	0.66308	0.961578	-1.03996	mut-YPD down vs mut-pro	chr8	S000001013
1775401_at	---	---	1.26335e-08	1.36692e-07	0.467666	-2.13828	WT-YPD down vs WT-RAP	0.0330203	0.0707542	0.882788	-1.13277	WT-YPD down vs WT-pro	0.117006	0.418813	1.09093	1.09093	WT-YPD up vs mut-YPD	8.18059e-08	1.51265e-06	0.52976	-1.88765	WT-pro down vs WT-RAP	0.248326	0.468931	1.06436	1.06436	WT-pro up vs mut-pro	9.73517e-05	0.00297167	1.35515	1.35515	WT-RAP up vs mut-RAP	4.05905e-07	2.50465e-06	0.580931	-1.72137	mut-YPD down vs mut-RAP	0.0139732	0.0308048	0.861285	-1.16106	mut-YPD down vs mut-pro	chr9	S000001286
1774613_at	IMP2'	Transcriptional activator involved in maintenance of ion homeostasis and protect	8.23391e-10	1.47751e-08	0.467686	-2.13819	WT-YPD down vs WT-RAP	2.48369e-08	4.00831e-07	0.576397	-1.73491	WT-YPD down vs WT-pro	0.563702	0.830766	0.976725	-1.02383	WT-YPD down vs mut-YPD	0.000259129	0.00125603	0.811395	-1.23245	WT-pro down vs WT-RAP	1.91972e-05	0.000327281	0.754244	-1.32583	WT-pro down vs mut-pro	0.163117	0.418534	0.942582	-1.06092	WT-RAP down vs mut-RAP	5.04193e-10	1.06987e-08	0.451337	-2.21564	mut-YPD down vs mut-RAP	4.18605e-10	1.35341e-08	0.445104	-2.24666	mut-YPD down vs mut-pro	chr9	S000001416
1772635_at	DAL82	Positive regulator of allophanate inducible genes; binds a dodecanucleotide sequ	1.39506e-08	1.47725e-07	0.468221	-2.13574	WT-YPD down vs WT-RAP	1.49165e-07	1.59187e-06	0.546609	-1.82946	WT-YPD down vs WT-pro	0.53187	0.811884	0.967262	-1.03385	WT-YPD down vs mut-YPD	0.0120451	0.0355081	0.856593	-1.16741	WT-pro down vs WT-RAP	0.00151389	0.00851897	0.805723	-1.24112	WT-pro down vs mut-pro	0.112225	0.332989	0.914821	-1.09311	WT-RAP down vs mut-RAP	6.60842e-09	8.15769e-08	0.442836	-2.25817	mut-YPD down vs mut-RAP	9.53497e-09	1.21585e-07	0.455321	-2.19625	mut-YPD down vs mut-pro	chr14	S000005258
1771432_at	---	---	2.26936e-08	2.19465e-07	0.46849	-2.13452	WT-YPD down vs WT-RAP	1.25214e-07	1.38355e-06	0.525655	-1.90239	WT-YPD down vs WT-pro	0.000764412	0.0184812	0.78011	-1.28187	WT-YPD down vs mut-YPD	0.056295	0.131519	0.891251	-1.12202	WT-pro down vs WT-RAP	0.000619243	0.00424269	0.774667	-1.29088	WT-pro down vs mut-pro	0.00672992	0.0509516	0.835553	-1.19681	WT-RAP down vs mut-RAP	6.09702e-08	4.93908e-07	0.501786	-1.99288	mut-YPD down vs mut-RAP	1.12029e-07	8.39102e-07	0.521987	-1.91576	mut-YPD down vs mut-pro	chr7	S000003381
1774495_at	GAD1	Glutamate decarboxylase, converts glutamate into gamma-aminobutyric acid (GABA)	3.87911e-07	2.46602e-06	0.468493	-2.1345	WT-YPD down vs WT-RAP	2.95758e-05	0.000136258	0.616634	-1.62171	WT-YPD down vs WT-pro	0.0497361	0.261431	1.16968	1.16968	WT-YPD up vs mut-YPD	0.00263603	0.00933457	0.759759	-1.31621	WT-pro down vs WT-RAP	0.28171	0.507255	0.922658	-1.08382	WT-pro down vs mut-pro	0.00644872	0.0496979	1.26921	1.26921	WT-RAP up vs mut-RAP	1.21306e-06	6.48229e-06	0.508361	-1.96711	mut-YPD down vs mut-RAP	6.46451e-07	3.71812e-06	0.48641	-2.05588	mut-YPD down vs mut-pro	chr13	S000004862
1773254_at	STE6	Plasma membrane ATP-binding cassette (ABC) transporter required for the export o	7.99502e-09	9.46583e-08	0.468885	-2.13272	WT-YPD down vs WT-RAP	4.66403e-08	6.44356e-07	0.527266	-1.89658	WT-YPD down vs WT-pro	0.0108732	0.107143	0.861271	-1.16107	WT-YPD down vs mut-YPD	0.0350144	0.088553	0.889276	-1.12451	WT-pro down vs WT-RAP	1.08951e-07	1.14955e-05	0.554535	-1.80331	WT-pro down vs mut-pro	0.000995053	0.0136607	0.805111	-1.24206	WT-RAP down vs mut-RAP	3.24017e-09	4.56297e-08	0.438311	-2.28148	mut-YPD down vs mut-RAP	1.80236e-10	7.57545e-09	0.339484	-2.94565	mut-YPD down vs mut-pro	chr11	S000001692
1777886_at	---	---	6.72606e-11	2.39929e-09	0.469206	-2.13126	WT-YPD down vs WT-RAP	3.22381e-09	8.65596e-08	0.590029	-1.69483	WT-YPD down vs WT-pro	0.0289941	0.195827	0.924648	-1.08149	WT-YPD down vs mut-YPD	1.46559e-05	0.000104954	0.795226	-1.2575	WT-pro down vs WT-RAP	0.183084	0.380513	1.04535	1.04535	WT-pro up vs mut-pro	0.000164642	0.0042136	1.19034	1.19034	WT-RAP up vs mut-RAP	5.22206e-09	6.76948e-08	0.604032	-1.65554	mut-YPD down vs mut-RAP	5.20596e-08	4.51156e-07	0.66705	-1.49914	mut-YPD down vs mut-pro	chr14	S000004985
1774739_at	HIS5	Histidinol-phosphate aminotransferase, catalyzes the seventh step in histidine b	1.9942e-08	1.98295e-07	0.47129	-2.12183	WT-YPD down vs WT-RAP	1.79119e-09	5.65086e-08	0.388748	-2.57236	WT-YPD down vs WT-pro	0.083068	0.350219	0.904083	-1.10609	WT-YPD down vs mut-YPD	0.00388829	0.013147	1.21233	1.21233	WT-pro up vs WT-RAP	0.947289	0.978262	1.00358	1.00358	WT-pro up vs mut-pro	0.827334	0.935012	1.01189	1.01189	WT-RAP up vs mut-RAP	1.07531e-07	7.99413e-07	0.527487	-1.89578	mut-YPD down vs mut-RAP	6.21251e-09	8.69988e-08	0.431533	-2.31732	mut-YPD down vs mut-pro	chr9	S000001378
1772373_at	UBI4	Ubiquitin, becomes conjugated to proteins, marking them for selective degradatio	3.15882e-09	4.40863e-08	0.471339	-2.12162	WT-YPD down vs WT-RAP	1.06759e-09	3.87596e-08	0.434848	-2.29965	WT-YPD down vs WT-pro	0.000136001	0.00560839	0.775959	-1.28873	WT-YPD down vs mut-YPD	0.0969938	0.20249	1.08391	1.08391	WT-pro up vs WT-RAP	0.180626	0.377344	0.938478	-1.06556	WT-pro down vs mut-pro	0.150733	0.4001	1.07101	1.07101	WT-RAP up vs mut-RAP	1.02299e-06	5.5729e-06	0.65056	-1.53714	mut-YPD down vs mut-RAP	1.66635e-08	1.83938e-07	0.525924	-1.90141	mut-YPD down vs mut-pro	chr12	S000003962
1772945_at	---	---	9.46329e-09	1.08551e-07	0.471392	-2.12138	WT-YPD down vs WT-RAP	0.000589583	0.0019794	0.79096	-1.26429	WT-YPD down vs WT-pro	0.457217	0.769575	1.03869	1.03869	WT-YPD up vs mut-YPD	4.50258e-07	5.93939e-06	0.595975	-1.67792	WT-pro down vs WT-RAP	0.122636	0.286604	1.08587	1.08587	WT-pro up vs mut-pro	0.0467091	0.189895	1.11666	1.11666	WT-RAP up vs mut-RAP	2.73712e-08	2.59196e-07	0.506778	-1.97325	mut-YPD down vs mut-RAP	0.00265891	0.00693971	0.826888	-1.20935	mut-YPD down vs mut-pro	chr2	S000029722
1776553_at	---	---	1.06779e-06	6.04917e-06	0.471561	-2.12062	WT-YPD down vs WT-RAP	7.01304e-12	1.12704e-09	0.0973864	-10.2684	WT-YPD down vs WT-pro	8.08172e-06	0.000761354	0.543282	-1.84066	WT-YPD down vs mut-YPD	4.74433e-10	3.92976e-08	4.84216	4.84216	WT-pro up vs WT-RAP	7.97668e-09	2.23511e-06	0.298125	-3.3543	WT-pro down vs mut-pro	8.89249e-05	0.00281807	0.626134	-1.5971	WT-RAP down vs mut-RAP	8.12621e-06	3.48521e-05	0.543475	-1.84001	mut-YPD down vs mut-RAP	5.76237e-13	1.25942e-10	0.0534406	-18.7124	mut-YPD down vs mut-pro	chr15	S000005523
1770897_x_at	PAU5	Member of the seripauperin multigene family encoded mainly in subtelomeric regio	3.73028e-08	3.325e-07	0.472068	-2.11834	WT-YPD down vs WT-RAP	3.78179e-09	9.79321e-08	0.393335	-2.54236	WT-YPD down vs WT-pro	0.000137672	0.00562518	0.726453	-1.37655	WT-YPD down vs mut-YPD	0.00765586	0.0238561	1.20017	1.20017	WT-pro up vs WT-RAP	2.19268e-08	4.20378e-06	0.453924	-2.20301	WT-pro down vs mut-pro	4.76343e-05	0.0018929	0.696778	-1.43518	WT-RAP down vs mut-RAP	2.12093e-08	2.10514e-07	0.452784	-2.20856	mut-YPD down vs mut-RAP	4.73765e-11	3.2273e-09	0.245775	-4.06876	mut-YPD down vs mut-pro	chr6	S000001874
1779520_at	GGC1	Mitochondrial GTP/GDP transporter, essential for mitochondrial genome maintenanc	1.43377e-08	1.50946e-07	0.472509	-2.11636	WT-YPD down vs WT-RAP	4.23424e-09	1.05403e-07	0.431056	-2.31988	WT-YPD down vs WT-pro	0.00556572	0.071054	1.19186	1.19186	WT-YPD up vs mut-YPD	0.0997469	0.206838	1.09616	1.09616	WT-pro up vs WT-RAP	0.0675256	0.183515	1.10913	1.10913	WT-pro up vs mut-pro	0.302618	0.596287	1.0568	1.0568	WT-RAP up vs mut-RAP	2.97495e-09	4.28895e-08	0.418966	-2.38683	mut-YPD down vs mut-RAP	1.76998e-09	3.60192e-08	0.401138	-2.49291	mut-YPD down vs mut-pro	chr4	S000002357
1771782_at	STF1	Protein involved in regulation of the mitochondrial F1F0-ATP synthase; Stf1p and	7.17306e-09	8.66157e-08	0.472998	-2.11417	WT-YPD down vs WT-RAP	3.46268e-08	5.12739e-07	0.524984	-1.90482	WT-YPD down vs WT-pro	0.222552	0.564003	0.940112	-1.0637	WT-YPD down vs mut-YPD	0.0515927	0.122646	0.900976	-1.10991	WT-pro down vs WT-RAP	0.684404	0.842714	1.02014	1.02014	WT-pro up vs mut-pro	0.143663	0.388631	1.07811	1.07811	WT-RAP up vs mut-RAP	5.94814e-08	4.85084e-07	0.542431	-1.84355	mut-YPD down vs mut-RAP	1.40678e-07	1.01073e-06	0.569674	-1.75539	mut-YPD down vs mut-pro	chr4	S000007232
1772554_at	GAL10	UDP-glucose-4-epimerase, catalyzes the interconversion of UDP-galactose and UDP-	7.94748e-08	6.27076e-07	0.473086	-2.11378	WT-YPD down vs WT-RAP	0.800584	0.867876	1.01568	1.01568	WT-YPD up vs WT-pro	0.093876	0.374818	0.895637	-1.11652	WT-YPD down vs mut-YPD	6.42487e-08	1.24931e-06	0.465785	-2.14692	WT-pro down vs WT-RAP	0.0350143	0.109325	0.865479	-1.15543	WT-pro down vs mut-pro	0.565547	0.805199	0.965017	-1.03625	WT-RAP down vs mut-RAP	2.33334e-07	1.55956e-06	0.509734	-1.96181	mut-YPD down vs mut-RAP	0.761572	0.831233	0.981476	-1.01887	mut-YPD down vs mut-pro	chr2	S000000223
1780220_at	ATG19	Receptor protein specific for the cytoplasm-to-vacuole targeting (Cvt) pathway;	1.69153e-09	2.67125e-08	0.473401	-2.11237	WT-YPD down vs WT-RAP	3.69902e-08	5.4405e-07	0.572228	-1.74755	WT-YPD down vs WT-pro	0.400451	0.728359	0.964232	-1.03709	WT-YPD down vs mut-YPD	0.000826183	0.00340956	0.827294	-1.20876	WT-pro down vs WT-RAP	0.00236905	0.0122233	0.849182	-1.1776	WT-pro down vs mut-pro	0.105735	0.320786	1.07615	1.07615	WT-RAP up vs mut-RAP	9.11878e-09	1.05898e-07	0.528348	-1.89269	mut-YPD down vs mut-RAP	4.28196e-09	6.60922e-08	0.503952	-1.98432	mut-YPD down vs mut-pro	chr15	S000005442
1775255_at	PRM8	Pheromone-regulated protein with 2 predicted transmembrane segments and an FF se	6.80576e-08	5.52551e-07	0.473535	-2.11177	WT-YPD down vs WT-RAP	6.62144e-07	5.35203e-06	0.549944	-1.81837	WT-YPD down vs WT-pro	7.48375e-05	0.00363387	0.69619	-1.43639	WT-YPD down vs mut-YPD	0.0279999	0.0736954	0.861062	-1.16136	WT-pro down vs WT-RAP	0.003294	0.0159419	0.801805	-1.24719	WT-pro down vs mut-pro	0.040601	0.173519	0.871811	-1.14704	WT-RAP down vs mut-RAP	2.50713e-06	1.2264e-05	0.59299	-1.68637	mut-YPD down vs mut-RAP	9.12342e-06	3.92522e-05	0.633373	-1.57885	mut-YPD down vs mut-pro	chr7	S000003021
1772626_at	---	---	4.1359e-09	5.45101e-08	0.47416	-2.10899	WT-YPD down vs WT-RAP	0.153238	0.252501	1.0718	1.0718	WT-YPD up vs WT-pro	0.125235	0.430903	1.07789	1.07789	WT-YPD up vs mut-YPD	1.60717e-09	8.65182e-08	0.442396	-2.26042	WT-pro down vs WT-RAP	7.71693e-05	0.000886757	0.758974	-1.31757	WT-pro down vs mut-pro	0.830817	0.936007	0.99016	-1.00994	WT-RAP down vs mut-RAP	1.3137e-09	2.22231e-08	0.435569	-2.29585	mut-YPD down vs mut-RAP	6.46428e-05	0.000232221	0.754688	-1.32505	mut-YPD down vs mut-pro	chr10	S000003910
1772848_at	FRT2	Tail-anchored endoplasmic reticulum membrane protein, interacts with homolog Frt	2.59394e-08	2.45213e-07	0.474341	-2.10819	WT-YPD down vs WT-RAP	4.28919e-08	6.02471e-07	0.4913	-2.03542	WT-YPD down vs WT-pro	0.0645776	0.304577	0.895444	-1.11676	WT-YPD down vs mut-YPD	0.527046	0.683384	0.965483	-1.03575	WT-pro down vs WT-RAP	0.000327379	0.00257938	0.758831	-1.31782	WT-pro down vs mut-pro	0.0244218	0.122339	0.869223	-1.15045	WT-RAP down vs mut-RAP	1.72298e-08	1.77629e-07	0.460451	-2.17178	mut-YPD down vs mut-RAP	4.75609e-09	7.0331e-08	0.416345	-2.40185	mut-YPD down vs mut-pro	chr1	S000000026
1770892_at	---	---	2.14679e-08	2.10028e-07	0.475518	-2.10297	WT-YPD down vs WT-RAP	0.00335123	0.00950241	0.82194	-1.21663	WT-YPD down vs WT-pro	0.894181	0.970561	1.00719	1.00719	WT-YPD up vs mut-YPD	5.00479e-07	6.41176e-06	0.578531	-1.72852	WT-pro down vs WT-RAP	0.000195997	0.00175706	0.749967	-1.33339	WT-pro down vs mut-pro	0.000565384	0.00908606	0.777278	-1.28654	WT-RAP down vs mut-RAP	9.02919e-10	1.65002e-08	0.366971	-2.72501	mut-YPD down vs mut-RAP	1.47561e-06	7.71183e-06	0.612027	-1.63391	mut-YPD down vs mut-pro	chr2	S000000342
1775724_at	MUK1	Cytoplasmic protein of unknown function containing a Vps9 domain; computational	1.35821e-08	1.44523e-07	0.475868	-2.10142	WT-YPD down vs WT-RAP	4.72593e-07	4.08261e-06	0.590749	-1.69277	WT-YPD down vs WT-pro	0.00615214	0.0757955	0.843576	-1.18543	WT-YPD down vs mut-YPD	0.00126488	0.0049261	0.805534	-1.24141	WT-pro down vs WT-RAP	0.0227422	0.0772303	0.875283	-1.14249	WT-pro down vs mut-pro	0.000321334	0.0062915	0.77187	-1.29556	WT-RAP down vs mut-RAP	4.1186e-09	5.55656e-08	0.435418	-2.29664	mut-YPD down vs mut-RAP	9.78009e-07	5.3653e-06	0.612954	-1.63144	mut-YPD down vs mut-pro	chr16	S000005991
1776958_at	---	---	9.07818e-09	1.05319e-07	0.477095	-2.09602	WT-YPD down vs WT-RAP	8.26962e-05	0.000337581	1.33946	1.33946	WT-YPD up vs WT-pro	0.0487318	0.258139	1.11291	1.11291	WT-YPD up vs mut-YPD	2.60845e-10	2.61515e-08	0.356184	-2.80754	WT-pro down vs WT-RAP	0.000646014	0.00437825	1.25498	1.25498	WT-pro up vs mut-pro	0.0756365	0.259515	1.09933	1.09933	WT-RAP up vs mut-RAP	7.63103e-09	9.17403e-08	0.471273	-2.12191	mut-YPD down vs mut-RAP	3.48548e-06	1.65439e-05	1.51045	1.51045	mut-YPD up vs mut-pro	chr14	S000005003
1771291_at	---	---	0.00164764	0.00462033	0.477114	-2.09593	WT-YPD down vs WT-RAP	0.15559	0.255606	0.761404	-1.31336	WT-YPD down vs WT-pro	0.615521	0.856326	0.911735	-1.09681	WT-YPD down vs mut-YPD	0.0240787	0.0646835	0.626624	-1.59585	WT-pro down vs WT-RAP	0.895348	0.955971	0.976218	-1.02436	WT-pro down vs mut-pro	0.989762	0.996602	1.00235	1.00235	WT-RAP up vs mut-RAP	0.00410637	0.0104408	0.524533	-1.90646	mut-YPD down vs mut-RAP	0.277558	0.391476	0.815255	-1.22661	mut-YPD down vs mut-pro	chr1	S000028732
1772346_at	TDP1	Tyrosyl-DNA Phosphodiesterase I, hydrolyzes 3' and 5'-phosphotyrosyl bonds, invo	2.65522e-08	2.49495e-07	0.477114	-2.09593	WT-YPD down vs WT-RAP	1.08726e-05	5.62541e-05	0.666758	-1.49979	WT-YPD down vs WT-pro	0.148428	0.466447	0.920249	-1.08666	WT-YPD down vs mut-YPD	6.188e-05	0.000360461	0.715573	-1.39748	WT-pro down vs WT-RAP	8.76132e-05	0.000974987	0.725022	-1.37927	WT-pro down vs mut-pro	0.0442273	0.183761	0.885638	-1.12913	WT-RAP down vs mut-RAP	1.56443e-08	1.65326e-07	0.45917	-2.17784	mut-YPD down vs mut-RAP	1.12571e-07	8.4143e-07	0.525308	-1.90364	mut-YPD down vs mut-pro	chr2	S000000427
1776428_at	---	---	4.96824e-08	4.22185e-07	0.477206	-2.09553	WT-YPD down vs WT-RAP	5.39046e-09	1.259e-07	0.400817	-2.4949	WT-YPD down vs WT-pro	0.28408	0.629169	0.938063	-1.06603	WT-YPD down vs mut-YPD	0.0106144	0.0318598	1.19058	1.19058	WT-pro up vs WT-RAP	0.386168	0.614894	1.05257	1.05257	WT-pro up vs mut-pro	0.478258	0.746843	0.959178	-1.04256	WT-RAP down vs mut-RAP	6.81879e-08	5.43911e-07	0.487948	-2.0494	mut-YPD down vs mut-RAP	2.22489e-08	2.28297e-07	0.449745	-2.22348	mut-YPD down vs mut-pro	chr14	S000005255
1773882_at	OSW2	Protein of unknown function proposed to be involved in the assembly of the spore	3.31296e-05	0.000127975	0.477492	-2.09428	WT-YPD down vs WT-RAP	1.01828e-05	5.31157e-05	0.431559	-2.31718	WT-YPD down vs WT-pro	1.54893e-06	0.00026963	0.359912	-2.77846	WT-YPD down vs mut-YPD	0.377971	0.549876	1.10644	1.10644	WT-pro up vs WT-RAP	0.000124519	0.00125529	0.529751	-1.88768	WT-pro down vs mut-pro	5.83514e-05	0.00219884	0.499749	-2.001	WT-RAP down vs mut-RAP	0.00330808	0.00859298	0.663013	-1.50827	mut-YPD down vs mut-RAP	0.00169553	0.00459542	0.635208	-1.57429	mut-YPD down vs mut-pro	chr12	S000004044
1774409_at	CAD1	AP-1-like basic leucine zipper (bZIP) transcriptional activator involved in stre	1.87477e-09	2.86539e-08	0.477819	-2.09284	WT-YPD down vs WT-RAP	2.6333e-06	1.67892e-05	0.69414	-1.44063	WT-YPD down vs WT-pro	0.225274	0.566451	0.94805	-1.0548	WT-YPD down vs mut-YPD	2.11126e-06	2.10126e-05	0.688361	-1.45273	WT-pro down vs WT-RAP	5.51144e-05	0.00070197	0.7685	-1.30124	WT-pro down vs mut-pro	0.0391207	0.168977	0.907377	-1.10208	WT-RAP down vs mut-RAP	1.01274e-09	1.80495e-08	0.457319	-2.18666	mut-YPD down vs mut-RAP	2.63384e-08	2.61898e-07	0.562678	-1.77722	mut-YPD down vs mut-pro	chr4	S000002831
1775851_at	GPX1	Phospholipid hydroperoxide glutathione peroxidase induced by glucose starvation	1.15973e-06	6.47602e-06	0.47789	-2.09253	WT-YPD down vs WT-RAP	7.95957e-07	6.20138e-06	0.464469	-2.15299	WT-YPD down vs WT-pro	0.541126	0.816546	0.952444	-1.04993	WT-YPD down vs mut-YPD	0.719332	0.827679	1.0289	1.0289	WT-pro up vs WT-RAP	0.0396683	0.120987	0.835082	-1.19749	WT-pro down vs mut-pro	0.163101	0.418534	1.12241	1.12241	WT-RAP up vs mut-RAP	1.30611e-05	5.36385e-05	0.563171	-1.77566	mut-YPD down vs mut-RAP	1.60611e-07	1.12151e-06	0.407236	-2.45558	mut-YPD down vs mut-pro	chr11	S000001509
1771670_at	---	---	1.24146e-08	1.34992e-07	0.478445	-2.0901	WT-YPD down vs WT-RAP	0.00188584	0.0056679	0.817808	-1.22278	WT-YPD down vs WT-pro	0.0159446	0.135072	0.868527	-1.15137	WT-YPD down vs mut-YPD	3.34743e-07	4.65404e-06	0.585033	-1.7093	WT-pro down vs WT-RAP	0.607557	0.794089	1.02654	1.02654	WT-pro up vs mut-pro	0.0984137	0.308421	0.914426	-1.09358	WT-RAP down vs mut-RAP	2.6525e-08	2.52835e-07	0.503729	-1.98519	mut-YPD down vs mut-RAP	0.507068	0.619687	0.966593	-1.03456	mut-YPD down vs mut-pro	chr4	S000002914
1776644_at	GLG1	Self-glucosylating initiator of glycogen synthesis, also glucosylates n-dodecyl-	1.20659e-07	8.98814e-07	0.478846	-2.08835	WT-YPD down vs WT-RAP	4.65649e-05	0.00020225	0.671643	-1.48889	WT-YPD down vs WT-pro	0.00174358	0.0323496	1.28765	1.28765	WT-YPD up vs mut-YPD	0.000187889	0.000951019	0.712948	-1.40263	WT-pro down vs WT-RAP	0.280888	0.506024	0.932545	-1.07233	WT-pro down vs mut-pro	0.445865	0.724208	1.0499	1.0499	WT-RAP up vs mut-RAP	9.4305e-09	1.08595e-07	0.390431	-2.56127	mut-YPD down vs mut-RAP	1.50495e-07	1.06292e-06	0.486419	-2.05584	mut-YPD down vs mut-pro	chr11	S000001766
1779018_at	URA8	Minor CTP synthase isozyme (see also URA7), catalyzes the ATP-dependent transfer	1.09216e-09	1.8766e-08	0.478846	-2.08835	WT-YPD down vs WT-RAP	9.37892e-08	1.10445e-06	0.61736	-1.6198	WT-YPD down vs WT-pro	0.0146137	0.128652	1.12063	1.12063	WT-YPD up vs mut-YPD	4.70878e-05	0.000285875	0.775636	-1.28926	WT-pro down vs WT-RAP	8.73943e-05	0.000973542	1.26711	1.26711	WT-pro up vs mut-pro	4.81222e-06	0.000431049	1.38419	1.38419	WT-RAP up vs mut-RAP	3.88417e-08	3.46217e-07	0.591469	-1.6907	mut-YPD down vs mut-RAP	1.81641e-06	9.22813e-06	0.698058	-1.43255	mut-YPD down vs mut-pro	chr10	S000003864
1771072_at	ATG16	Conserved protein that interacts with Atg12p-Atg5p conjugates to form Atg12p-Atg	4.68472e-08	4.01768e-07	0.47915	-2.08703	WT-YPD down vs WT-RAP	0.00144235	0.00444215	0.789149	-1.26719	WT-YPD down vs WT-pro	0.283491	0.628593	0.938652	-1.06536	WT-YPD down vs mut-YPD	2.3732e-06	2.30732e-05	0.607174	-1.64698	WT-pro down vs WT-RAP	1.71476e-05	0.00030371	0.666835	-1.49962	WT-pro down vs mut-pro	0.179579	0.443131	0.922678	-1.0838	WT-RAP down vs mut-RAP	3.6856e-08	3.32312e-07	0.470996	-2.12316	mut-YPD down vs mut-RAP	5.46059e-07	3.19964e-06	0.560625	-1.78372	mut-YPD down vs mut-pro	chr13	S000004769
1776449_at	PTP2	Phosphotyrosine-specific protein phosphatase involved in the inactivation of mit	1.19857e-09	1.9997e-08	0.479245	-2.08662	WT-YPD down vs WT-RAP	3.42678e-08	5.08802e-07	0.585354	-1.70837	WT-YPD down vs WT-pro	2.23209e-06	0.000320952	0.701424	-1.42567	WT-YPD down vs mut-YPD	0.000376097	0.00173125	0.818726	-1.22141	WT-pro down vs WT-RAP	7.38967e-06	0.000174039	0.731123	-1.36776	WT-pro down vs mut-pro	9.53234e-06	0.000658396	0.737242	-1.35641	WT-RAP down vs mut-RAP	2.53123e-09	3.75833e-08	0.503717	-1.98524	mut-YPD down vs mut-RAP	7.90792e-08	6.28136e-07	0.610138	-1.63897	mut-YPD down vs mut-pro	chr15	S000005734
1777947_at	SNX41	Sorting nexin, involved in the retrieval of late-Golgi SNAREs from the post-Golg	4.06894e-08	3.56865e-07	0.47927	-2.0865	WT-YPD down vs WT-RAP	3.83255e-06	2.29995e-05	0.626043	-1.59733	WT-YPD down vs WT-pro	0.0200121	0.156656	0.86029	-1.1624	WT-YPD down vs mut-YPD	0.000531834	0.00231273	0.765555	-1.30624	WT-pro down vs WT-RAP	0.74655	0.877638	0.981816	-1.01852	WT-pro down vs mut-pro	0.196824	0.466471	0.926747	-1.07904	WT-RAP down vs mut-RAP	1.22592e-07	8.90159e-07	0.516294	-1.93688	mut-YPD down vs mut-RAP	8.05544e-05	0.000283236	0.714479	-1.39962	mut-YPD down vs mut-pro	chr4	S000002833
1779618_at	GZF3	GATA zinc finger protein and Dal80p homolog that negatively regulates nitrogen c	5.51424e-09	6.9264e-08	0.479714	-2.08458	WT-YPD down vs WT-RAP	4.23693e-06	2.50277e-05	0.682041	-1.46619	WT-YPD down vs WT-pro	0.918486	0.976724	0.995224	-1.0048	WT-YPD down vs mut-YPD	9.40601e-06	7.26423e-05	0.70335	-1.42177	WT-pro down vs WT-RAP	0.00167542	0.00925166	0.827989	-1.20775	WT-pro down vs mut-pro	0.000810212	0.0117219	0.811649	-1.23206	WT-RAP down vs mut-RAP	4.04027e-10	9.12234e-09	0.391227	-2.55606	mut-YPD down vs mut-RAP	8.3365e-08	6.57296e-07	0.567433	-1.76232	mut-YPD down vs mut-pro	chr10	S000003646
1780073_at	---	---	1.21018e-09	2.01592e-08	0.480109	-2.08286	WT-YPD down vs WT-RAP	0.000167007	0.000636573	0.801989	-1.2469	WT-YPD down vs WT-pro	0.00913886	0.0966791	1.13313	1.13313	WT-YPD up vs mut-YPD	5.2644e-08	1.06932e-06	0.598648	-1.67043	WT-pro down vs WT-RAP	0.00817708	0.0334804	1.13593	1.13593	WT-pro up vs mut-pro	1.7098e-06	0.000236077	1.43887	1.43887	WT-RAP up vs mut-RAP	7.65395e-08	6.00989e-07	0.609652	-1.64028	mut-YPD down vs mut-RAP	0.00018341	0.000600992	0.803975	-1.24382	mut-YPD down vs mut-pro	chr16	S000006331
1776152_at	JIP4	Protein of unknown function; previously annotated as two separate ORFs, YDR474C	1.93729e-08	1.93339e-07	0.480175	-2.08257	WT-YPD down vs WT-RAP	3.18965e-07	2.93652e-06	0.571657	-1.7493	WT-YPD down vs WT-pro	0.184679	0.520489	0.929785	-1.07552	WT-YPD down vs mut-YPD	0.00603432	0.019395	0.839971	-1.19052	WT-pro down vs WT-RAP	0.0305661	0.098218	1.13608	1.13608	WT-pro up vs mut-pro	0.0111778	0.0720678	0.855083	-1.16948	WT-RAP down vs mut-RAP	6.20651e-09	7.77806e-08	0.441596	-2.26451	mut-YPD down vs mut-RAP	2.34294e-05	9.1934e-05	0.69849	-1.43166	mut-YPD down vs mut-pro	chr4	S000002883
1779959_at	AVT6	Vacuolar aspartate and glutamate exporter; member of a family of seven genes (AV	9.23954e-08	7.11763e-07	0.480359	-2.08178	WT-YPD down vs WT-RAP	4.49524e-06	2.62695e-05	0.608317	-1.64388	WT-YPD down vs WT-pro	0.844541	0.955695	0.988076	-1.01207	WT-YPD down vs mut-YPD	0.0022629	0.00818569	0.789653	-1.26638	WT-pro down vs WT-RAP	0.0478399	0.140612	0.87545	-1.14227	WT-pro down vs mut-pro	0.379238	0.670466	1.05627	1.05627	WT-RAP up vs mut-RAP	2.45568e-07	1.63278e-06	0.51351	-1.94738	mut-YPD down vs mut-RAP	5.26487e-07	3.10998e-06	0.538978	-1.85536	mut-YPD down vs mut-pro	chr5	S000000921
1777486_at	RIB5	Riboflavin synthase; catalyzes the last step of the riboflavin biosynthesis path	8.68446e-08	6.73554e-07	0.480954	-2.0792	WT-YPD down vs WT-RAP	1.71664e-09	5.5175e-08	0.345322	-2.89585	WT-YPD down vs WT-pro	0.664248	0.879121	1.0268	1.0268	WT-YPD up vs mut-YPD	0.000163318	0.000837512	1.39277	1.39277	WT-pro up vs WT-RAP	0.31825	0.547519	0.939896	-1.06395	WT-pro down vs mut-pro	0.49761	0.759375	0.959264	-1.04247	WT-RAP down vs mut-RAP	3.45534e-08	3.14929e-07	0.449322	-2.22558	mut-YPD down vs mut-RAP	7.3085e-10	1.96718e-08	0.316096	-3.16359	mut-YPD down vs mut-pro	chr2	S000000460
1771703_at	LYS20	Homocitrate synthase isozyme, catalyzes the condensation of acetyl-CoA and alpha	3.48266e-07	2.22825e-06	0.481044	-2.07881	WT-YPD down vs WT-RAP	5.85523e-07	4.86956e-06	0.499061	-2.00376	WT-YPD down vs WT-pro	0.00123422	0.0259876	0.746252	-1.34003	WT-YPD down vs mut-YPD	0.59896	0.740576	0.963898	-1.03745	WT-pro down vs WT-RAP	0.00333219	0.0160713	0.776332	-1.28811	WT-pro down vs mut-pro	0.31054	0.60445	0.93036	-1.07485	WT-RAP down vs mut-RAP	1.15649e-05	4.81453e-05	0.599722	-1.66744	mut-YPD down vs mut-RAP	1.05024e-06	5.71563e-06	0.519177	-1.92613	mut-YPD down vs mut-pro	chr4	S000002341
1779438_at	SET4	Protein of unknown function, contains a SET domain	1.85315e-05	7.54518e-05	0.481152	-2.07835	WT-YPD down vs WT-RAP	0.00753743	0.0196679	0.716254	-1.39615	WT-YPD down vs WT-pro	0.0501509	0.262727	0.798661	-1.2521	WT-YPD down vs mut-YPD	0.00251124	0.00893322	0.671762	-1.48862	WT-pro down vs WT-RAP	0.0207144	0.0714544	0.758929	-1.31765	WT-pro down vs mut-pro	0.00352517	0.0325914	0.685341	-1.45913	WT-RAP down vs mut-RAP	3.07308e-06	1.46777e-05	0.412883	-2.42199	mut-YPD down vs mut-RAP	0.00313416	0.00807594	0.680621	-1.46925	mut-YPD down vs mut-pro	chr10	S000003641
1776188_at	TMA17	Protein of unknown function that associates with ribosomes; heterozygous deletio	2.29558e-08	2.21414e-07	0.481197	-2.07815	WT-YPD down vs WT-RAP	3.15817e-08	4.81345e-07	0.4919	-2.03293	WT-YPD down vs WT-pro	0.976003	0.992928	0.998397	-1.00161	WT-YPD down vs mut-YPD	0.681149	0.80168	0.978241	-1.02224	WT-pro down vs WT-RAP	0.0186539	0.0657368	0.866126	-1.15457	WT-pro down vs mut-pro	0.215129	0.491935	1.07098	1.07098	WT-RAP up vs mut-RAP	6.55807e-08	5.258e-07	0.516179	-1.93731	mut-YPD down vs mut-RAP	4.6274e-09	6.90903e-08	0.426731	-2.3434	mut-YPD down vs mut-pro	chr4	S000002268
1772873_at	MAL13	MAL-activator protein, part of complex locus MAL1; nonfunctional in genomic refe	4.5605e-11	1.98554e-09	0.481902	-2.07511	WT-YPD down vs WT-RAP	3.37367e-10	1.60067e-08	0.545289	-1.83389	WT-YPD down vs WT-pro	3.85074e-06	0.000472819	0.782243	-1.27837	WT-YPD down vs mut-YPD	0.00135708	0.0052422	0.883756	-1.13153	WT-pro down vs WT-RAP	3.49653e-09	1.15788e-06	0.614298	-1.62787	WT-pro down vs mut-pro	3.68086e-06	0.000379476	0.781344	-1.27985	WT-RAP down vs mut-RAP	4.48337e-11	1.99164e-09	0.481348	-2.0775	mut-YPD down vs mut-RAP	8.9619e-12	9.79356e-10	0.428217	-2.33526	mut-YPD down vs mut-pro	chr7	S000003520
1770179_at	PRM10	Pheromone-regulated protein, proposed to be involved in mating; predicted to hav	3.45012e-07	2.21131e-06	0.483134	-2.06982	WT-YPD down vs WT-RAP	7.06995e-06	3.87076e-05	0.585653	-1.7075	WT-YPD down vs WT-pro	9.52021e-06	0.000866501	0.595451	-1.6794	WT-YPD down vs mut-YPD	0.015699	0.0446417	0.82495	-1.21219	WT-pro down vs WT-RAP	5.27104e-07	3.09688e-05	0.497813	-2.00879	WT-pro down vs mut-pro	0.000561903	0.00905676	0.723932	-1.38134	WT-RAP down vs mut-RAP	7.44994e-06	3.21918e-05	0.587381	-1.70247	mut-YPD down vs mut-RAP	4.1597e-07	2.53385e-06	0.489622	-2.04239	mut-YPD down vs mut-pro	chr10	S000003644
1773286_at	MSS18	Nuclear encoded protein needed for efficient splicing of mitochondrial COX1 aI5b	4.45705e-10	9.31965e-09	0.483352	-2.06889	WT-YPD down vs WT-RAP	3.83244e-08	5.57433e-07	0.620347	-1.612	WT-YPD down vs WT-pro	0.161841	0.48897	0.947812	-1.05506	WT-YPD down vs mut-YPD	2.32425e-05	0.000154686	0.779164	-1.28343	WT-pro down vs WT-RAP	0.000251754	0.0021098	0.827384	-1.20863	WT-pro down vs mut-pro	0.0065226	0.0501146	0.887282	-1.12704	WT-RAP down vs mut-RAP	1.75026e-10	4.84223e-09	0.452484	-2.21002	mut-YPD down vs mut-RAP	2.74216e-09	4.92057e-08	0.541527	-1.84663	mut-YPD down vs mut-pro	chr16	S000006338
1776658_at	REE1	Cytoplasmic protein involved in the regulation of enolase (ENO1); mRNA expressio	9.95168e-07	5.69932e-06	0.48341	-2.06864	WT-YPD down vs WT-RAP	5.4318e-08	7.2477e-07	2.63125	2.63125	WT-YPD up vs WT-pro	0.124997	0.430639	0.883059	-1.13243	WT-YPD down vs mut-YPD	1.41831e-10	1.78152e-08	0.183719	-5.44311	WT-pro down vs WT-RAP	0.179639	0.375866	1.11329	1.11329	WT-pro up vs mut-pro	0.614879	0.831998	0.961967	-1.03954	WT-RAP down vs mut-RAP	3.40092e-06	1.60343e-05	0.526606	-1.89895	mut-YPD down vs mut-RAP	5.72081e-09	8.19358e-08	3.31728	3.31728	mut-YPD up vs mut-pro	chr10	S000003753
1778130_at	ZRG8	Protein of unknown function; authentic, non-tagged protein is detected in highly	2.03686e-08	2.01437e-07	0.483665	-2.06755	WT-YPD down vs WT-RAP	2.05199e-06	1.36152e-05	0.630274	-1.58661	WT-YPD down vs WT-pro	0.88477	0.968684	0.992438	-1.00762	WT-YPD down vs mut-YPD	0.000306868	0.00145234	0.767388	-1.30312	WT-pro down vs WT-RAP	0.256696	0.477965	1.06314	1.06314	WT-pro up vs mut-pro	0.471702	0.742119	0.962575	-1.03888	WT-RAP down vs mut-RAP	1.32185e-08	1.43876e-07	0.469111	-2.13169	mut-YPD down vs mut-RAP	9.66953e-06	4.13414e-05	0.675176	-1.48109	mut-YPD down vs mut-pro	chr5	S000000835
1778479_at	CHA1	Catabolic L-serine (L-threonine) deaminase, catalyzes the degradation of both L-	6.82138e-07	4.06013e-06	0.484137	-2.06553	WT-YPD down vs WT-RAP	2.18499e-13	7.95918e-11	19.1654	19.1654	WT-YPD up vs WT-pro	0.351325	0.685587	0.932361	-1.07255	WT-YPD down vs mut-YPD	1.97352e-14	3.59443e-11	0.0252609	-39.5868	WT-pro down vs WT-RAP	0.0140184	0.0520005	0.810679	-1.23353	WT-pro down vs mut-pro	0.679344	0.866918	1.03102	1.03102	WT-RAP up vs mut-RAP	2.97309e-06	1.426e-05	0.535367	-1.86788	mut-YPD down vs mut-RAP	3.71325e-13	9.22236e-11	16.6642	16.6642	mut-YPD up vs mut-pro	chr3	S000000569
1774571_at	---	---	1.44299e-05	6.02791e-05	0.484663	-2.06329	WT-YPD down vs WT-RAP	0.00590369	0.0157933	0.715225	-1.39816	WT-YPD down vs WT-pro	0.054513	0.277207	0.809025	-1.23606	WT-YPD down vs mut-YPD	0.00227089	0.00821188	0.677638	-1.47572	WT-pro down vs WT-RAP	0.685015	0.842883	0.959797	-1.04189	WT-pro down vs mut-pro	0.0342843	0.15546	0.788257	-1.26862	WT-RAP down vs mut-RAP	1.03833e-05	4.34913e-05	0.472222	-2.11765	mut-YPD down vs mut-RAP	0.123585	0.204411	0.848517	-1.17853	mut-YPD down vs mut-pro	chr7	S000003358
1779035_at	MTL1	Putative plasma membrane sensor, involved in cell integrity signaling and stress	9.49371e-08	7.301e-07	0.485291	-2.06062	WT-YPD down vs WT-RAP	3.36826e-06	2.06209e-05	0.602684	-1.65924	WT-YPD down vs WT-pro	0.00157143	0.0301803	0.781814	-1.27908	WT-YPD down vs mut-YPD	0.00370618	0.0126054	0.805216	-1.2419	WT-pro down vs WT-RAP	0.00833845	0.0340391	1.20864	1.20864	WT-pro up vs mut-pro	0.0193106	0.103954	0.850676	-1.17554	WT-RAP down vs mut-RAP	3.37601e-07	2.14245e-06	0.528035	-1.89381	mut-YPD down vs mut-RAP	0.256332	0.367949	0.931712	-1.07329	mut-YPD down vs mut-pro	chr7	S000003255
1776964_at	YPT35	Endosomal protein of unknown function that contains a phox (PX) homology domain	4.23183e-06	2.02302e-05	0.486069	-2.05732	WT-YPD down vs WT-RAP	0.0292523	0.06387	0.805852	-1.24092	WT-YPD down vs WT-pro	0.741627	0.914493	0.971282	-1.02957	WT-YPD down vs mut-YPD	0.000108244	0.000585592	0.603174	-1.6579	WT-pro down vs WT-RAP	0.00597683	0.025898	0.746319	-1.33991	WT-pro down vs mut-pro	0.0730023	0.253986	0.842982	-1.18626	WT-RAP down vs mut-RAP	7.27978e-07	4.14773e-06	0.421863	-2.37044	mut-YPD down vs mut-RAP	0.000169631	0.00055953	0.619205	-1.61497	mut-YPD down vs mut-pro	chr8	S000001147
1778254_at	---	---	1.50256e-08	1.56979e-07	0.486361	-2.05608	WT-YPD down vs WT-RAP	0.133101	0.225684	0.923101	-1.08331	WT-YPD down vs WT-pro	0.00364541	0.0532811	0.834105	-1.19889	WT-YPD down vs mut-YPD	5.13413e-08	1.04675e-06	0.526878	-1.89797	WT-pro down vs WT-RAP	0.000396493	0.00301103	0.78103	-1.28036	WT-pro down vs mut-pro	0.00669733	0.05079	0.848454	-1.17861	WT-RAP down vs mut-RAP	1.9317e-08	1.94559e-07	0.494728	-2.02131	mut-YPD down vs mut-RAP	0.0131007	0.0290749	0.864363	-1.15692	mut-YPD down vs mut-pro	chr5	S000000783
1777376_at	PTR2	Integral membrane peptide transporter, mediates transport of di- and tri-peptide	5.17997e-09	6.5593e-08	0.48752	-2.0512	WT-YPD down vs WT-RAP	1.64168e-05	8.05218e-05	1.3803	1.3803	WT-YPD up vs WT-pro	0.374191	0.707436	1.04203	1.04203	WT-YPD up vs mut-YPD	9.79398e-11	1.33786e-08	0.353197	-2.83128	WT-pro down vs WT-RAP	1.10719e-05	0.000225672	0.714446	-1.39969	WT-pro down vs mut-pro	0.0237332	0.120024	1.12362	1.12362	WT-RAP up vs mut-RAP	1.66683e-08	1.73642e-07	0.525692	-1.90225	mut-YPD down vs mut-RAP	0.240792	0.350616	0.946377	-1.05666	mut-YPD down vs mut-pro	chr11	S000001801
1773838_at	RAD26	Protein involved in transcription-coupled nucleotide excision repair of UV-induc	2.06736e-11	1.20813e-09	0.488059	-2.04893	WT-YPD down vs WT-RAP	1.70176e-10	9.28865e-09	0.554159	-1.80453	WT-YPD down vs WT-pro	0.0064027	0.0773991	0.914782	-1.09316	WT-YPD down vs mut-YPD	0.000565364	0.00244202	0.880719	-1.13544	WT-pro down vs WT-RAP	9.99705e-05	0.00107244	0.854594	-1.17015	WT-pro down vs mut-pro	0.420286	0.701847	0.978029	-1.02246	WT-RAP down vs mut-RAP	5.96654e-11	2.34878e-09	0.521802	-1.91644	mut-YPD down vs mut-RAP	5.23634e-11	3.43148e-09	0.517698	-1.93163	mut-YPD down vs mut-pro	chr10	S000003796
1772962_at	FAR7	Protein involved in recovery from cell cycle arrest in response to pheromone, in	8.482e-08	6.59724e-07	0.488393	-2.04753	WT-YPD down vs WT-RAP	6.5753e-06	3.63454e-05	0.629389	-1.58884	WT-YPD down vs WT-pro	0.908225	0.973548	0.993191	-1.00686	WT-YPD down vs mut-YPD	0.00110041	0.00437283	0.775979	-1.28869	WT-pro down vs WT-RAP	9.8365e-05	0.00106009	0.709219	-1.41	WT-pro down vs mut-pro	0.525351	0.778892	0.962724	-1.03872	WT-RAP down vs mut-RAP	5.4612e-08	4.53049e-07	0.473411	-2.11233	mut-YPD down vs mut-RAP	2.71354e-08	2.68358e-07	0.449435	-2.22502	mut-YPD down vs mut-pro	chr6	S000001904
1776270_at	---	---	2.67e-07	1.77588e-06	0.48848	-2.04717	WT-YPD down vs WT-RAP	1.26296e-07	1.39269e-06	0.462583	-2.16178	WT-YPD down vs WT-pro	0.0361446	0.219444	0.856853	-1.16706	WT-YPD down vs mut-YPD	0.418179	0.589356	1.05598	1.05598	WT-pro up vs WT-RAP	0.123327	0.287867	1.11413	1.11413	WT-pro up vs mut-pro	0.182902	0.44775	1.09643	1.09643	WT-RAP up vs mut-RAP	1.63123e-05	6.57789e-05	0.625057	-1.59985	mut-YPD down vs mut-RAP	7.81715e-06	3.42114e-05	0.601478	-1.66257	mut-YPD down vs mut-pro	chr12	S000004201
1779825_at	---	---	2.82614e-07	1.86836e-06	0.488737	-2.04609	WT-YPD down vs WT-RAP	1.4806e-06	1.03387e-05	0.545101	-1.83452	WT-YPD down vs WT-pro	0.0346391	0.21459	0.85487	-1.16977	WT-YPD down vs mut-YPD	0.121656	0.241939	0.8966	-1.11532	WT-pro down vs WT-RAP	0.0308645	0.0989403	0.851257	-1.17473	WT-pro down vs mut-pro	0.00296736	0.0292138	0.781155	-1.28016	WT-RAP down vs mut-RAP	8.38758e-08	6.48228e-07	0.446594	-2.23917	mut-YPD down vs mut-RAP	1.38243e-06	7.27216e-06	0.542798	-1.84231	mut-YPD down vs mut-pro	chr14	S000005348
1777238_at	CBP4	Mitochondrial protein required for assembly of ubiquinol cytochrome-c reductase	4.43369e-08	3.83015e-07	0.490904	-2.03706	WT-YPD down vs WT-RAP	0.000833385	0.00271777	0.782221	-1.27841	WT-YPD down vs WT-pro	0.0286655	0.193727	1.14557	1.14557	WT-YPD up vs mut-YPD	3.16923e-06	2.91526e-05	0.627577	-1.59343	WT-pro down vs WT-RAP	0.0119365	0.0455296	1.17632	1.17632	WT-pro up vs mut-pro	8.68061e-05	0.00279828	1.38418	1.38418	WT-RAP up vs mut-RAP	1.03235e-06	5.60993e-06	0.593155	-1.6859	mut-YPD down vs mut-RAP	0.0018922	0.00508558	0.803217	-1.24499	mut-YPD down vs mut-pro	chr7	S000003406
1773460_at	RAD4	Protein that recognizes and binds damaged DNA (with Rad23p) during nucleotide ex	3.0199e-10	7.00668e-09	0.491286	-2.03547	WT-YPD down vs WT-RAP	3.93017e-10	1.77688e-08	0.499814	-2.00075	WT-YPD down vs WT-pro	0.0971339	0.381557	0.940726	-1.06301	WT-YPD down vs mut-YPD	0.619672	0.755247	0.982939	-1.01736	WT-pro down vs WT-RAP	0.000180341	0.00164505	0.830227	-1.20449	WT-pro down vs mut-pro	0.263503	0.556222	0.961069	-1.04051	WT-RAP down vs mut-RAP	4.19427e-10	9.3732e-09	0.50191	-1.99239	mut-YPD down vs mut-RAP	6.58894e-11	4.09113e-09	0.441105	-2.26703	mut-YPD down vs mut-pro	chr5	S000000964
1779529_at	---	---	2.00689e-09	3.02084e-08	0.492098	-2.03212	WT-YPD down vs WT-RAP	1.0322e-09	3.77255e-08	0.470175	-2.12687	WT-YPD down vs WT-pro	0.031925	0.205931	0.906169	-1.10355	WT-YPD down vs mut-YPD	0.280193	0.45022	1.04663	1.04663	WT-pro up vs WT-RAP	0.685691	0.842883	0.983463	-1.01682	WT-pro down vs mut-pro	0.528337	0.780736	1.02647	1.02647	WT-RAP up vs mut-RAP	1.55243e-08	1.64389e-07	0.557428	-1.79395	mut-YPD down vs mut-RAP	3.50871e-09	5.78328e-08	0.51028	-1.95971	mut-YPD down vs mut-pro	chr15	S000028526
1773890_at	APJ1	Putative chaperone of the HSP40 (DNAJ) family; overexpression interferes with pr	0.000166203	0.000558506	0.492243	-2.03152	WT-YPD down vs WT-RAP	7.57341e-05	0.000312075	0.459632	-2.17565	WT-YPD down vs WT-pro	0.187263	0.522576	0.836307	-1.19573	WT-YPD down vs mut-YPD	0.600475	0.741887	1.07095	1.07095	WT-pro up vs WT-RAP	0.10037	0.246927	1.25609	1.25609	WT-pro up vs mut-pro	0.0509381	0.201539	0.756972	-1.32105	WT-RAP down vs mut-RAP	5.37049e-05	0.000193884	0.445547	-2.24443	mut-YPD down vs mut-RAP	0.0140592	0.0309631	0.690345	-1.44855	mut-YPD down vs mut-pro	chr14	S000005021
1778226_at	VPS51	Component of the GARP (Golgi-associated retrograde protein) complex, Vps51p-Vps5	2.47329e-05	9.82839e-05	0.49226	-2.03145	WT-YPD down vs WT-RAP	0.000426158	0.00147189	0.602089	-1.66089	WT-YPD down vs WT-pro	0.0572369	0.285089	0.804911	-1.24237	WT-YPD down vs mut-YPD	0.0744738	0.164759	0.817588	-1.22311	WT-pro down vs WT-RAP	0.0345765	0.108298	0.781621	-1.27939	WT-pro down vs mut-pro	0.817262	0.931189	0.9761	-1.02448	WT-RAP down vs mut-RAP	0.00037344	0.00115969	0.596955	-1.67517	mut-YPD down vs mut-RAP	0.000272099	0.000856421	0.584667	-1.71037	mut-YPD down vs mut-pro	chr11	S000001728
1773684_at	GSM1	Putative zinc cluster protein of unknown function; proposed to be involved in th	1.40835e-09	2.29708e-08	0.492466	-2.0306	WT-YPD down vs WT-RAP	1.35149e-07	1.46862e-06	0.632215	-1.58174	WT-YPD down vs WT-pro	0.950957	0.985992	1.00244	1.00244	WT-YPD up vs mut-YPD	4.78919e-05	0.000290112	0.778953	-1.28377	WT-pro down vs WT-RAP	0.540905	0.743481	1.02477	1.02477	WT-pro up vs mut-pro	0.268796	0.560466	0.955848	-1.04619	WT-RAP down vs mut-RAP	7.02472e-10	1.37082e-08	0.469576	-2.12958	mut-YPD down vs mut-RAP	2.23571e-07	1.4943e-06	0.646296	-1.54728	mut-YPD down vs mut-pro	chr10	S000003639
1774661_at	YAP1801	Protein involved in clathrin cage assembly; binds Pan1p and clathrin; homologous	7.51892e-12	6.96328e-10	0.492467	-2.03059	WT-YPD down vs WT-RAP	1.22397e-09	4.31438e-08	0.642808	-1.55567	WT-YPD down vs WT-pro	0.00223738	0.0380842	0.909811	-1.09913	WT-YPD down vs mut-YPD	2.44451e-07	3.59537e-06	0.766118	-1.30528	WT-pro down vs WT-RAP	2.17366e-06	7.79523e-05	0.807296	-1.2387	WT-pro down vs mut-pro	0.0284966	0.135632	0.941622	-1.062	WT-RAP down vs mut-RAP	1.29094e-11	1.04722e-09	0.509685	-1.96199	mut-YPD down vs mut-RAP	9.33728e-11	5.00186e-09	0.570378	-1.75322	mut-YPD down vs mut-pro	chr8	S000001204
1773348_at	---	---	1.34958e-09	2.22079e-08	0.493154	-2.02776	WT-YPD down vs WT-RAP	2.95043e-08	4.56689e-07	0.589795	-1.6955	WT-YPD down vs WT-pro	0.422547	0.745719	1.03263	1.03263	WT-YPD up vs mut-YPD	0.000713062	0.0029936	0.836145	-1.19596	WT-pro down vs WT-RAP	0.128454	0.2959	0.938608	-1.06541	WT-pro down vs mut-pro	0.00245182	0.0257877	1.16246	1.16246	WT-RAP up vs mut-RAP	9.4497e-09	1.08701e-07	0.555159	-1.80129	mut-YPD down vs mut-RAP	5.13717e-09	7.52533e-08	0.536095	-1.86534	mut-YPD down vs mut-pro	chr2	S000000341
1778816_at	GDH1	NADP(+)-dependent glutamate dehydrogenase, synthesizes glutamate from ammonia an	2.03679e-08	2.01437e-07	0.493171	-2.0277	WT-YPD down vs WT-RAP	0.00516413	0.0140382	0.840937	-1.18915	WT-YPD down vs WT-pro	0.000276293	0.00923342	1.29829	1.29829	WT-YPD up vs mut-YPD	3.69306e-07	5.06371e-06	0.586454	-1.70516	WT-pro down vs WT-RAP	0.29108	0.517896	1.05679	1.05679	WT-pro up vs mut-pro	0.185212	0.451986	1.07293	1.07293	WT-RAP up vs mut-RAP	1.62944e-09	2.6341e-08	0.407567	-2.45358	mut-YPD down vs mut-RAP	1.04655e-05	4.43798e-05	0.684513	-1.46089	mut-YPD down vs mut-pro	chr15	S000005902
1771692_at	PDC6	Minor isoform of pyruvate decarboxylase, decarboxylates pyruvate to acetaldehyde	9.04268e-05	0.000320527	0.49326	-2.02733	WT-YPD down vs WT-RAP	2.10277e-10	1.08392e-08	0.0762957	-13.1069	WT-YPD down vs WT-pro	0.236855	0.580431	0.86279	-1.15903	WT-YPD down vs mut-YPD	6.49151e-09	2.27369e-07	6.46511	6.46511	WT-pro up vs WT-RAP	0.0759089	0.200177	1.26001	1.26001	WT-pro up vs mut-pro	0.435664	0.71479	1.10013	1.10013	WT-RAP up vs mut-RAP	0.00234854	0.00630276	0.628951	-1.58995	mut-YPD down vs mut-RAP	1.16075e-09	2.73136e-08	0.111422	-8.97489	mut-YPD down vs mut-pro	chr7	S000003319
1769308_at	FOX2	Multifunctional enzyme of the peroxisomal fatty acid beta-oxidation pathway; has	4.20002e-10	8.94695e-09	0.493353	-2.02695	WT-YPD down vs WT-RAP	2.18623e-08	3.67555e-07	0.614493	-1.62736	WT-YPD down vs WT-pro	0.000289128	0.00957451	0.835245	-1.19725	WT-YPD down vs mut-YPD	5.39536e-05	0.000321135	0.802863	-1.24554	WT-pro down vs WT-RAP	3.29323e-05	0.00047857	0.792888	-1.26121	WT-pro down vs mut-pro	0.000851051	0.0121572	0.855008	-1.16958	WT-RAP down vs mut-RAP	6.02726e-10	1.2273e-08	0.505027	-1.98009	mut-YPD down vs mut-RAP	7.51575e-09	1.01221e-07	0.58333	-1.7143	mut-YPD down vs mut-pro	chr11	S000001717
1776063_at	HAP5	Subunit of the heme-activated, glucose-repressed Hap2/3/4/5 CCAAT-binding comple	3.25503e-10	7.44162e-09	0.493416	-2.02669	WT-YPD down vs WT-RAP	6.14998e-06	3.44298e-05	0.762214	-1.31197	WT-YPD down vs WT-pro	0.0757939	0.332921	1.06834	1.06834	WT-YPD up vs mut-YPD	5.53898e-08	1.10658e-06	0.647346	-1.54477	WT-pro down vs WT-RAP	0.00181069	0.00983462	0.871353	-1.14764	WT-pro down vs mut-pro	0.330339	0.626617	0.966234	-1.03495	WT-RAP down vs mut-RAP	7.76205e-11	2.75402e-09	0.446257	-2.24086	mut-YPD down vs mut-RAP	2.19164e-08	2.25521e-07	0.62167	-1.60857	mut-YPD down vs mut-pro	chr15	S000005885
1778984_at	HFM1	Meiosis specific DNA helicase involved in the conversion of double-stranded brea	1.08462e-10	3.38648e-09	0.493882	-2.02477	WT-YPD down vs WT-RAP	4.60375e-08	6.3749e-07	0.670835	-1.49068	WT-YPD down vs WT-pro	0.00137826	0.0279437	0.878886	-1.1378	WT-YPD down vs mut-YPD	6.908e-07	8.35073e-06	0.73622	-1.35829	WT-pro down vs WT-RAP	0.0215706	0.0738666	0.921839	-1.08479	WT-pro down vs mut-pro	0.00252588	0.0263373	0.888454	-1.12555	WT-RAP down vs mut-RAP	1.28169e-10	3.82783e-09	0.499259	-2.00297	mut-YPD down vs mut-RAP	1.71053e-07	1.18233e-06	0.703621	-1.42122	mut-YPD down vs mut-pro	chr7	S000003220
1777937_at	CMC4	Protein that localizes to the mitochondrial intermembrane space via the Mia40p-E	1.56539e-07	1.12101e-06	0.494587	-2.02189	WT-YPD down vs WT-RAP	0.00716401	0.0187832	0.819646	-1.22004	WT-YPD down vs WT-pro	0.310245	0.650171	1.06635	1.06635	WT-YPD up vs mut-YPD	4.2657e-06	3.77149e-05	0.603415	-1.65723	WT-pro down vs WT-RAP	0.256197	0.47786	0.930221	-1.07501	WT-pro down vs mut-pro	0.721187	0.885585	0.978129	-1.02236	WT-RAP down vs mut-RAP	4.74573e-08	4.02963e-07	0.453669	-2.20425	mut-YPD down vs mut-RAP	0.00017156	0.000565552	0.715012	-1.39858	mut-YPD down vs mut-pro	chr13	S000028514
1772019_at	BNA1	3-hydroxyanthranilic acid dioxygenase, required for the de novo biosynthesis of	6.90951e-11	2.42053e-09	0.494657	-2.0216	WT-YPD down vs WT-RAP	3.30226e-09	8.82325e-08	0.612096	-1.63373	WT-YPD down vs WT-pro	0.0149117	0.130156	0.919528	-1.08751	WT-YPD down vs mut-YPD	1.50703e-05	0.00010732	0.808136	-1.23741	WT-pro down vs WT-RAP	0.031933	0.101709	0.931021	-1.07409	WT-pro down vs mut-pro	0.0871063	0.284149	1.05619	1.05619	WT-RAP up vs mut-RAP	7.31827e-10	1.41798e-08	0.568174	-1.76002	mut-YPD down vs mut-RAP	4.33447e-09	6.64335e-08	0.619746	-1.61356	mut-YPD down vs mut-pro	chr10	S000003786
1771693_at	SHU1	Protein involved in a Rad51p-, Rad54p-dependent pathway for homologous recombina	2.7324e-11	1.43556e-09	0.49483	-2.0209	WT-YPD down vs WT-RAP	2.3572e-08	3.87361e-07	0.688142	-1.45319	WT-YPD down vs WT-pro	0.0154163	0.132332	0.92638	-1.07947	WT-YPD down vs mut-YPD	8.65554e-08	1.58704e-06	0.71908	-1.39067	WT-pro down vs WT-RAP	4.21388e-06	0.000119299	0.799594	-1.25063	WT-pro down vs mut-pro	0.00104273	0.0140861	0.888864	-1.12503	WT-RAP down vs mut-RAP	1.47057e-11	1.1083e-09	0.47479	-2.10619	mut-YPD down vs mut-RAP	6.98075e-10	1.89765e-08	0.593962	-1.68361	mut-YPD down vs mut-pro	chr8	S000000998
1775246_at	---	---	1.62197e-07	1.15773e-06	0.495307	-2.01895	WT-YPD down vs WT-RAP	9.17643e-06	4.8494e-05	0.627042	-1.59479	WT-YPD down vs WT-pro	0.882083	0.968066	0.990861	-1.00922	WT-YPD down vs mut-YPD	0.00247816	0.00883568	0.78991	-1.26597	WT-pro down vs WT-RAP	0.10268	0.251027	0.897943	-1.11366	WT-pro down vs mut-pro	0.142254	0.386695	1.10031	1.10031	WT-RAP up vs mut-RAP	8.29915e-07	4.65093e-06	0.550019	-1.81812	mut-YPD down vs mut-RAP	1.44716e-06	7.58494e-06	0.568241	-1.75982	mut-YPD down vs mut-pro	chr13	S000004764
1773399_at	MCT1	Predicted malonyl-CoA:ACP transferase, putative component of a type-II mitochond	5.35894e-11	2.12955e-09	0.495856	-2.01671	WT-YPD down vs WT-RAP	0.000826638	0.00269788	1.13768	1.13768	WT-YPD up vs WT-pro	0.53576	0.813867	0.982051	-1.01828	WT-YPD down vs mut-YPD	8.58679e-12	2.35742e-09	0.435848	-2.29438	WT-pro down vs WT-RAP	0.0122139	0.0463773	0.918672	-1.08853	WT-pro down vs mut-pro	0.0104594	0.0686903	0.916415	-1.09121	WT-RAP down vs mut-RAP	1.93402e-11	1.27211e-09	0.462715	-2.16116	mut-YPD down vs mut-RAP	0.0502631	0.0953107	1.06426	1.06426	mut-YPD up vs mut-pro	chr15	S000005747
1772736_at	CDD1	Cytidine deaminase; catalyzes the modification of cytidine to uridine in vitro b	5.63407e-09	7.06879e-08	0.496302	-2.0149	WT-YPD down vs WT-RAP	0.00199299	0.0059637	0.83868	-1.19235	WT-YPD down vs WT-pro	0.784471	0.933642	0.98783	-1.01232	WT-YPD down vs mut-YPD	1.15483e-07	1.96267e-06	0.591766	-1.68986	WT-pro down vs WT-RAP	0.404966	0.632661	0.96287	-1.03856	WT-pro down vs mut-pro	0.746444	0.896593	0.985618	-1.01459	WT-RAP down vs mut-RAP	5.44677e-09	6.97694e-08	0.495191	-2.01942	mut-YPD down vs mut-RAP	0.000749458	0.00217416	0.817489	-1.22326	mut-YPD down vs mut-pro	chr12	S000004235
1780085_at	FAA2	Medium chain fatty acyl-CoA synthetase, activates imported fatty acids; accepts	3.24565e-08	2.96505e-07	0.496537	-2.01395	WT-YPD down vs WT-RAP	9.41154e-07	7.13241e-06	0.604461	-1.65437	WT-YPD down vs WT-pro	0.00315699	0.0484545	0.823739	-1.21398	WT-YPD down vs mut-YPD	0.00287571	0.0100659	0.821454	-1.21735	WT-pro down vs WT-RAP	1.31021e-05	0.000254768	0.681685	-1.46695	WT-pro down vs mut-pro	0.00571789	0.0459112	0.83827	-1.19293	WT-RAP down vs mut-RAP	4.22376e-08	3.68374e-07	0.505297	-1.97904	mut-YPD down vs mut-RAP	3.62535e-08	3.3546e-07	0.500222	-1.99911	mut-YPD down vs mut-pro	chr5	S000000817
1773157_at	STE2	Receptor for alpha-factor pheromone; seven transmembrane-domain GPCR that intera	5.23166e-06	2.44114e-05	0.496566	-2.01383	WT-YPD down vs WT-RAP	3.21142e-07	2.95159e-06	0.395044	-2.53136	WT-YPD down vs WT-pro	0.00118469	0.0251384	0.690318	-1.44861	WT-YPD down vs mut-YPD	0.0215872	0.0589466	1.25699	1.25699	WT-pro up vs WT-RAP	1.08309e-09	5.37999e-07	0.201756	-4.95649	WT-pro down vs mut-pro	0.0235404	0.119373	0.798859	-1.25179	WT-RAP down vs mut-RAP	4.54911e-05	0.000166933	0.574643	-1.74021	mut-YPD down vs mut-RAP	4.32546e-11	3.04959e-09	0.115457	-8.6612	mut-YPD down vs mut-pro	chr6	S000001868
1776275_at	---	---	9.63539e-05	0.000340212	0.496723	-2.01319	WT-YPD down vs WT-RAP	0.000144914	0.000558992	0.513299	-1.94818	WT-YPD down vs WT-pro	0.104204	0.394166	0.811886	-1.2317	WT-YPD down vs mut-YPD	0.785427	0.872182	0.967706	-1.03337	WT-pro down vs WT-RAP	0.086685	0.221663	0.801455	-1.24773	WT-pro down vs mut-pro	0.947984	0.979523	0.992178	-1.00788	WT-RAP down vs mut-RAP	0.00138306	0.00385661	0.607028	-1.64737	mut-YPD down vs mut-RAP	0.000123234	0.000418232	0.506705	-1.97354	mut-YPD down vs mut-pro	chr10	S000028662
1777053_at	ATH1	Acid trehalase required for utilization of extracellular trehalose	8.5381e-07	4.97889e-06	0.496745	-2.01311	WT-YPD down vs WT-RAP	9.16413e-07	6.9916e-06	0.499211	-2.00316	WT-YPD down vs WT-pro	0.103776	0.393498	0.881703	-1.13417	WT-YPD down vs mut-YPD	0.945621	0.970305	0.995059	-1.00497	WT-pro down vs WT-RAP	0.19765	0.401192	1.10223	1.10223	WT-pro up vs mut-pro	0.942291	0.978186	0.994757	-1.00527	WT-RAP down vs mut-RAP	5.42639e-06	2.42039e-05	0.560438	-1.78432	mut-YPD down vs mut-RAP	3.64951e-05	0.000137904	0.624069	-1.60239	mut-YPD down vs mut-pro	chr16	S000006230
1770125_at	---	---	2.17984e-07	1.49725e-06	0.497431	-2.01033	WT-YPD down vs WT-RAP	1.18652e-05	6.09032e-05	0.628378	-1.5914	WT-YPD down vs WT-pro	0.771869	0.926921	0.981781	-1.01856	WT-YPD down vs mut-YPD	0.00306388	0.010636	0.791611	-1.26325	WT-pro down vs WT-RAP	0.657222	0.82665	1.02862	1.02862	WT-pro up vs mut-pro	0.0796541	0.26866	1.12691	1.12691	WT-RAP up vs mut-RAP	1.96888e-06	9.86064e-06	0.570961	-1.75143	mut-YPD down vs mut-RAP	3.13279e-05	0.000119787	0.658357	-1.51893	mut-YPD down vs mut-pro	chr4	S000002377
1779627_at	SAE3	Meiosis specific protein involved in DMC1-dependent meiotic recombination, forms	0.000210968	0.000695674	0.497534	-2.00991	WT-YPD down vs WT-RAP	0.376905	0.504571	0.888116	-1.12598	WT-YPD down vs WT-pro	0.983237	0.995587	0.997234	-1.00277	WT-YPD down vs mut-YPD	0.000906089	0.00369468	0.560213	-1.78504	WT-pro down vs WT-RAP	0.336154	0.56712	1.13837	1.13837	WT-pro up vs mut-pro	0.740012	0.894069	0.957092	-1.04483	WT-RAP down vs mut-RAP	0.000130972	0.000438902	0.477507	-2.09421	mut-YPD down vs mut-RAP	0.917162	0.945631	1.01381	1.01381	mut-YPD up vs mut-pro	chr8	S000001957
1777802_at	---	---	1.13458e-08	1.2626e-07	0.497548	-2.00986	WT-YPD down vs WT-RAP	0.0805869	0.149491	0.914383	-1.09363	WT-YPD down vs WT-pro	0.259827	0.605801	1.05682	1.05682	WT-YPD up vs mut-YPD	4.76598e-08	9.99666e-07	0.544135	-1.83778	WT-pro down vs WT-RAP	1.01862e-08	2.55419e-06	0.493987	-2.02435	WT-pro down vs mut-pro	0.000256607	0.00547695	0.781887	-1.27896	WT-RAP down vs mut-RAP	2.47691e-10	6.29481e-09	0.36811	-2.71658	mut-YPD down vs mut-RAP	1.40498e-09	3.07599e-08	0.427407	-2.33969	mut-YPD down vs mut-pro	chr8	S000001253
1777796_at	TEA1	Ty1 enhancer activator required for full levels of Ty enhancer-mediated transcri	1.12658e-05	4.84315e-05	0.497635	-2.00951	WT-YPD down vs WT-RAP	4.9933e-09	1.20191e-07	0.22334	-4.47749	WT-YPD down vs WT-pro	0.178624	0.513523	0.875649	-1.14201	WT-YPD down vs mut-YPD	3.0221e-06	2.82269e-05	2.22815	2.22815	WT-pro up vs WT-RAP	0.211073	0.420056	1.13059	1.13059	WT-pro up vs mut-pro	0.306832	0.600721	0.905701	-1.10412	WT-RAP down vs mut-RAP	1.78482e-05	7.1393e-05	0.514713	-1.94283	mut-YPD down vs mut-RAP	3.55969e-08	3.31631e-07	0.288364	-3.46784	mut-YPD down vs mut-pro	chr15	S000005864
1772218_at	RIM9	Protein of unknown function, involved in the proteolytic activation of Rim101p i	4.46132e-07	2.79228e-06	0.498971	-2.00413	WT-YPD down vs WT-RAP	0.00745195	0.0194681	0.80554	-1.2414	WT-YPD down vs WT-pro	0.0891519	0.364752	0.88404	-1.13117	WT-YPD down vs mut-YPD	1.65444e-05	0.000115895	0.619424	-1.6144	WT-pro down vs WT-RAP	0.407612	0.634528	0.94467	-1.05857	WT-pro down vs mut-pro	0.620562	0.835199	0.966887	-1.03425	WT-RAP down vs mut-RAP	1.7616e-06	8.933e-06	0.545732	-1.8324	mut-YPD down vs mut-RAP	0.0444941	0.0857249	0.860786	-1.16173	mut-YPD down vs mut-pro	chr13	S000004667
1777842_at	NAS2	Proteasome-interacting protein involved in the assembly of the base subcomplex o	5.73644e-11	2.22297e-09	0.4991	-2.00361	WT-YPD down vs WT-RAP	9.80178e-09	1.99096e-07	0.650625	-1.53698	WT-YPD down vs WT-pro	0.0423286	0.240879	0.937202	-1.06701	WT-YPD down vs mut-YPD	1.38753e-06	1.47643e-05	0.767108	-1.3036	WT-pro down vs WT-RAP	7.38813e-05	0.000856177	0.840945	-1.18914	WT-pro down vs mut-pro	0.00660232	0.0505105	0.909987	-1.09892	WT-RAP down vs mut-RAP	3.65918e-11	1.73859e-09	0.484607	-2.06353	mut-YPD down vs mut-RAP	8.9884e-10	2.27901e-08	0.583802	-1.71291	mut-YPD down vs mut-pro	chr9	S000001269
1770307_at	PST1	Cell wall protein that contains a putative GPI-attachment site; secreted by rege	1.52875e-08	1.5941e-07	0.49925	-2.003	WT-YPD down vs WT-RAP	8.00178e-09	1.70455e-07	0.477735	-2.09321	WT-YPD down vs WT-pro	0.00170575	0.0319186	0.821915	-1.21667	WT-YPD down vs mut-YPD	0.374798	0.546654	1.04504	1.04504	WT-pro up vs WT-RAP	0.720687	0.862845	1.01762	1.01762	WT-pro up vs mut-pro	0.877592	0.955987	0.992521	-1.00754	WT-RAP down vs mut-RAP	4.01653e-07	2.48121e-06	0.60288	-1.6587	mut-YPD down vs mut-RAP	2.76129e-07	1.77294e-06	0.59149	-1.69065	mut-YPD down vs mut-pro	chr4	S000002462
1770489_at	GLN3	Transcriptional activator of genes regulated by nitrogen catabolite repression (	2.16923e-09	3.23402e-08	0.499727	-2.00109	WT-YPD down vs WT-RAP	4.03911e-09	1.02633e-07	0.519813	-1.92377	WT-YPD down vs WT-pro	0.101276	0.388467	0.931731	-1.07327	WT-YPD down vs mut-YPD	0.34036	0.512614	0.961358	-1.04019	WT-pro down vs WT-RAP	0.110846	0.266694	0.933739	-1.07096	WT-pro down vs mut-pro	0.00383633	0.0346761	0.865686	-1.15515	WT-RAP down vs mut-RAP	7.39584e-10	1.43047e-08	0.464304	-2.15376	mut-YPD down vs mut-RAP	4.18279e-09	6.51133e-08	0.520933	-1.91963	mut-YPD down vs mut-pro	chr5	S000000842
1774080_at	PGM3	Phosphoglucomutase, catalyzes interconversion of glucose-1-phosphate and glucose	6.92713e-12	6.81979e-10	0.500399	-1.9984	WT-YPD down vs WT-RAP	4.90394e-09	1.18673e-07	0.686416	-1.45684	WT-YPD down vs WT-pro	0.802734	0.939517	0.99409	-1.00594	WT-YPD down vs mut-YPD	3.06781e-08	7.17881e-07	0.729003	-1.37174	WT-pro down vs WT-RAP	1.48625e-05	0.000273884	1.18501	1.18501	WT-pro up vs mut-pro	0.874976	0.95541	0.996277	-1.00374	WT-RAP down vs mut-RAP	7.1708e-12	7.91541e-10	0.5015	-1.99402	mut-YPD down vs mut-RAP	3.04558e-06	1.47331e-05	0.818243	-1.22213	mut-YPD down vs mut-pro	chr13	S000004891
1772342_at	MGT1	DNA repair methyltransferase (6-O-methylguanine-DNA methylase) involved in prote	5.81368e-09	7.26078e-08	0.500584	-1.99767	WT-YPD down vs WT-RAP	1.22131e-08	2.3456e-07	0.524677	-1.90593	WT-YPD down vs WT-pro	0.87552	0.966238	0.993084	-1.00696	WT-YPD down vs mut-YPD	0.300661	0.470787	0.954079	-1.04813	WT-pro down vs WT-RAP	0.00510997	0.0227647	1.16277	1.16277	WT-pro up vs mut-pro	6.07055e-05	0.00224118	1.31188	1.31188	WT-RAP up vs mut-RAP	1.16228e-06	6.24149e-06	0.66128	-1.51222	mut-YPD down vs mut-RAP	2.23738e-07	1.49451e-06	0.614327	-1.6278	mut-YPD down vs mut-pro	chr4	S000002359
1779211_at	JLP1	Fe(II)-dependent sulfonate/alpha-ketoglutarate dioxygenase, involved in sulfonat	2.27462e-06	1.16536e-05	0.500933	-1.99628	WT-YPD down vs WT-RAP	2.01421e-11	2.2259e-09	0.122606	-8.1562	WT-YPD down vs WT-pro	0.153018	0.474107	0.8879	-1.12625	WT-YPD down vs mut-YPD	1.49056e-09	8.14442e-08	4.08571	4.08571	WT-pro up vs WT-RAP	0.0046311	0.0210837	0.760178	-1.31548	WT-pro down vs mut-pro	0.000626193	0.00973871	0.69362	-1.44171	WT-RAP down vs mut-RAP	1.05617e-07	7.92162e-07	0.391325	-2.55542	mut-YPD down vs mut-RAP	9.27684e-12	9.99382e-10	0.10497	-9.52657	mut-YPD down vs mut-pro	chr12	S000003980
1778781_at	GSP2	GTP binding protein (mammalian Ranp homolog) involved in the maintenance of nucl	1.19766e-07	8.93992e-07	0.501706	-1.9932	WT-YPD down vs WT-RAP	4.21622e-08	5.94514e-07	0.466253	-2.14476	WT-YPD down vs WT-pro	0.647822	0.87056	1.02744	1.02744	WT-YPD up vs mut-YPD	0.229815	0.391614	1.07604	1.07604	WT-pro up vs WT-RAP	0.360959	0.591921	1.05648	1.05648	WT-pro up vs mut-pro	0.0937528	0.29861	1.11153	1.11153	WT-RAP up vs mut-RAP	4.11306e-07	2.53083e-06	0.542771	-1.8424	mut-YPD down vs mut-RAP	6.2041e-08	5.22732e-07	0.479434	-2.08579	mut-YPD down vs mut-pro	chr15	S000005711
1779422_at	NTA1	Amidase, removes the amide group from N-terminal asparagine and glutamine residu	5.67886e-10	1.12425e-08	0.502967	-1.9882	WT-YPD down vs WT-RAP	0.000224547	0.000832944	0.830445	-1.20417	WT-YPD down vs WT-pro	0.134763	0.448445	1.05737	1.05737	WT-YPD up vs mut-YPD	1.61508e-08	4.32182e-07	0.605659	-1.65109	WT-pro down vs WT-RAP	0.220361	0.432648	0.956088	-1.04593	WT-pro down vs mut-pro	0.425117	0.70603	1.02904	1.02904	WT-RAP up vs mut-RAP	3.7458e-10	8.58158e-09	0.489489	-2.04295	mut-YPD down vs mut-RAP	4.64742e-06	2.13212e-05	0.7509	-1.33173	mut-YPD down vs mut-pro	chr10	S000003823
1770634_at	MOG1	Conserved nuclear protein that interacts with GTP-Gsp1p, which is a Ran homolog	1.09333e-10	3.39875e-09	0.503371	-1.98661	WT-YPD down vs WT-RAP	7.42497e-12	1.15914e-09	0.414884	-2.41031	WT-YPD down vs WT-pro	0.0013545	0.0275642	0.881599	-1.1343	WT-YPD down vs mut-YPD	4.26387e-05	0.000261039	1.21328	1.21328	WT-pro up vs WT-RAP	0.000170301	0.00157588	1.17899	1.17899	WT-pro up vs mut-pro	0.031202	0.144723	1.07585	1.07585	WT-RAP up vs mut-RAP	4.28948e-09	5.77283e-08	0.614283	-1.62791	mut-YPD down vs mut-RAP	5.67022e-10	1.6568e-08	0.554837	-1.80233	mut-YPD down vs mut-pro	chr10	S000003835
1774060_at	SCS22	Protein involved in regulation of phospholipid metabolism; homolog of Scs2p; sim	1.17298e-08	1.30004e-07	0.503516	-1.98603	WT-YPD down vs WT-RAP	3.61821e-05	0.000162248	0.737156	-1.35657	WT-YPD down vs WT-pro	0.0641114	0.303689	0.909932	-1.09898	WT-YPD down vs mut-YPD	4.54014e-06	3.98423e-05	0.683053	-1.46402	WT-pro down vs WT-RAP	0.176006	0.370454	0.935818	-1.06858	WT-pro down vs mut-pro	0.420013	0.701661	0.962304	-1.03917	WT-RAP down vs mut-RAP	2.8618e-08	2.67754e-07	0.532497	-1.87795	mut-YPD down vs mut-RAP	8.46519e-05	0.000296121	0.758127	-1.31904	mut-YPD down vs mut-pro	chr2	S000007228
1779394_at	---	---	2.8254e-09	4.0203e-08	0.504506	-1.98214	WT-YPD down vs WT-RAP	1.23136e-07	1.36335e-06	0.620578	-1.6114	WT-YPD down vs WT-pro	0.0013014	0.0266823	0.842769	-1.18657	WT-YPD down vs mut-YPD	0.000304001	0.00144127	0.812961	-1.23007	WT-pro down vs WT-RAP	0.00872936	0.0353313	0.880543	-1.13566	WT-pro down vs mut-pro	0.0550748	0.212821	0.917799	-1.08956	WT-RAP down vs mut-RAP	1.15579e-08	1.28883e-07	0.549421	-1.8201	mut-YPD down vs mut-RAP	3.29252e-07	2.07861e-06	0.648393	-1.54227	mut-YPD down vs mut-pro	chr4	S000002185
1774355_at	MYO3	One of two type I myosins; localizes to actin cortical patches; deletion of MYO3	1.0642e-11	7.85784e-10	0.505002	-1.98019	WT-YPD down vs WT-RAP	6.75832e-11	4.90231e-09	0.562091	-1.77907	WT-YPD down vs WT-pro	0.000176174	0.00663871	0.87666	-1.14069	WT-YPD down vs mut-YPD	0.000893914	0.00365321	0.898435	-1.11305	WT-pro down vs WT-RAP	0.000186881	0.0016934	0.877479	-1.13963	WT-pro down vs mut-pro	0.00522008	0.0429233	0.920768	-1.08605	WT-RAP down vs mut-RAP	2.39097e-11	1.41192e-09	0.53041	-1.88533	mut-YPD down vs mut-RAP	6.8778e-11	4.17559e-09	0.562615	-1.77741	mut-YPD down vs mut-pro	chr11	S000001612
1776608_at	ATP22	Specific translational activator for the mitochondrial ATP6 mRNA, encoding a sub	1.35608e-08	1.44438e-07	0.505171	-1.97953	WT-YPD down vs WT-RAP	5.17001e-07	4.37629e-06	0.619008	-1.61549	WT-YPD down vs WT-pro	0.00260029	0.0424753	0.835945	-1.19625	WT-YPD down vs mut-YPD	0.00107944	0.0042973	0.816098	-1.22534	WT-pro down vs WT-RAP	0.00568238	0.024809	0.853445	-1.17172	WT-pro down vs mut-pro	0.000183523	0.00447391	0.774912	-1.29047	WT-RAP down vs mut-RAP	4.46243e-09	5.96154e-08	0.468288	-2.13544	mut-YPD down vs mut-RAP	8.04606e-07	4.51605e-06	0.631966	-1.58236	mut-YPD down vs mut-pro	chr4	S000002758
1771346_at	TRP4	Anthranilate phosphoribosyl transferase of the tryptophan biosynthetic pathway,	6.4754e-08	5.28478e-07	0.505269	-1.97915	WT-YPD down vs WT-RAP	2.92e-07	2.74374e-06	0.554655	-1.80292	WT-YPD down vs WT-pro	0.0213761	0.162559	1.15499	1.15499	WT-YPD up vs mut-YPD	0.110623	0.224616	0.91096	-1.09774	WT-pro down vs WT-RAP	0.141732	0.317582	1.08881	1.08881	WT-pro up vs mut-pro	0.0373731	0.164616	0.880555	-1.13565	WT-RAP down vs mut-RAP	1.91659e-09	3.00065e-08	0.385213	-2.59596	mut-YPD down vs mut-RAP	1.10137e-07	8.27201e-07	0.522873	-1.91251	mut-YPD down vs mut-pro	chr4	S000002762
1771013_at	---	---	3.12884e-09	4.38359e-08	0.505556	-1.97802	WT-YPD down vs WT-RAP	1.37882e-06	9.73999e-06	0.685266	-1.45929	WT-YPD down vs WT-pro	0.491059	0.78755	0.971739	-1.02908	WT-YPD down vs mut-YPD	1.11674e-05	8.34157e-05	0.737752	-1.35547	WT-pro down vs WT-RAP	0.0999412	0.246037	1.07496	1.07496	WT-pro up vs mut-pro	0.012027	0.0759277	0.886189	-1.12843	WT-RAP down vs mut-RAP	8.09573e-10	1.52798e-08	0.461048	-2.16897	mut-YPD down vs mut-RAP	2.64548e-05	0.000102699	0.758058	-1.31916	mut-YPD down vs mut-pro	chr12	S000004261
1773497_at	BSC4	Protein of unknown function, ORF exhibits genomic organization compatible with a	8.48646e-06	3.76075e-05	0.505609	-1.97781	WT-YPD down vs WT-RAP	0.000439441	0.00150927	0.648351	-1.54237	WT-YPD down vs WT-pro	0.0197963	0.155636	0.787646	-1.26961	WT-YPD down vs mut-YPD	0.0161544	0.0457939	0.779838	-1.28232	WT-pro down vs WT-RAP	0.129762	0.298159	0.866307	-1.15433	WT-pro down vs mut-pro	0.194508	0.463797	0.885963	-1.12872	WT-RAP down vs mut-RAP	4.80923e-05	0.000175184	0.568721	-1.75833	mut-YPD down vs mut-RAP	0.00266104	0.00694362	0.713101	-1.40233	mut-YPD down vs mut-pro	chr14	S000005213
1772456_at	IRC24	Putative benzil reductase;(GFP)-fusion protein localizes to the cytoplasm and is	3.65333e-09	4.9718e-08	0.506139	-1.97574	WT-YPD down vs WT-RAP	4.23284e-09	1.05403e-07	0.510911	-1.95729	WT-YPD down vs WT-pro	0.500017	0.792715	1.02884	1.02884	WT-YPD up vs mut-YPD	0.822153	0.896297	0.990659	-1.00943	WT-pro down vs WT-RAP	0.00333249	0.0160713	0.858998	-1.16415	WT-pro down vs mut-pro	0.00454058	0.0393616	1.15578	1.15578	WT-RAP up vs mut-RAP	2.63058e-08	2.51285e-07	0.568587	-1.75875	mut-YPD down vs mut-RAP	3.33137e-10	1.14439e-08	0.42657	-2.34428	mut-YPD down vs mut-pro	chr9	S000001475
1778044_at	YCH1	Phosphatase with sequence similarity to Cdc25p, Arr2p and Mih1p; member of the s	1.57152e-09	2.51075e-08	0.506471	-1.97445	WT-YPD down vs WT-RAP	1.04157e-07	1.21075e-06	0.633597	-1.57829	WT-YPD down vs WT-pro	0.036969	0.221651	0.914599	-1.09337	WT-YPD down vs mut-YPD	9.55719e-05	0.000526151	0.799358	-1.251	WT-pro down vs WT-RAP	0.0369767	0.114438	1.09337	1.09337	WT-pro up vs mut-pro	0.844595	0.943157	1.00758	1.00758	WT-RAP up vs mut-RAP	8.01862e-09	9.53412e-08	0.55796	-1.79224	mut-YPD down vs mut-RAP	1.38723e-05	5.72279e-05	0.757443	-1.32023	mut-YPD down vs mut-pro	chr7	S000003435
1774864_at	VTI1	Protein involved in cis-Golgi membrane traffic; v-SNARE that interacts with two	5.51135e-11	2.18218e-09	0.506668	-1.97368	WT-YPD down vs WT-RAP	2.39985e-09	6.88959e-08	0.619726	-1.61362	WT-YPD down vs WT-pro	0.064865	0.305273	0.945093	-1.0581	WT-YPD down vs mut-YPD	1.51306e-05	0.000107648	0.817569	-1.22314	WT-pro down vs WT-RAP	9.35926e-07	4.56598e-05	0.764218	-1.30853	WT-pro down vs mut-pro	0.0626399	0.231026	0.944567	-1.05869	WT-RAP down vs mut-RAP	5.46271e-11	2.2527e-09	0.506386	-1.97478	mut-YPD down vs mut-RAP	4.63183e-11	3.18344e-09	0.501121	-1.99553	mut-YPD down vs mut-pro	chr13	S000004810
1778358_at	HES1	Protein implicated in the regulation of ergosterol biosynthesis; one of a seven	8.57093e-10	1.53044e-08	0.506955	-1.97256	WT-YPD down vs WT-RAP	2.28276e-05	0.000108038	0.780107	-1.28188	WT-YPD down vs WT-pro	3.28338e-06	0.000432298	0.737064	-1.35674	WT-YPD down vs mut-YPD	1.03067e-07	1.80211e-06	0.649853	-1.53881	WT-pro down vs WT-RAP	1.81847e-07	1.56475e-05	0.665113	-1.5035	WT-pro down vs mut-pro	5.46611e-05	0.00209592	0.79827	-1.25271	WT-RAP down vs mut-RAP	3.24784e-09	4.56788e-08	0.549052	-1.82132	mut-YPD down vs mut-RAP	8.26238e-07	4.61612e-06	0.703954	-1.42055	mut-YPD down vs mut-pro	chr15	S000005763
1776173_at	CSR2	Nuclear protein proposed to regulate utilization of nonfermentable carbon source	5.31493e-07	3.25752e-06	0.507094	-1.97202	WT-YPD down vs WT-RAP	9.64568e-07	7.27558e-06	0.527418	-1.89603	WT-YPD down vs WT-pro	0.000120256	0.00525664	0.683359	-1.46336	WT-YPD down vs mut-YPD	0.561906	0.710707	0.961465	-1.04008	WT-pro down vs WT-RAP	0.00670719	0.0285421	0.803463	-1.24461	WT-pro down vs mut-pro	1.97638e-05	0.0010799	0.626915	-1.59511	WT-RAP down vs mut-RAP	1.58043e-07	1.10782e-06	0.465208	-2.14957	mut-YPD down vs mut-RAP	1.5976e-05	6.50468e-05	0.620114	-1.61261	mut-YPD down vs mut-pro	chr16	S000006234
1775303_at	PRX1	Mitochondrial peroxiredoxin (1-Cys Prx) with thioredoxin peroxidase activity, ha	3.47378e-09	4.75708e-08	0.507175	-1.9717	WT-YPD down vs WT-RAP	1.76474e-07	1.81081e-06	0.62747	-1.5937	WT-YPD down vs WT-pro	0.745452	0.91578	0.986624	-1.01356	WT-YPD down vs mut-YPD	0.000267682	0.00128695	0.808287	-1.23718	WT-pro down vs WT-RAP	0.00508169	0.0226479	0.868433	-1.1515	WT-pro down vs mut-pro	0.0720285	0.2518	1.08382	1.08382	WT-RAP up vs mut-RAP	1.67443e-08	1.74103e-07	0.557141	-1.79488	mut-YPD down vs mut-RAP	1.43345e-08	1.65006e-07	0.552303	-1.8106	mut-YPD down vs mut-pro	chr2	S000000160
1773415_at	---	---	5.4265e-06	2.51808e-05	0.507475	-1.97054	WT-YPD down vs WT-RAP	0.0019613	0.00587814	0.71489	-1.39882	WT-YPD down vs WT-pro	0.143465	0.459924	1.13997	1.13997	WT-YPD up vs mut-YPD	0.00169781	0.00635618	0.709864	-1.40872	WT-pro down vs WT-RAP	9.16933e-05	0.00100909	0.608125	-1.6444	WT-pro down vs mut-pro	0.691763	0.87273	1.03443	1.03443	WT-RAP up vs mut-RAP	1.4787e-06	7.66933e-06	0.460491	-2.17159	mut-YPD down vs mut-RAP	1.65736e-07	1.15287e-06	0.381363	-2.62217	mut-YPD down vs mut-pro	chr6	S000001913
1772073_at	OXR1	Protein of unknown function required for normal levels of resistance to oxidativ	4.19389e-09	5.50851e-08	0.507522	-1.97036	WT-YPD down vs WT-RAP	1.34094e-07	1.46245e-06	0.614583	-1.62712	WT-YPD down vs WT-pro	0.19423	0.530372	0.944719	-1.05852	WT-YPD down vs mut-YPD	0.000701299	0.00294913	0.825799	-1.21095	WT-pro down vs WT-RAP	0.000111418	0.00116292	0.78624	-1.27188	WT-pro down vs mut-pro	0.870107	0.952646	0.993139	-1.00691	WT-RAP down vs mut-RAP	9.42301e-09	1.08595e-07	0.533534	-1.87429	mut-YPD down vs mut-RAP	4.7394e-09	7.0235e-08	0.511485	-1.95509	mut-YPD down vs mut-pro	chr16	S000006117
1777133_at	MDG1	Plasma membrane protein involved in G-protein mediated pheromone signaling pathw	1.77399e-09	2.7655e-08	0.50758	-1.97013	WT-YPD down vs WT-RAP	1.65722e-06	1.14124e-05	0.70494	-1.41856	WT-YPD down vs WT-pro	0.000373199	0.0114808	1.21103	1.21103	WT-YPD up vs mut-YPD	3.05142e-06	2.84234e-05	0.720032	-1.38883	WT-pro down vs WT-RAP	0.0923666	0.232095	1.07242	1.07242	WT-pro up vs mut-pro	0.293333	0.586688	1.04275	1.04275	WT-RAP up vs mut-RAP	2.09299e-10	5.58961e-09	0.437047	-2.28809	mut-YPD down vs mut-RAP	8.14186e-08	6.44274e-07	0.624255	-1.60191	mut-YPD down vs mut-pro	chr14	S000005117
1772763_at	RMR1	Protein required for meiotic recombination and gene conversion; null mutant disp	3.58791e-08	3.23396e-07	0.508807	-1.96538	WT-YPD down vs WT-RAP	6.21693e-06	3.47798e-05	0.667536	-1.49805	WT-YPD down vs WT-pro	0.76162	0.922322	1.01575	1.01575	WT-YPD up vs mut-YPD	0.000215821	0.00107302	0.762218	-1.31196	WT-pro down vs WT-RAP	0.000847488	0.00542551	0.796091	-1.25614	WT-pro down vs mut-pro	0.00422817	0.0372324	0.834826	-1.19785	WT-RAP down vs mut-RAP	2.4452e-09	3.67049e-08	0.418178	-2.39132	mut-YPD down vs mut-RAP	5.55704e-08	4.78168e-07	0.523178	-1.9114	mut-YPD down vs mut-pro	chr7	S000003219
1773859_at	AGP2	High affinity polyamine permease, preferentially uses spermidine over putrescine	1.13265e-06	6.35403e-06	0.510177	-1.96011	WT-YPD down vs WT-RAP	0.0814446	0.15089	0.873955	-1.14422	WT-YPD down vs WT-pro	0.382872	0.71482	0.938146	-1.06593	WT-YPD down vs mut-YPD	9.81708e-06	7.49693e-05	0.583756	-1.71304	WT-pro down vs WT-RAP	0.705098	0.854818	0.973082	-1.02766	WT-pro down vs mut-pro	0.216242	0.49303	0.911956	-1.09654	WT-RAP down vs mut-RAP	7.51609e-07	4.26901e-06	0.495934	-2.0164	mut-YPD down vs mut-RAP	0.189838	0.289501	0.9065	-1.10314	mut-YPD down vs mut-pro	chr2	S000000336
1779105_at	GSY2	Glycogen synthase, similar to Gsy1p; expression induced by glucose limitation, n	4.38086e-09	5.70236e-08	0.510254	-1.95981	WT-YPD down vs WT-RAP	3.75259e-05	0.000167655	0.762371	-1.3117	WT-YPD down vs WT-pro	0.00521891	0.0679266	1.1529	1.1529	WT-YPD up vs mut-YPD	9.05143e-07	1.03467e-05	0.669299	-1.4941	WT-pro down vs WT-RAP	7.91128e-05	0.00089963	0.779338	-1.28314	WT-pro down vs mut-pro	0.752107	0.899703	0.986817	-1.01336	WT-RAP down vs mut-RAP	4.76029e-10	1.02402e-08	0.436749	-2.28965	mut-YPD down vs mut-RAP	5.12879e-09	7.52314e-08	0.515348	-1.94044	mut-YPD down vs mut-pro	chr12	S000004248
1772344_at	ERF2	Subunit of a palmitoyltransferase, composed of Erf2p and Shr5p, that adds a palm	1.09959e-08	1.23025e-07	0.511153	-1.95636	WT-YPD down vs WT-RAP	8.88035e-05	0.000359424	0.76515	-1.30693	WT-YPD down vs WT-pro	0.320523	0.657903	1.04748	1.04748	WT-YPD up vs mut-YPD	1.99089e-06	2.00335e-05	0.668043	-1.49691	WT-pro down vs WT-RAP	0.00238336	0.0122855	0.839553	-1.19111	WT-pro down vs mut-pro	0.23689	0.520508	0.945749	-1.05736	WT-RAP down vs mut-RAP	2.45264e-09	3.67661e-08	0.461511	-2.1668	mut-YPD down vs mut-RAP	2.91983e-07	1.86815e-06	0.613268	-1.63061	mut-YPD down vs mut-pro	chr12	S000004236
1776384_at	YCT1	High-affinity cysteine-specific transporter with similarity to the Dal5p family	4.63721e-08	3.98078e-07	0.511257	-1.95596	WT-YPD down vs WT-RAP	2.83579e-13	9.39075e-11	0.128788	-7.7647	WT-YPD down vs WT-pro	0.826084	0.947764	0.988557	-1.01158	WT-YPD down vs mut-YPD	2.13177e-11	4.16001e-09	3.96976	3.96976	WT-pro up vs WT-RAP	0.905249	0.960256	1.00625	1.00625	WT-pro up vs mut-pro	0.109704	0.32854	1.09308	1.09308	WT-RAP up vs mut-RAP	2.46236e-07	1.63579e-06	0.565315	-1.76893	mut-YPD down vs mut-RAP	3.11844e-13	8.1139e-11	0.131093	-7.62817	mut-YPD down vs mut-pro	chr12	S000003978
1779267_at	SHC1	Sporulation-specific activator of Chs3p (chitin synthase III), required for the	5.64641e-06	2.61126e-05	0.512187	-1.95241	WT-YPD down vs WT-RAP	6.30299e-05	0.000265328	0.597874	-1.67259	WT-YPD down vs WT-pro	0.234312	0.576815	1.10921	1.10921	WT-YPD up vs mut-YPD	0.0871084	0.185451	0.856679	-1.1673	WT-pro down vs WT-RAP	0.128421	0.295884	0.87336	-1.145	WT-pro down vs mut-pro	0.387317	0.676591	1.07696	1.07696	WT-RAP up vs mut-RAP	3.73139e-06	1.74259e-05	0.497296	-2.01087	mut-YPD down vs mut-RAP	1.78734e-06	9.11437e-06	0.470751	-2.12427	mut-YPD down vs mut-pro	chr5	S000000898
1776064_at	JEN1	Lactate transporter, required for uptake of lactate and pyruvate; phosphorylated	1.94808e-07	1.35252e-06	0.512716	-1.9504	WT-YPD down vs WT-RAP	0.000247195	0.00090346	0.732659	-1.36489	WT-YPD down vs WT-pro	0.487218	0.786317	1.04298	1.04298	WT-YPD up vs mut-YPD	7.76646e-05	0.000438614	0.699802	-1.42898	WT-pro down vs WT-RAP	0.444845	0.668951	0.954666	-1.04749	WT-pro down vs mut-pro	0.872589	0.95399	0.990436	-1.00966	WT-RAP down vs mut-RAP	9.06716e-08	6.91941e-07	0.486885	-2.05387	mut-YPD down vs mut-RAP	2.85752e-05	0.000110265	0.67062	-1.49116	mut-YPD down vs mut-pro	chr11	S000001700
1769467_at	ECM2	Pre-mRNA splicing factor, facilitates the cooperative formation of U2/U6 helix I	2.23349e-08	2.1715e-07	0.51332	-1.9481	WT-YPD down vs WT-RAP	1.20529e-05	6.16061e-05	0.700939	-1.42666	WT-YPD down vs WT-pro	0.176054	0.511681	0.933754	-1.07095	WT-YPD down vs mut-YPD	4.01263e-05	0.000247042	0.732332	-1.3655	WT-pro down vs WT-RAP	0.137117	0.310295	0.926808	-1.07897	WT-pro down vs mut-pro	0.082495	0.274766	1.09478	1.09478	WT-RAP up vs mut-RAP	3.70183e-07	2.31693e-06	0.60184	-1.66157	mut-YPD down vs mut-RAP	9.92037e-06	4.22815e-05	0.695725	-1.43735	mut-YPD down vs mut-pro	chr2	S000000269
1775137_s_at	---	---	3.69319e-08	3.30412e-07	0.513842	-1.94612	WT-YPD down vs WT-RAP	5.98713e-09	1.35741e-07	0.453025	-2.20738	WT-YPD down vs WT-pro	0.000133071	0.00552286	0.752501	-1.3289	WT-YPD down vs mut-YPD	0.027654	0.0729079	1.13425	1.13425	WT-pro up vs WT-RAP	1.48982e-06	6.09766e-05	0.629527	-1.58849	WT-pro down vs mut-pro	0.00144478	0.0177187	0.811064	-1.23295	WT-RAP down vs mut-RAP	1.26997e-07	9.16663e-07	0.553832	-1.8056	mut-YPD down vs mut-RAP	6.87277e-10	1.88235e-08	0.378992	-2.63858	mut-YPD down vs mut-pro	chr15 /// chr16	S000005916 /// S000006198
1776216_at	COQ4	Protein with a role in ubiquinone (Coenzyme Q) biosynthesis, possibly functionin	1.03015e-09	1.80119e-08	0.513968	-1.94565	WT-YPD down vs WT-RAP	2.67159e-09	7.50517e-08	0.544056	-1.83805	WT-YPD down vs WT-pro	0.515266	0.802226	0.976493	-1.02407	WT-YPD down vs mut-YPD	0.13616	0.263962	0.944697	-1.05854	WT-pro down vs WT-RAP	1.78108e-06	6.80256e-05	0.723411	-1.38234	WT-pro down vs mut-pro	0.371654	0.664503	0.967583	-1.0335	WT-RAP down vs mut-RAP	8.89921e-10	1.63446e-08	0.509278	-1.96356	mut-YPD down vs mut-RAP	3.60285e-11	2.64241e-09	0.403051	-2.48108	mut-YPD down vs mut-pro	chr4	S000002612
1776670_at	---	---	2.96399e-10	6.9063e-09	0.514187	-1.94482	WT-YPD down vs WT-RAP	3.0685e-09	8.36222e-08	0.585904	-1.70676	WT-YPD down vs WT-pro	0.0834186	0.351111	0.941826	-1.06177	WT-YPD down vs mut-YPD	0.00162373	0.00612567	0.877596	-1.13948	WT-pro down vs WT-RAP	0.00164431	0.00910283	0.877802	-1.13921	WT-pro down vs mut-pro	0.0304659	0.142423	0.924836	-1.08127	WT-RAP down vs mut-RAP	2.21657e-10	5.81145e-09	0.504911	-1.98055	mut-YPD down vs mut-RAP	8.19926e-10	2.13337e-08	0.546075	-1.83125	mut-YPD down vs mut-pro	chr6	S000001852
1770137_at	---	---	2.53365e-05	0.000100391	0.51434	-1.94424	WT-YPD down vs WT-RAP	0.26663	0.388964	0.893595	-1.11907	WT-YPD down vs WT-pro	0.164022	0.4928	0.866446	-1.15414	WT-YPD down vs mut-YPD	0.000129177	0.000682796	0.575585	-1.73736	WT-pro down vs WT-RAP	0.118326	0.279883	0.849703	-1.17688	WT-pro down vs mut-pro	0.778819	0.911821	0.972708	-1.02806	WT-RAP down vs mut-RAP	0.000135633	0.000453272	0.577419	-1.73184	mut-YPD down vs mut-RAP	0.197026	0.298467	0.876328	-1.14113	mut-YPD down vs mut-pro	chr13	S000004548
1778899_at	HSP78	Oligomeric mitochondrial matrix chaperone that cooperates with Ssc1p in mitochon	2.57492e-07	1.72313e-06	0.514733	-1.94276	WT-YPD down vs WT-RAP	5.91006e-09	1.35115e-07	0.384881	-2.5982	WT-YPD down vs WT-pro	0.0163439	0.137601	0.844227	-1.18451	WT-YPD down vs mut-YPD	0.000502493	0.00220532	1.33738	1.33738	WT-pro up vs WT-RAP	0.0448654	0.133703	1.14494	1.14494	WT-pro up vs mut-pro	0.103466	0.316502	0.899248	-1.11204	WT-RAP down vs mut-RAP	7.05299e-07	4.02902e-06	0.548279	-1.82389	mut-YPD down vs mut-RAP	3.19533e-07	2.02426e-06	0.521976	-1.9158	mut-YPD down vs mut-pro	chr4	S000002666
1773291_at	---	---	1.25598e-05	5.34478e-05	0.515173	-1.9411	WT-YPD down vs WT-RAP	4.3325e-05	0.000189945	0.560432	-1.78434	WT-YPD down vs WT-pro	0.998982	0.999439	1.00012	1.00012	WT-YPD up vs mut-YPD	0.363711	0.53646	0.919242	-1.08785	WT-pro down vs WT-RAP	0.00109074	0.00659272	0.677297	-1.47646	WT-pro down vs mut-pro	0.31797	0.61316	0.911229	-1.09742	WT-RAP down vs mut-RAP	3.60915e-06	1.69056e-05	0.469386	-2.13044	mut-YPD down vs mut-RAP	3.0996e-07	1.97277e-06	0.379535	-2.6348	mut-YPD down vs mut-pro	chr8	S000001004
1775969_at	UBX2	Protein involved in ER-associated protein degradation; proposed to coordinate th	8.78792e-08	6.80612e-07	0.515411	-1.9402	WT-YPD down vs WT-RAP	0.0153665	0.036617	0.857261	-1.16651	WT-YPD down vs WT-pro	0.0102577	0.103029	0.846905	-1.18077	WT-YPD down vs mut-YPD	1.27586e-06	1.3887e-05	0.601229	-1.66326	WT-pro down vs WT-RAP	0.134342	0.305598	0.916797	-1.09075	WT-pro down vs mut-pro	0.195909	0.465464	0.928664	-1.07682	WT-RAP down vs mut-RAP	4.05265e-07	2.50211e-06	0.565167	-1.76939	mut-YPD down vs mut-RAP	0.191989	0.292208	0.928008	-1.07758	mut-YPD down vs mut-pro	chr13	S000004475
1776687_at	GAT1	Transcriptional activator of genes involved in nitrogen catabolite repression; c	4.86441e-10	9.97341e-09	0.515904	-1.93834	WT-YPD down vs WT-RAP	1.37811e-12	3.27392e-10	0.320678	-3.11839	WT-YPD down vs WT-pro	0.00571126	0.0720691	1.11876	1.11876	WT-YPD up vs mut-YPD	1.6332e-08	4.34543e-07	1.60879	1.60879	WT-pro up vs WT-RAP	0.00076717	0.00500217	0.85999	-1.1628	WT-pro down vs mut-pro	3.88954e-07	0.000118069	0.704915	-1.41861	WT-RAP down vs mut-RAP	1.57104e-12	3.82653e-10	0.325063	-3.07632	mut-YPD down vs mut-RAP	1.41941e-13	4.8473e-11	0.246505	-4.05672	mut-YPD down vs mut-pro	chr6	S000001873
1778658_at	MNR2	Vacuolar membrane protein required for magnesium homeostasis; putative magnesium	3.45179e-11	1.65444e-09	0.515941	-1.93821	WT-YPD down vs WT-RAP	2.24664e-07	2.21983e-06	0.749158	-1.33483	WT-YPD down vs WT-pro	0.000621977	0.0158437	0.88574	-1.129	WT-YPD down vs mut-YPD	1.59116e-08	4.28651e-07	0.688695	-1.45202	WT-pro down vs WT-RAP	1.0306e-07	1.11509e-05	0.732247	-1.36566	WT-pro down vs mut-pro	0.000806893	0.0116959	0.889386	-1.12437	WT-RAP down vs mut-RAP	3.69269e-11	1.74595e-09	0.518065	-1.93026	mut-YPD down vs mut-RAP	1.11847e-09	2.66289e-08	0.619334	-1.61464	mut-YPD down vs mut-pro	chr11	S000001547
1774287_at	CRD1	Cardiolipin synthase; produces cardiolipin, which is a phospholipid of the mitoc	3.59929e-09	4.91663e-08	0.515953	-1.93816	WT-YPD down vs WT-RAP	1.78966e-08	3.17024e-07	0.566406	-1.76552	WT-YPD down vs WT-pro	0.0750468	0.330957	0.925175	-1.08088	WT-YPD down vs mut-YPD	0.037924	0.0947276	0.910924	-1.09779	WT-pro down vs WT-RAP	3.33065e-07	2.3183e-05	0.651667	-1.53453	WT-pro down vs mut-pro	0.000249065	0.00542188	0.810576	-1.23369	WT-RAP down vs mut-RAP	5.14652e-10	1.08365e-08	0.452043	-2.21218	mut-YPD down vs mut-RAP	1.06756e-10	5.40106e-09	0.39896	-2.50651	mut-YPD down vs mut-pro	chr4	S000002301
1773343_at	UBA3	Protein that acts together with Ula1p to activate Rub1p before its conjugation t	2.88162e-09	4.08966e-08	0.516348	-1.93668	WT-YPD down vs WT-RAP	1.25931e-06	9.04188e-06	0.69297	-1.44306	WT-YPD down vs WT-pro	0.156449	0.479341	0.94284	-1.06063	WT-YPD down vs mut-YPD	1.05607e-05	7.97014e-05	0.745123	-1.34206	WT-pro down vs WT-RAP	8.2463e-05	0.000930946	0.791115	-1.26404	WT-pro down vs mut-pro	0.00287316	0.0285176	0.862793	-1.15903	WT-RAP down vs mut-RAP	7.51355e-10	1.44557e-08	0.47251	-2.11636	mut-YPD down vs mut-RAP	2.32871e-08	2.37271e-07	0.581455	-1.71982	mut-YPD down vs mut-pro	chr16	S000006270
1771364_at	---	---	3.67246e-06	1.78606e-05	0.51642	-1.93641	WT-YPD down vs WT-RAP	0.0259786	0.0576201	0.818705	-1.22144	WT-YPD down vs WT-pro	0.200176	0.537864	0.899414	-1.11184	WT-YPD down vs mut-YPD	9.96008e-05	0.000545037	0.630776	-1.58535	WT-pro down vs WT-RAP	0.48751	0.703022	0.945653	-1.05747	WT-pro down vs mut-pro	0.751532	0.899534	1.02558	1.02558	WT-RAP up vs mut-RAP	2.92255e-05	0.000111631	0.588858	-1.6982	mut-YPD down vs mut-RAP	0.0801861	0.142022	0.860795	-1.16172	mut-YPD down vs mut-pro	chr8	S000001182
1772615_at	ASN1	Asparagine synthetase, isozyme of Asn2p; catalyzes the synthesis of L-asparagine	1.03277e-11	7.73827e-10	0.516503	-1.9361	WT-YPD down vs WT-RAP	4.38893e-11	3.714e-09	0.560917	-1.7828	WT-YPD down vs WT-pro	0.0310717	0.203453	1.05829	1.05829	WT-YPD up vs mut-YPD	0.00418444	0.0140097	0.920819	-1.08599	WT-pro down vs WT-RAP	0.0406311	0.123441	1.05461	1.05461	WT-pro up vs mut-pro	0.35319	0.646618	0.97802	-1.02247	WT-RAP down vs mut-RAP	3.02729e-12	5.15518e-10	0.477329	-2.09499	mut-YPD down vs mut-RAP	4.11305e-11	2.93774e-09	0.55897	-1.789	mut-YPD down vs mut-pro	chr16	S000006349
1770191_at	MAG1	3-methyl-adenine DNA glycosylase involved in protecting DNA against alkylating a	3.01486e-09	4.2402e-08	0.517577	-1.93208	WT-YPD down vs WT-RAP	5.98179e-07	4.94845e-06	0.673355	-1.4851	WT-YPD down vs WT-pro	0.864504	0.963224	0.993259	-1.00679	WT-YPD down vs mut-YPD	2.97252e-05	0.000189409	0.768654	-1.30098	WT-pro down vs WT-RAP	0.0705576	0.189868	0.925409	-1.0806	WT-pro down vs mut-pro	3.06733e-05	0.00144699	1.29979	1.29979	WT-RAP up vs mut-RAP	6.94506e-07	3.97776e-06	0.677306	-1.47644	mut-YPD down vs mut-RAP	1.12303e-07	8.40007e-07	0.627357	-1.59399	mut-YPD down vs mut-pro	chr5	S000000944
1775557_at	---	---	2.04847e-07	1.41146e-06	0.518749	-1.92771	WT-YPD down vs WT-RAP	0.00330415	0.00938839	0.805901	-1.24085	WT-YPD down vs WT-pro	0.424189	0.746208	0.953157	-1.04914	WT-YPD down vs mut-YPD	1.03237e-05	7.81284e-05	0.643688	-1.55355	WT-pro down vs WT-RAP	0.00115436	0.00690469	0.777658	-1.28591	WT-pro down vs mut-pro	0.25866	0.550037	1.07128	1.07128	WT-RAP up vs mut-RAP	1.46582e-06	7.61337e-06	0.583035	-1.71516	mut-YPD down vs mut-RAP	1.63601e-05	6.64375e-05	0.657515	-1.52088	mut-YPD down vs mut-pro	chr15	S000007626
1776371_at	SKM1	Member of the PAK family of serine/threonine protein kinases with similarity to	7.41223e-08	5.90816e-07	0.518844	-1.92736	WT-YPD down vs WT-RAP	0.00134114	0.00415775	0.800105	-1.24984	WT-YPD down vs WT-pro	0.551322	0.821943	0.968344	-1.03269	WT-YPD down vs mut-YPD	4.72731e-06	4.1262e-05	0.648469	-1.54209	WT-pro down vs WT-RAP	2.72811e-05	0.000419899	0.69834	-1.43197	WT-pro down vs mut-pro	0.00538167	0.0438931	0.834579	-1.19821	WT-RAP down vs mut-RAP	8.77587e-09	1.02351e-07	0.447172	-2.23628	mut-YPD down vs mut-RAP	4.50402e-07	2.71856e-06	0.577012	-1.73307	mut-YPD down vs mut-pro	chr15	S000005473
1776949_at	---	---	5.01252e-08	4.25075e-07	0.519347	-1.92549	WT-YPD down vs WT-RAP	5.24378e-09	1.23767e-07	0.443757	-2.25349	WT-YPD down vs WT-pro	0.474961	0.779985	0.963457	-1.03793	WT-YPD down vs mut-YPD	0.00965413	0.0293138	1.17034	1.17034	WT-pro up vs WT-RAP	0.056786	0.160683	0.898446	-1.11303	WT-pro down vs mut-pro	0.000236474	0.00528463	1.30848	1.30848	WT-RAP up vs mut-RAP	2.46615e-05	9.56017e-05	0.705332	-1.41777	mut-YPD down vs mut-RAP	2.18377e-09	4.17938e-08	0.413814	-2.41655	mut-YPD down vs mut-pro	chr2	S000000217
1777919_at	NNK1	Protein kinase; implicated in proteasome function; interacts with TORC1, Ure2 an	1.68031e-10	4.5006e-09	0.519741	-1.92403	WT-YPD down vs WT-RAP	8.23852e-08	1.00481e-06	0.694465	-1.43996	WT-YPD down vs WT-pro	0.00173223	0.0321935	0.886262	-1.12833	WT-YPD down vs mut-YPD	8.48431e-07	9.81127e-06	0.748405	-1.33617	WT-pro down vs WT-RAP	0.0558757	0.158848	1.06481	1.06481	WT-pro up vs mut-pro	5.18543e-05	0.0020197	0.828929	-1.20638	WT-RAP down vs mut-RAP	5.87522e-11	2.33665e-09	0.486119	-2.05711	mut-YPD down vs mut-RAP	7.08255e-05	0.000251947	0.834375	-1.1985	mut-YPD down vs mut-pro	chr11	S000001654
1773061_s_at	HPF1	Haze-protective mannoprotein that reduces the particle size of aggregated protei	1.31274e-06	7.20451e-06	0.520401	-1.9216	WT-YPD down vs WT-RAP	2.90282e-09	7.95039e-08	0.306901	-3.25838	WT-YPD down vs WT-pro	0.000632371	0.0160338	1.38601	1.38601	WT-YPD up vs mut-YPD	1.02031e-05	7.73413e-05	1.69566	1.69566	WT-pro up vs WT-RAP	0.00231689	0.0120142	1.31333	1.31333	WT-pro up vs mut-pro	2.08046e-06	0.000263984	1.86503	1.86503	WT-RAP up vs mut-RAP	0.000318806	0.00100055	0.700261	-1.42804	mut-YPD down vs mut-RAP	1.80577e-09	3.65401e-08	0.290808	-3.4387	mut-YPD down vs mut-pro	chr15 /// chr9	S000001431 /// S000005515
1774434_at	---	---	8.40018e-09	9.88129e-08	0.520444	-1.92143	WT-YPD down vs WT-RAP	9.58183e-07	7.24638e-06	0.662259	-1.50998	WT-YPD down vs WT-pro	0.00614922	0.0757955	0.866811	-1.15365	WT-YPD down vs mut-YPD	0.000138741	0.00072613	0.785862	-1.27249	WT-pro down vs WT-RAP	0.000481141	0.00350294	0.813248	-1.22964	WT-pro down vs mut-pro	0.00149298	0.0181483	0.837345	-1.19425	WT-RAP down vs mut-RAP	4.86786e-09	6.37025e-08	0.502753	-1.98905	mut-YPD down vs mut-RAP	2.24923e-07	1.50059e-06	0.621336	-1.60944	mut-YPD down vs mut-pro	chr4	S000002538
1773273_at	ACH1	Protein with CoA transferase activity, particularly for CoASH transfer from succ	1.54907e-08	1.60762e-07	0.520469	-1.92134	WT-YPD down vs WT-RAP	0.26584	0.388174	1.05395	1.05395	WT-YPD up vs WT-pro	0.0371176	0.221651	1.11211	1.11211	WT-YPD up vs mut-YPD	6.85456e-09	2.33932e-07	0.493826	-2.02501	WT-pro down vs WT-RAP	0.0109538	0.0425383	1.14675	1.14675	WT-pro up vs mut-pro	0.0376492	0.1653	0.899517	-1.11171	WT-RAP down vs mut-RAP	7.82345e-10	1.48428e-08	0.420976	-2.37543	mut-YPD down vs mut-RAP	0.0903372	0.157098	1.08678	1.08678	mut-YPD up vs mut-pro	chr2	S000000111
1777268_at	TES1	Peroxisomal acyl-CoA thioesterase likely to be involved in fatty acid oxidation	1.16132e-10	3.50003e-09	0.521326	-1.91819	WT-YPD down vs WT-RAP	4.37272e-09	1.08111e-07	0.628658	-1.59069	WT-YPD down vs WT-pro	0.334175	0.669945	1.02896	1.02896	WT-YPD up vs mut-YPD	3.73981e-05	0.000231288	0.829268	-1.20588	WT-pro down vs WT-RAP	0.0758745	0.200158	0.946125	-1.05694	WT-pro down vs mut-pro	0.0541391	0.210321	0.940903	-1.06281	WT-RAP down vs mut-RAP	2.88621e-11	1.48504e-09	0.476712	-2.0977	mut-YPD down vs mut-RAP	7.43602e-10	1.99169e-08	0.57805	-1.72995	mut-YPD down vs mut-pro	chr10	S000003780
1778914_at	---	---	8.77079e-07	5.08473e-06	0.521336	-1.91815	WT-YPD down vs WT-RAP	0.000303872	0.00108308	0.709485	-1.40947	WT-YPD down vs WT-pro	0.374708	0.707436	1.06322	1.06322	WT-YPD up vs mut-YPD	0.000704594	0.00296033	0.73481	-1.3609	WT-pro down vs WT-RAP	0.00870435	0.0352562	0.809812	-1.23485	WT-pro down vs mut-pro	0.207471	0.480654	1.0928	1.0928	WT-RAP up vs mut-RAP	1.34424e-06	7.08971e-06	0.535841	-1.86623	mut-YPD down vs mut-RAP	1.5376e-06	7.99376e-06	0.540384	-1.85054	mut-YPD down vs mut-pro	chr10	S000003696
1779714_at	ASI2	Integral inner nuclear membrane protein that acts with Asi1p and Asi3p to ensure	5.05558e-08	4.28275e-07	0.522576	-1.9136	WT-YPD down vs WT-RAP	0.00086744	0.00281957	0.797984	-1.25316	WT-YPD down vs WT-pro	0.074664	0.3301	0.906438	-1.10322	WT-YPD down vs mut-YPD	3.71699e-06	3.33765e-05	0.65487	-1.52702	WT-pro down vs WT-RAP	0.00011654	0.00119657	0.748143	-1.33664	WT-pro down vs mut-pro	0.431804	0.711405	0.960106	-1.04155	WT-RAP down vs mut-RAP	1.31777e-07	9.44923e-07	0.553516	-1.80663	mut-YPD down vs mut-RAP	4.23792e-06	1.95905e-05	0.658629	-1.51831	mut-YPD down vs mut-pro	chr14	S000005103
1770455_at	ARG5,6	Protein that is processed in the mitochondrion to yield acetylglutamate kinase a	2.23536e-06	1.14901e-05	0.522798	-1.91278	WT-YPD down vs WT-RAP	1.30476e-10	7.79146e-09	0.191306	-5.22722	WT-YPD down vs WT-pro	0.0014593	0.0287337	1.3572	1.3572	WT-YPD up vs mut-YPD	2.61262e-08	6.31654e-07	2.73278	2.73278	WT-pro up vs WT-RAP	0.781507	0.898791	1.02083	1.02083	WT-pro up vs mut-pro	0.808599	0.926827	0.982162	-1.01816	WT-RAP down vs mut-RAP	3.71401e-08	3.33772e-07	0.378331	-2.64319	mut-YPD down vs mut-RAP	2.33862e-11	1.87317e-09	0.143892	-6.94964	mut-YPD down vs mut-pro	chr5	S000000871
1771197_at	ISN1	Inosine 5'-monophosphate (IMP)-specific 5'-nucleotidase, catalyzes the breakdown	4.50844e-10	9.40233e-09	0.522817	-1.91271	WT-YPD down vs WT-RAP	7.23574e-08	9.10969e-07	0.669618	-1.49339	WT-YPD down vs WT-pro	0.0367491	0.221264	1.07879	1.07879	WT-YPD up vs mut-YPD	8.78116e-06	6.89371e-05	0.78077	-1.28079	WT-pro down vs WT-RAP	0.00129535	0.00752158	0.872274	-1.14643	WT-pro down vs mut-pro	0.00705659	0.0528538	1.11113	1.11113	WT-RAP up vs mut-RAP	7.43278e-10	1.43436e-08	0.538492	-1.85704	mut-YPD down vs mut-RAP	8.17047e-10	2.13095e-08	0.541432	-1.84695	mut-YPD down vs mut-pro	chr15	S000005681
1777569_at	HSP26	Small heat shock protein (sHSP) with chaperone activity; forms hollow, sphere-sh	1.29261e-06	7.11619e-06	0.522885	-1.91247	WT-YPD down vs WT-RAP	1.96159e-07	1.98083e-06	0.457431	-2.18612	WT-YPD down vs WT-pro	0.000174199	0.00659426	0.683666	-1.4627	WT-YPD down vs mut-YPD	0.0771392	0.169072	1.14309	1.14309	WT-pro up vs WT-RAP	0.0696142	0.187768	0.871225	-1.14781	WT-pro down vs mut-pro	0.589028	0.817903	0.962552	-1.03891	WT-RAP down vs mut-RAP	0.000954064	0.00273936	0.736183	-1.35836	mut-YPD down vs mut-RAP	7.64286e-06	3.35292e-05	0.582924	-1.71549	mut-YPD down vs mut-pro	chr2	S000000276
1776817_at	---	---	5.98431e-10	1.16157e-08	0.523017	-1.91198	WT-YPD down vs WT-RAP	6.19794e-08	8.08248e-07	0.658537	-1.51852	WT-YPD down vs WT-pro	0.133915	0.446512	0.948384	-1.05443	WT-YPD down vs mut-YPD	2.16796e-05	0.00014519	0.794211	-1.25911	WT-pro down vs WT-RAP	0.000992502	0.0061208	0.864622	-1.15657	WT-pro down vs mut-pro	0.0259486	0.127733	1.08789	1.08789	WT-RAP up vs mut-RAP	7.53757e-09	9.08165e-08	0.599953	-1.6668	mut-YPD down vs mut-RAP	7.64785e-09	1.02296e-07	0.600375	-1.66563	mut-YPD down vs mut-pro	chr16	S000006376
1772865_at	YGK3	Protein kinase related to mammalian glycogen synthase kinases of the GSK-3 famil	4.50422e-09	5.84586e-08	0.523975	-1.90849	WT-YPD down vs WT-RAP	2.67812e-06	1.70154e-05	0.707259	-1.41391	WT-YPD down vs WT-pro	0.000210969	0.007634	0.807517	-1.23836	WT-YPD down vs mut-YPD	1.05897e-05	7.9865e-05	0.740852	-1.3498	WT-pro down vs WT-RAP	0.00813138	0.0333558	0.880605	-1.13558	WT-pro down vs mut-pro	0.0934701	0.297796	0.930099	-1.07515	WT-RAP down vs mut-RAP	5.99315e-08	4.87663e-07	0.603515	-1.65696	mut-YPD down vs mut-RAP	3.96365e-05	0.00014844	0.771273	-1.29656	mut-YPD down vs mut-pro	chr15	S000005488
1776975_at	---	---	2.22093e-07	1.51784e-06	0.524202	-1.90766	WT-YPD down vs WT-RAP	1.41331e-05	7.06204e-05	0.655398	-1.52579	WT-YPD down vs WT-pro	0.753911	0.919503	1.0186	1.0186	WT-YPD up vs mut-YPD	0.00249421	0.00888424	0.799823	-1.25028	WT-pro down vs WT-RAP	7.00044e-06	0.000170381	0.634233	-1.57671	WT-pro down vs mut-pro	0.0223233	0.114908	0.858722	-1.16452	WT-RAP down vs mut-RAP	1.96288e-08	1.97154e-07	0.441924	-2.26283	mut-YPD down vs mut-RAP	7.37176e-09	9.99487e-08	0.408085	-2.45047	mut-YPD down vs mut-pro	chr16	S000006157
1776174_at	PCL7	Pho85p cyclin of the Pho80p subfamily, forms a functional kinase complex with Ph	1.13715e-11	8.15909e-10	0.524351	-1.90712	WT-YPD down vs WT-RAP	0.000102484	0.000409039	1.14277	1.14277	WT-YPD up vs WT-pro	3.64426e-05	0.00221247	1.16202	1.16202	WT-YPD up vs mut-YPD	1.47018e-12	7.30278e-10	0.458843	-2.1794	WT-pro down vs WT-RAP	0.0164975	0.0594215	0.938127	-1.06595	WT-pro down vs mut-pro	1.27409e-05	0.000800185	1.18346	1.18346	WT-RAP up vs mut-RAP	1.55347e-11	1.12426e-09	0.534025	-1.87257	mut-YPD down vs mut-RAP	0.00443591	0.0110222	0.922587	-1.08391	mut-YPD down vs mut-pro	chr9	S000001312
1770766_at	EST3	Component of the telomerase holoenzyme, involved in telomere replication	1.50409e-09	2.42071e-08	0.524371	-1.90705	WT-YPD down vs WT-RAP	9.44568e-05	0.000380333	0.809021	-1.23606	WT-YPD down vs WT-pro	0.0914831	0.369448	1.06795	1.06795	WT-YPD up vs mut-YPD	9.84689e-08	1.75541e-06	0.648155	-1.54284	WT-pro down vs WT-RAP	0.000791443	0.0051221	0.849752	-1.17681	WT-pro down vs mut-pro	0.108394	0.326286	0.939763	-1.0641	WT-RAP down vs mut-RAP	2.16594e-10	5.73975e-09	0.46143	-2.16718	mut-YPD down vs mut-RAP	8.37575e-08	6.5944e-07	0.643725	-1.55346	mut-YPD down vs mut-pro	chr9	S000006432
1771019_at	SIA1	Protein of unassigned function involved in activation of the Pma1p plasma membra	9.04903e-08	6.9836e-07	0.524771	-1.90559	WT-YPD down vs WT-RAP	1.26558e-05	6.43269e-05	0.676349	-1.47853	WT-YPD down vs WT-pro	0.000343303	0.0108428	0.765287	-1.3067	WT-YPD down vs mut-YPD	0.000519803	0.00227018	0.775888	-1.28885	WT-pro down vs WT-RAP	0.21613	0.426792	0.933499	-1.07124	WT-pro down vs mut-pro	0.0723951	0.252436	0.90105	-1.10982	WT-RAP down vs mut-RAP	1.72252e-06	8.7715e-06	0.617867	-1.61847	mut-YPD down vs mut-RAP	0.00370058	0.00937629	0.825012	-1.2121	mut-YPD down vs mut-pro	chr15	S000005663
1769792_at	DSD1	D-serine dehydratase (aka D-serine ammonia-lyase); converts D-serine to pyruvate	7.96611e-10	1.45419e-08	0.525152	-1.90421	WT-YPD down vs WT-RAP	1.29417e-10	7.7707e-09	0.466413	-2.14402	WT-YPD down vs WT-pro	0.534321	0.813165	1.02167	1.02167	WT-YPD up vs mut-YPD	0.00456284	0.0151099	1.12594	1.12594	WT-pro up vs WT-RAP	0.00732259	0.0305973	0.896135	-1.1159	WT-pro down vs mut-pro	0.289603	0.582619	0.963494	-1.03789	WT-RAP down vs mut-RAP	3.12749e-10	7.47861e-09	0.495246	-2.0192	mut-YPD down vs mut-RAP	2.32608e-11	1.87317e-09	0.409102	-2.44438	mut-YPD down vs mut-pro	chr7	S000003164
1777549_at	---	---	2.76121e-07	1.83098e-06	0.525453	-1.90312	WT-YPD down vs WT-RAP	3.82536e-06	2.29735e-05	0.610371	-1.63835	WT-YPD down vs WT-pro	0.030213	0.200832	0.864921	-1.15618	WT-YPD down vs mut-YPD	0.0261888	0.0694639	0.860875	-1.16161	WT-pro down vs WT-RAP	0.611955	0.796788	0.969991	-1.03094	WT-pro down vs mut-pro	0.961567	0.985372	1.00288	1.00288	WT-RAP up vs mut-RAP	3.6925e-06	1.72738e-05	0.609266	-1.64132	mut-YPD down vs mut-RAP	4.45758e-05	0.000165745	0.684518	-1.46088	mut-YPD down vs mut-pro	chr16	S000028425
1771150_at	---	---	3.81853e-10	8.35311e-09	0.52553	-1.90284	WT-YPD down vs WT-RAP	1.23435e-08	2.36172e-07	0.628699	-1.59059	WT-YPD down vs WT-pro	0.695199	0.892991	0.987538	-1.01262	WT-YPD down vs mut-YPD	0.000128469	0.000680186	0.835901	-1.19631	WT-pro down vs WT-RAP	0.0951701	0.23761	1.05856	1.05856	WT-pro up vs mut-pro	0.00011531	0.00330736	1.19907	1.19907	WT-RAP up vs mut-RAP	1.73655e-08	1.78356e-07	0.638098	-1.56716	mut-YPD down vs mut-RAP	6.70288e-08	5.52823e-07	0.673916	-1.48387	mut-YPD down vs mut-pro	chr16	S000006028
1773522_at	SPO23	Protein of unknown function; associates with meiosis-specific protein Spo1p	5.61652e-07	3.41935e-06	0.526317	-1.9	WT-YPD down vs WT-RAP	3.45936e-07	3.14508e-06	0.509942	-1.96101	WT-YPD down vs WT-pro	0.79054	0.935574	0.983148	-1.01714	WT-YPD down vs mut-YPD	0.622763	0.757752	1.03211	1.03211	WT-pro up vs WT-RAP	0.601776	0.789935	0.967005	-1.03412	WT-pro down vs mut-pro	0.716013	0.883037	1.02359	1.02359	WT-RAP up vs mut-RAP	1.07317e-06	5.81436e-06	0.547965	-1.82493	mut-YPD down vs mut-RAP	2.70417e-07	1.74138e-06	0.501569	-1.99374	mut-YPD down vs mut-pro	chr2	S000000454
1770487_at	COA4	Twin Cx(9)C protein involved in cytochrome c oxidase assembly or stability; loca	3.84691e-08	3.40397e-07	0.527027	-1.89744	WT-YPD down vs WT-RAP	0.0645135	0.124077	1.10354	1.10354	WT-YPD up vs WT-pro	0.0317482	0.205704	1.12516	1.12516	WT-YPD up vs mut-YPD	8.58493e-09	2.74281e-07	0.47758	-2.09389	WT-pro down vs WT-RAP	0.696305	0.849433	0.980965	-1.0194	WT-pro down vs mut-pro	0.00228534	0.0244877	1.20839	1.20839	WT-RAP up vs mut-RAP	1.30486e-07	9.36891e-07	0.566014	-1.76674	mut-YPD down vs mut-RAP	0.437688	0.556104	0.962111	-1.03938	mut-YPD down vs mut-pro	chr12	S000004208
1770538_at	ARR2	Arsenate reductase required for arsenate resistance; converts arsenate to arseni	8.12726e-08	6.36665e-07	0.527063	-1.89731	WT-YPD down vs WT-RAP	0.00022481	0.000833354	0.75799	-1.31928	WT-YPD down vs WT-pro	0.498098	0.792052	0.964532	-1.03677	WT-YPD down vs mut-YPD	2.12838e-05	0.000143044	0.695343	-1.43814	WT-pro down vs WT-RAP	5.23347e-05	0.000675223	0.719805	-1.38927	WT-pro down vs mut-pro	0.0132735	0.0814901	1.16406	1.16406	WT-RAP up vs mut-RAP	2.67705e-06	1.30137e-05	0.636094	-1.57209	mut-YPD down vs mut-RAP	2.69348e-07	1.73756e-06	0.565668	-1.76782	mut-YPD down vs mut-pro	chr16	S000006404
1780024_at	---	---	1.52886e-10	4.25123e-09	0.527485	-1.89579	WT-YPD down vs WT-RAP	4.71584e-08	6.498e-07	0.68879	-1.45182	WT-YPD down vs WT-pro	2.79881e-06	0.000377597	0.779784	-1.28241	WT-YPD down vs mut-YPD	1.40771e-06	1.49645e-05	0.765814	-1.3058	WT-pro down vs WT-RAP	0.00591848	0.0256961	0.907716	-1.10167	WT-pro down vs mut-pro	7.64007e-05	0.0025539	0.840369	-1.18995	WT-RAP down vs mut-RAP	5.82683e-10	1.20143e-08	0.568467	-1.75912	mut-YPD down vs mut-RAP	8.72171e-06	3.7717e-05	0.801793	-1.2472	mut-YPD down vs mut-pro	chr14	S000005030
1779922_at	GCV2	P subunit of the mitochondrial glycine decarboxylase complex, required for the c	8.278e-09	9.75857e-08	0.527689	-1.89505	WT-YPD down vs WT-RAP	7.16711e-08	9.05459e-07	0.594531	-1.682	WT-YPD down vs WT-pro	0.0496703	0.261337	0.912879	-1.09544	WT-YPD down vs mut-YPD	0.014844	0.0425091	0.887572	-1.12667	WT-pro down vs WT-RAP	0.00524377	0.0232188	0.866369	-1.15424	WT-pro down vs mut-pro	0.242344	0.528293	1.05241	1.05241	WT-RAP up vs mut-RAP	1.14198e-07	8.38116e-07	0.608346	-1.6438	mut-YPD down vs mut-RAP	2.64689e-08	2.62929e-07	0.564241	-1.77229	mut-YPD down vs mut-pro	chr13	S000004801
1772790_at	DAP1	Heme-binding protein involved in regulation of cytochrome P450 protein Erg11p; d	2.17525e-10	5.43962e-09	0.527847	-1.89449	WT-YPD down vs WT-RAP	1.51843e-09	4.95327e-08	0.586812	-1.70412	WT-YPD down vs WT-pro	0.019346	0.153198	0.922732	-1.08374	WT-YPD down vs mut-YPD	0.00414149	0.0138871	0.899515	-1.11171	WT-pro down vs WT-RAP	0.0699413	0.188442	0.942726	-1.06075	WT-pro down vs mut-pro	0.0566154	0.2161	1.06458	1.06458	WT-RAP up vs mut-RAP	3.27292e-09	4.59724e-08	0.608989	-1.64207	mut-YPD down vs mut-RAP	2.35173e-09	4.40064e-08	0.599527	-1.66798	mut-YPD down vs mut-pro	chr16	S000006091
1775892_at	---	---	2.2783e-09	3.35996e-08	0.527892	-1.89433	WT-YPD down vs WT-RAP	1.8077e-08	3.17829e-07	0.591446	-1.69077	WT-YPD down vs WT-pro	0.948881	0.985779	0.997603	-1.0024	WT-YPD down vs mut-YPD	0.00997271	0.0301388	0.892545	-1.12039	WT-pro down vs WT-RAP	8.70537e-05	0.000971729	0.802405	-1.24625	WT-pro down vs mut-pro	0.000417969	0.00747556	0.833562	-1.19967	WT-RAP down vs mut-RAP	1.59971e-10	4.54068e-09	0.441088	-2.26712	mut-YPD down vs mut-RAP	4.53718e-10	1.42478e-08	0.475719	-2.10208	mut-YPD down vs mut-pro	chr9	S000001339
1774612_at	---	---	3.34676e-10	7.58783e-09	0.530264	-1.88585	WT-YPD down vs WT-RAP	4.44919e-08	6.20954e-07	0.670389	-1.49167	WT-YPD down vs WT-pro	0.000317037	0.0102152	0.855165	-1.16936	WT-YPD down vs mut-YPD	9.13105e-06	7.09702e-05	0.790981	-1.26425	WT-pro down vs WT-RAP	0.147853	0.32767	1.0484	1.0484	WT-pro up vs mut-pro	0.0416898	0.176995	0.932409	-1.07249	WT-RAP down vs mut-RAP	1.60819e-09	2.61733e-08	0.578161	-1.72962	mut-YPD down vs mut-RAP	4.67675e-05	0.00017354	0.821873	-1.21673	mut-YPD down vs mut-pro	chr16	S000006071
1777345_at	PEX1	AAA-peroxin that heterodimerizes with AAA-peroxin Pex6p and participates in the	1.57116e-08	1.62515e-07	0.530546	-1.88485	WT-YPD down vs WT-RAP	5.08951e-08	6.90909e-07	0.567587	-1.76185	WT-YPD down vs WT-pro	0.111184	0.407897	0.927319	-1.07838	WT-YPD down vs mut-YPD	0.149649	0.282886	0.93474	-1.06982	WT-pro down vs WT-RAP	0.173066	0.366153	0.938496	-1.06553	WT-pro down vs mut-pro	0.0953349	0.302325	0.92359	-1.08273	WT-RAP down vs mut-RAP	1.47001e-08	1.56878e-07	0.528413	-1.89246	mut-YPD down vs mut-RAP	6.35236e-08	5.3276e-07	0.574428	-1.74086	mut-YPD down vs mut-pro	chr11	S000001680
1778498_at	---	---	4.09778e-07	2.58548e-06	0.530878	-1.88367	WT-YPD down vs WT-RAP	6.32453e-06	3.51907e-05	0.619217	-1.61494	WT-YPD down vs WT-pro	0.338788	0.674859	1.06153	1.06153	WT-YPD up vs mut-YPD	0.0256881	0.0683181	0.857339	-1.1664	WT-pro down vs WT-RAP	0.878811	0.947105	0.990725	-1.00936	WT-pro down vs mut-pro	0.553401	0.797493	1.03718	1.03718	WT-RAP up vs mut-RAP	2.84635e-07	1.85259e-06	0.518699	-1.9279	mut-YPD down vs mut-RAP	1.72012e-06	8.83755e-06	0.577914	-1.73036	mut-YPD down vs mut-pro	chr2	S000000343
1777731_at	IST3	Component of the U2 snRNP, required for the first catalytic step of splicing and	5.00013e-06	2.34311e-05	0.531001	-1.88324	WT-YPD down vs WT-RAP	8.53889e-07	6.5899e-06	0.468435	-2.13477	WT-YPD down vs WT-pro	0.719561	0.903939	0.972053	-1.02875	WT-YPD down vs mut-YPD	0.131499	0.256795	1.13356	1.13356	WT-pro up vs WT-RAP	0.0250556	0.0836822	1.22069	1.22069	WT-pro up vs mut-pro	0.152078	0.402205	0.888338	-1.1257	WT-RAP down vs mut-RAP	1.3703e-06	7.19933e-06	0.48527	-2.06071	mut-YPD down vs mut-RAP	2.59991e-05	0.000101218	0.588252	-1.69995	mut-YPD down vs mut-pro	chr9	S000001444
1778106_x_at	---	---	9.95609e-07	5.69932e-06	0.531986	-1.87975	WT-YPD down vs WT-RAP	0.272422	0.395671	1.07802	1.07802	WT-YPD up vs WT-pro	0.0712545	0.321631	0.878259	-1.13862	WT-YPD down vs mut-YPD	3.21941e-07	4.51626e-06	0.493482	-2.02642	WT-pro down vs WT-RAP	0.00102336	0.00626386	0.750048	-1.33325	WT-pro down vs mut-pro	0.0314301	0.145414	1.17381	1.17381	WT-RAP up vs mut-RAP	0.000274702	0.00087038	0.71101	-1.40645	mut-YPD down vs mut-RAP	0.22982	0.337973	0.920651	-1.08619	mut-YPD down vs mut-pro	chr12	S000004454
1769325_at	RRI1	Catalytic subunit of the COP9 signalosome (CSN) complex that acts as an isopepti	1.7826e-06	9.46564e-06	0.532049	-1.87953	WT-YPD down vs WT-RAP	0.000319303	0.00113327	0.701162	-1.4262	WT-YPD down vs WT-pro	0.831721	0.950423	1.01512	1.01512	WT-YPD up vs mut-YPD	0.00207855	0.00759932	0.75881	-1.31785	WT-pro down vs WT-RAP	8.41217e-05	0.000947713	0.65926	-1.51685	WT-pro down vs mut-pro	0.0700348	0.247907	0.870779	-1.1484	WT-RAP down vs mut-RAP	2.01371e-07	1.37193e-06	0.456396	-2.19108	mut-YPD down vs mut-RAP	1.95529e-07	1.32965e-06	0.455363	-2.19605	mut-YPD down vs mut-pro	chr4	S000002375
1769764_at	---	---	6.88945e-09	8.39808e-08	0.532277	-1.87872	WT-YPD down vs WT-RAP	3.07952e-07	2.85922e-06	0.645823	-1.54841	WT-YPD down vs WT-pro	0.188548	0.52413	1.05779	1.05779	WT-YPD up vs mut-YPD	0.000532145	0.00231316	0.824183	-1.21332	WT-pro down vs WT-RAP	0.00023975	0.00203844	0.807532	-1.23834	WT-pro down vs mut-pro	0.0312253	0.144723	0.905812	-1.10398	WT-RAP down vs mut-RAP	6.62577e-10	1.32128e-08	0.4558	-2.19394	mut-YPD down vs mut-RAP	2.04102e-09	3.96874e-08	0.493029	-2.02828	mut-YPD down vs mut-pro	chr15	S000005749
1779968_at	---	---	2.63658e-08	2.4817e-07	0.53303	-1.87607	WT-YPD down vs WT-RAP	7.36839e-08	9.23545e-07	0.565557	-1.76817	WT-YPD down vs WT-pro	0.543664	0.817972	1.02888	1.02888	WT-YPD up vs mut-YPD	0.21898	0.379242	0.942486	-1.06102	WT-pro down vs WT-RAP	0.600531	0.78897	0.9758	-1.0248	WT-pro down vs mut-pro	0.0375801	0.165153	1.11337	1.11337	WT-RAP up vs mut-RAP	1.05877e-07	7.93452e-07	0.576799	-1.73371	mut-YPD down vs mut-RAP	2.92693e-08	2.83559e-07	0.536378	-1.86436	mut-YPD down vs mut-pro	chr13	S000004866
1772023_at	---	---	2.38116e-06	1.21425e-05	0.53306	-1.87596	WT-YPD down vs WT-RAP	1.12978e-06	8.28608e-06	0.507295	-1.97124	WT-YPD down vs WT-pro	0.0658973	0.308009	1.15558	1.15558	WT-YPD up vs mut-YPD	0.49874	0.6606	1.05079	1.05079	WT-pro up vs WT-RAP	0.653711	0.825202	1.03319	1.03319	WT-pro up vs mut-pro	0.00585885	0.0465302	1.27286	1.27286	WT-RAP up vs mut-RAP	1.17286e-05	4.87125e-05	0.587161	-1.70311	mut-YPD down vs mut-RAP	2.4357e-07	1.60375e-06	0.453568	-2.20474	mut-YPD down vs mut-pro	chr11	S000001574
1778218_at	TMA10	Protein of unknown function that associates with ribosomes; putative homolog of	0.00209768	0.00576689	0.533172	-1.87557	WT-YPD down vs WT-RAP	3.88453e-06	2.32859e-05	0.26473	-3.77743	WT-YPD down vs WT-pro	0.108719	0.402741	0.759823	-1.3161	WT-YPD down vs mut-YPD	0.00097962	0.00396199	2.01402	2.01402	WT-pro up vs WT-RAP	0.021982	0.0751153	1.52102	1.52102	WT-pro up vs mut-pro	0.852543	0.94524	0.9705	-1.0304	WT-RAP down vs mut-RAP	0.0327337	0.0674932	0.681006	-1.46842	mut-YPD down vs mut-RAP	0.00196358	0.0052516	0.529937	-1.88702	mut-YPD down vs mut-pro	chr12	S000004319
1780088_at	RRT15	Putative protein of unknown function identified by fungal homology comparisons a	2.77163e-05	0.000108912	0.533304	-1.8751	WT-YPD down vs WT-RAP	0.000834006	0.00271898	0.658729	-1.51807	WT-YPD down vs WT-pro	0.0338069	0.212323	0.80054	-1.24916	WT-YPD down vs mut-YPD	0.0419725	0.10324	0.809596	-1.23518	WT-pro down vs WT-RAP	0.000468681	0.00343511	0.637504	-1.56862	WT-pro down vs mut-pro	0.127233	0.361981	0.859461	-1.16352	WT-RAP down vs mut-RAP	8.02499e-05	0.000280361	0.572556	-1.74655	mut-YPD down vs mut-RAP	2.18895e-05	8.65129e-05	0.524574	-1.90631	mut-YPD down vs mut-pro	chr12	S000028567
1778907_at	PGM2	Phosphoglucomutase, catalyzes the conversion from glucose-1-phosphate to glucose	4.65033e-05	0.000174156	0.534137	-1.87218	WT-YPD down vs WT-RAP	0.00247879	0.0072603	0.685029	-1.45979	WT-YPD down vs WT-pro	0.0209349	0.161111	1.29849	1.29849	WT-YPD up vs mut-YPD	0.0262956	0.0697133	0.779729	-1.2825	WT-pro down vs WT-RAP	0.71268	0.858942	0.964001	-1.03734	WT-pro down vs mut-pro	0.0118157	0.0748535	1.33942	1.33942	WT-RAP up vs mut-RAP	7.26511e-05	0.000256521	0.550971	-1.81498	mut-YPD down vs mut-RAP	2.3606e-05	9.25273e-05	0.508566	-1.96631	mut-YPD down vs mut-pro	chr13	S000004711
1775092_at	---	---	6.3948e-08	5.24643e-07	0.534274	-1.8717	WT-YPD down vs WT-RAP	2.22584e-07	2.20526e-06	0.573966	-1.74226	WT-YPD down vs WT-pro	0.522173	0.806838	0.967939	-1.03312	WT-YPD down vs mut-YPD	0.173942	0.318133	0.930846	-1.07429	WT-pro down vs WT-RAP	0.986065	0.99352	0.99912	-1.00088	WT-pro down vs mut-pro	0.157056	0.40962	0.927874	-1.07773	WT-RAP down vs mut-RAP	3.24578e-08	2.98568e-07	0.512159	-1.95252	mut-YPD down vs mut-RAP	4.04153e-07	2.47012e-06	0.592456	-1.68789	mut-YPD down vs mut-pro	chr7	S000003357
1775392_at	YPI1	Inhibitor of the type I protein phosphatase Glc7p, which is involved in regulati	2.42085e-09	3.52733e-08	0.534308	-1.87158	WT-YPD down vs WT-RAP	3.08058e-06	1.91276e-05	0.731772	-1.36655	WT-YPD down vs WT-pro	0.28789	0.632247	1.04114	1.04114	WT-YPD up vs mut-YPD	2.87681e-06	2.71895e-05	0.730157	-1.36957	WT-pro down vs WT-RAP	0.328275	0.558175	0.963746	-1.03762	WT-pro down vs mut-pro	0.00349966	0.032493	1.1429	1.1429	WT-RAP up vs mut-RAP	1.3312e-08	1.44722e-07	0.586535	-1.70493	mut-YPD down vs mut-RAP	3.43754e-07	2.16266e-06	0.677377	-1.47628	mut-YPD down vs mut-pro	chr6	S000001899
1770886_at	---	---	6.10345e-05	0.000223221	0.534769	-1.86997	WT-YPD down vs WT-RAP	1.99302e-05	9.54831e-05	0.492137	-2.03195	WT-YPD down vs WT-pro	0.02052	0.15915	0.763389	-1.30995	WT-YPD down vs mut-YPD	0.423131	0.593584	1.08663	1.08663	WT-pro up vs WT-RAP	0.0019372	0.0104233	0.6678	-1.49745	WT-pro down vs mut-pro	0.000691319	0.0104636	0.627789	-1.59289	WT-RAP down vs mut-RAP	5.00418e-06	2.24859e-05	0.439778	-2.27387	mut-YPD down vs mut-RAP	3.91332e-06	1.82599e-05	0.430513	-2.32281	mut-YPD down vs mut-pro	chr12	S000004020
1773780_at	GSC2	Catalytic subunit of 1,3-beta-glucan synthase, involved in formation of the inne	2.28003e-07	1.55074e-06	0.535323	-1.86803	WT-YPD down vs WT-RAP	2.7808e-10	1.37918e-08	0.306665	-3.26089	WT-YPD down vs WT-pro	3.81469e-10	5.21087e-07	0.317349	-3.1511	WT-YPD down vs mut-YPD	7.2639e-07	8.71349e-06	1.74563	1.74563	WT-pro up vs WT-RAP	5.39138e-05	0.000690889	0.702197	-1.4241	WT-pro down vs mut-pro	1.37904e-07	6.55226e-05	0.518719	-1.92783	WT-RAP down vs mut-RAP	0.0351723	0.071978	0.875005	-1.14285	mut-YPD down vs mut-RAP	2.35127e-05	9.22278e-05	0.678556	-1.47372	mut-YPD down vs mut-pro	chr7	S000003264
1780126_at	PEP8	Vacuolar protein sorting protein that forms part of the multimeric membrane-asso	2.38846e-08	2.27957e-07	0.535979	-1.86574	WT-YPD down vs WT-RAP	0.000160884	0.00061538	0.779005	-1.28369	WT-YPD down vs WT-pro	0.0217	0.164547	0.887604	-1.12663	WT-YPD down vs mut-YPD	4.18515e-06	3.71229e-05	0.68803	-1.45342	WT-pro down vs WT-RAP	0.0279922	0.0915041	0.893277	-1.11947	WT-pro down vs mut-pro	0.0191333	0.103259	0.884819	-1.13018	WT-RAP down vs mut-RAP	2.26611e-08	2.22298e-07	0.534297	-1.87162	mut-YPD down vs mut-RAP	0.000199379	0.000645384	0.783984	-1.27554	mut-YPD down vs mut-pro	chr10	S000003589
1771040_at	ATG26	UDP-glucose:sterol glucosyltransferase, conserved enzyme involved in synthesis o	8.23713e-11	2.72774e-09	0.536964	-1.86232	WT-YPD down vs WT-RAP	1.22783e-09	4.31438e-08	0.616539	-1.62196	WT-YPD down vs WT-pro	0.00298682	0.0470995	0.905659	-1.10417	WT-YPD down vs mut-YPD	0.000257324	0.00125035	0.870934	-1.14819	WT-pro down vs WT-RAP	7.18483e-05	0.000838844	0.851471	-1.17444	WT-pro down vs mut-pro	0.0187184	0.102072	0.930525	-1.07466	WT-RAP down vs mut-RAP	1.33238e-10	3.95659e-09	0.551708	-1.81255	mut-YPD down vs mut-RAP	3.39048e-10	1.15066e-08	0.579649	-1.72518	mut-YPD down vs mut-pro	chr12	S000004179
1773688_at	---	---	3.52732e-08	3.18566e-07	0.536994	-1.86222	WT-YPD down vs WT-RAP	1.33124e-05	6.70714e-05	0.710023	-1.40841	WT-YPD down vs WT-pro	0.479841	0.781936	1.03435	1.03435	WT-YPD up vs mut-YPD	8.31742e-05	0.000465878	0.756305	-1.32222	WT-pro down vs WT-RAP	0.000649942	0.00439515	0.804915	-1.24237	WT-pro down vs mut-pro	0.00292622	0.0289391	0.838945	-1.19197	WT-RAP down vs mut-RAP	1.6488e-09	2.65754e-08	0.435549	-2.29595	mut-YPD down vs mut-RAP	5.74626e-08	4.90587e-07	0.552531	-1.80985	mut-YPD down vs mut-pro	chr12	S000004438
1780036_at	UBC8	Ubiquitin-conjugating enzyme that negatively regulates gluconeogenesis by mediat	8.15653e-08	6.38499e-07	0.537551	-1.86029	WT-YPD down vs WT-RAP	4.91242e-08	6.71876e-07	0.521061	-1.91916	WT-YPD down vs WT-pro	0.105229	0.396667	0.91556	-1.09223	WT-YPD down vs mut-YPD	0.54572	0.698206	1.03165	1.03165	WT-pro up vs WT-RAP	0.244676	0.464609	0.940423	-1.06335	WT-pro down vs mut-pro	0.193208	0.462005	1.07172	1.07172	WT-RAP up vs mut-RAP	1.56904e-06	8.08036e-06	0.629236	-1.58923	mut-YPD down vs mut-RAP	7.5875e-08	6.07445e-07	0.535211	-1.86842	mut-YPD down vs mut-pro	chr5	S000000738
1771644_at	HRT1	RING finger containing subunit of Skp1-Cullin-F-box ubiquitin protein ligases (S	3.01851e-08	2.77896e-07	0.538172	-1.85814	WT-YPD down vs WT-RAP	6.3789e-05	0.000267904	0.753753	-1.32669	WT-YPD down vs WT-pro	0.0190639	0.151733	1.13249	1.13249	WT-YPD up vs mut-YPD	1.30584e-05	9.52616e-05	0.713989	-1.40058	WT-pro down vs WT-RAP	0.000850925	0.00544114	0.814194	-1.22821	WT-pro down vs mut-pro	0.083654	0.277442	1.09004	1.09004	WT-RAP up vs mut-RAP	1.61375e-08	1.69405e-07	0.518	-1.9305	mut-YPD down vs mut-RAP	3.3932e-08	3.18682e-07	0.541905	-1.84534	mut-YPD down vs mut-pro	chr15	S000005493
1773409_at	---	---	4.34989e-09	5.6725e-08	0.538373	-1.85745	WT-YPD down vs WT-RAP	1.65735e-06	1.14124e-05	0.706543	-1.41534	WT-YPD down vs WT-pro	0.0319025	0.205924	0.911602	-1.09697	WT-YPD down vs mut-YPD	1.72236e-05	0.000119733	0.761981	-1.31237	WT-pro down vs WT-RAP	0.00560332	0.024562	0.878684	-1.13807	WT-pro down vs mut-pro	0.0126308	0.0788286	0.893945	-1.11864	WT-RAP down vs mut-RAP	3.12701e-09	4.44947e-08	0.527945	-1.89414	mut-YPD down vs mut-RAP	6.09909e-07	3.53586e-06	0.68103	-1.46836	mut-YPD down vs mut-pro	chr16	S000005998
1779412_at	CIT1	Citrate synthase, catalyzes the condensation of acetyl coenzyme A and oxaloaceta	1.04791e-09	1.81973e-08	0.538405	-1.85734	WT-YPD down vs WT-RAP	0.0231553	0.0523116	0.916769	-1.09079	WT-YPD down vs WT-pro	0.253049	0.597665	0.961017	-1.04056	WT-YPD down vs mut-YPD	5.24057e-09	1.94132e-07	0.587285	-1.70275	WT-pro down vs WT-RAP	0.358063	0.588762	1.03213	1.03213	WT-pro up vs mut-pro	0.488598	0.753977	1.0239	1.0239	WT-RAP up vs mut-RAP	3.31319e-09	4.64187e-08	0.573636	-1.74327	mut-YPD down vs mut-RAP	0.647071	0.74207	0.984604	-1.01564	mut-YPD down vs mut-pro	chr14	S000005284
1770534_at	LSB6	Type II phosphatidylinositol 4-kinase that binds Las17p, which is a homolog of h	5.81185e-08	4.83716e-07	0.538441	-1.85721	WT-YPD down vs WT-RAP	9.27038e-07	7.05479e-06	0.624045	-1.60245	WT-YPD down vs WT-pro	0.43698	0.755236	0.96184	-1.03967	WT-YPD down vs mut-YPD	0.0108745	0.0325402	0.862824	-1.15898	WT-pro down vs WT-RAP	1.36212e-05	0.000262124	0.699857	-1.42886	WT-pro down vs mut-pro	0.0027587	0.0276832	0.83102	-1.20334	WT-RAP down vs mut-RAP	6.3065e-09	7.86729e-08	0.465208	-2.14957	mut-YPD down vs mut-RAP	4.53358e-09	6.82736e-08	0.45407	-2.2023	mut-YPD down vs mut-pro	chr10	S000003636
1773541_at	RGT2	Plasma membrane high glucose sensor that regulates glucose transport; contains 1	1.65118e-06	8.82782e-06	0.538543	-1.85686	WT-YPD down vs WT-RAP	8.6878e-08	1.0377e-06	0.4367	-2.2899	WT-YPD down vs WT-pro	0.138111	0.45215	0.89824	-1.11329	WT-YPD down vs mut-YPD	0.00969032	0.0294073	1.23321	1.23321	WT-pro up vs WT-RAP	0.456956	0.678388	1.05311	1.05311	WT-pro up vs mut-pro	0.0138686	0.0841046	0.821885	-1.21672	WT-RAP down vs mut-RAP	4.3383e-07	2.64854e-06	0.492764	-2.02937	mut-YPD down vs mut-RAP	7.58031e-07	4.28204e-06	0.511991	-1.95316	mut-YPD down vs mut-pro	chr4	S000002297
1770211_at	NPR2	Component of an evolutionarily conserved Npr2/3 complex that mediates downregula	4.97069e-10	1.00966e-08	0.538825	-1.85589	WT-YPD down vs WT-RAP	9.28534e-10	3.49897e-08	0.558033	-1.79201	WT-YPD down vs WT-pro	0.00309751	0.0482187	0.890659	-1.12276	WT-YPD down vs mut-YPD	0.278265	0.448706	0.965579	-1.03565	WT-pro down vs WT-RAP	0.0675369	0.183515	0.939633	-1.06425	WT-pro down vs mut-pro	0.00219302	0.0238224	0.885198	-1.12969	WT-RAP down vs mut-RAP	4.46967e-10	9.7689e-09	0.535521	-1.86734	mut-YPD down vs mut-RAP	2.59293e-09	4.73047e-08	0.588717	-1.69861	mut-YPD down vs mut-pro	chr5	S000000788
1771609_at	HIS2	Histidinolphosphatase, catalyzes the eighth step in histidine biosynthesis; muta	1.11527e-10	3.44284e-09	0.538921	-1.85556	WT-YPD down vs WT-RAP	2.38486e-09	6.88959e-08	0.628361	-1.59144	WT-YPD down vs WT-pro	0.0165146	0.138555	1.07842	1.07842	WT-YPD up vs mut-YPD	0.000129106	0.000682796	0.857661	-1.16596	WT-pro down vs WT-RAP	0.47831	0.695076	1.01981	1.01981	WT-pro up vs mut-pro	0.186792	0.453615	1.03834	1.03834	WT-RAP up vs mut-RAP	5.86558e-11	2.33665e-09	0.518893	-1.92718	mut-YPD down vs mut-RAP	7.09129e-10	1.91816e-08	0.594212	-1.6829	mut-YPD down vs mut-pro	chr6	S000001921
1779061_at	---	---	3.50057e-08	3.16412e-07	0.539177	-1.85468	WT-YPD down vs WT-RAP	1.07673e-08	2.1517e-07	0.500933	-1.99628	WT-YPD down vs WT-pro	0.0456286	0.24908	0.901871	-1.10881	WT-YPD down vs mut-YPD	0.136786	0.264801	1.07635	1.07635	WT-pro up vs WT-RAP	0.4643	0.684183	1.03536	1.03536	WT-pro up vs mut-pro	0.0361202	0.161202	0.896403	-1.11557	WT-RAP down vs mut-RAP	3.16069e-08	2.92092e-07	0.535908	-1.86599	mut-YPD down vs mut-RAP	1.09599e-07	8.24292e-07	0.575079	-1.73889	mut-YPD down vs mut-pro	chr12	S000004247
1778375_at	TIS11	mRNA-binding protein expressed during iron starvation; binds to a sequence eleme	2.45596e-05	9.77022e-05	0.539396	-1.85392	WT-YPD down vs WT-RAP	0.00167587	0.00509993	0.692631	-1.44377	WT-YPD down vs WT-pro	0.0006198	0.0158252	0.656582	-1.52304	WT-YPD down vs mut-YPD	0.0169376	0.0477048	0.778764	-1.28409	WT-pro down vs WT-RAP	1.2829e-05	0.000252605	0.51562	-1.93941	WT-pro down vs mut-pro	0.0277341	0.133235	0.798133	-1.25292	WT-RAP down vs mut-RAP	0.000604578	0.00180811	0.655683	-1.52513	mut-YPD down vs mut-RAP	2.78034e-05	0.000107514	0.54393	-1.83847	mut-YPD down vs mut-pro	chr12	S000004126
1771112_at	IST1	Protein with a positive role in the multivesicular body sorting pathway; functio	2.30009e-08	2.21458e-07	0.539472	-1.85366	WT-YPD down vs WT-RAP	3.7999e-05	0.000169422	0.747602	-1.33761	WT-YPD down vs WT-pro	0.987722	0.996307	1.00069	1.00069	WT-YPD up vs mut-YPD	1.33137e-05	9.68654e-05	0.721604	-1.3858	WT-pro down vs WT-RAP	0.124839	0.289976	1.07582	1.07582	WT-pro up vs mut-pro	0.585392	0.815448	1.02503	1.02503	WT-RAP up vs mut-RAP	3.48209e-08	3.16838e-07	0.552593	-1.80965	mut-YPD down vs mut-RAP	0.000424292	0.0012876	0.803731	-1.2442	mut-YPD down vs mut-pro	chr14	S000005209
1776136_at	SIP2	One of three beta subunits of the Snf1 serine/threonine protein kinase complex i	5.97786e-09	7.42341e-08	0.540117	-1.85145	WT-YPD down vs WT-RAP	2.01292e-06	1.34129e-05	0.705321	-1.4178	WT-YPD down vs WT-pro	0.688421	0.888853	0.98422	-1.01603	WT-YPD down vs mut-YPD	2.55898e-05	0.000167153	0.765776	-1.30587	WT-pro down vs WT-RAP	0.00602301	0.0260765	0.877222	-1.13996	WT-pro down vs mut-pro	2.42219e-05	0.00123115	0.76454	-1.30798	WT-RAP down vs mut-RAP	1.51676e-10	4.40828e-09	0.419562	-2.38344	mut-YPD down vs mut-RAP	1.14679e-07	8.54853e-07	0.628643	-1.59073	mut-YPD down vs mut-pro	chr7	S000003176
1779296_at	SLI1	N-acetyltransferase, confers resistance to the sphingolipid biosynthesis inhibit	9.99027e-07	5.70694e-06	0.540649	-1.84963	WT-YPD down vs WT-RAP	0.00650671	0.0171947	0.80882	-1.23637	WT-YPD down vs WT-pro	0.00651172	0.0781121	0.808842	-1.23634	WT-YPD down vs mut-YPD	5.40798e-05	0.000321536	0.668442	-1.49602	WT-pro down vs WT-RAP	0.00121125	0.00715912	0.760385	-1.31512	WT-pro down vs mut-pro	0.0010428	0.0140861	0.75606	-1.32265	WT-RAP down vs mut-RAP	3.51583e-07	2.2183e-06	0.505368	-1.97875	mut-YPD down vs mut-RAP	0.00121037	0.00337077	0.760364	-1.31516	mut-YPD down vs mut-pro	chr7	S000003444
1771833_at	---	---	1.47657e-05	6.14469e-05	0.540811	-1.84908	WT-YPD down vs WT-RAP	0.00584108	0.0156488	0.751528	-1.33062	WT-YPD down vs WT-pro	0.0744743	0.32963	0.84778	-1.17955	WT-YPD down vs mut-YPD	0.00236739	0.00850736	0.719615	-1.38963	WT-pro down vs WT-RAP	0.217675	0.429085	0.896206	-1.11581	WT-pro down vs mut-pro	0.612501	0.830963	0.957254	-1.04465	WT-RAP down vs mut-RAP	0.000105307	0.000359511	0.610646	-1.63761	mut-YPD down vs mut-RAP	0.0190391	0.040597	0.794456	-1.25872	mut-YPD down vs mut-pro	chr15	S000028812
1777350_at	BDH1	NAD-dependent (R,R)-butanediol dehydrogenase, catalyzes oxidation of (R,R)-2,3-b	7.65551e-08	6.08165e-07	0.540815	-1.84906	WT-YPD down vs WT-RAP	9.71442e-09	1.98058e-07	0.472816	-2.11499	WT-YPD down vs WT-pro	0.415864	0.741001	1.04246	1.04246	WT-YPD up vs mut-YPD	0.0195111	0.0540474	1.14382	1.14382	WT-pro up vs WT-RAP	0.164509	0.352917	0.929367	-1.076	WT-pro down vs mut-pro	0.995335	0.998442	1.00029	1.00029	WT-RAP up vs mut-RAP	3.90086e-08	3.46848e-07	0.518939	-1.92701	mut-YPD down vs mut-RAP	2.14262e-09	4.12227e-08	0.421521	-2.37236	mut-YPD down vs mut-pro	chr1	S000000056
1775227_at	FUN14	Mitochondrial protein of unknown function	8.47438e-08	6.59601e-07	0.540892	-1.8488	WT-YPD down vs WT-RAP	7.13071e-06	3.90207e-05	0.674603	-1.48235	WT-YPD down vs WT-pro	0.890192	0.970327	0.993008	-1.00704	WT-YPD down vs mut-YPD	0.000981373	0.00396471	0.801792	-1.24721	WT-pro down vs WT-RAP	0.483007	0.69828	1.03671	1.03671	WT-pro up vs mut-pro	0.0248552	0.123554	1.13762	1.13762	WT-RAP up vs mut-RAP	1.06819e-06	5.79026e-06	0.61966	-1.61379	mut-YPD down vs mut-RAP	2.10131e-05	8.33808e-05	0.704293	-1.41986	mut-YPD down vs mut-pro	chr1	S000000006
1775875_at	RAD61	Subunit of a complex (Scc3p, Pds5p, Rad61p) that inhibits sister chromatid cohes	8.88811e-07	5.15002e-06	0.541066	-1.8482	WT-YPD down vs WT-RAP	0.00187904	0.00564902	0.775615	-1.2893	WT-YPD down vs WT-pro	0.0179747	0.146807	0.840469	-1.18981	WT-YPD down vs mut-YPD	0.000127287	0.000674585	0.697596	-1.43349	WT-pro down vs WT-RAP	0.109337	0.263703	0.896732	-1.11516	WT-pro down vs mut-pro	0.059574	0.22372	0.876863	-1.14043	WT-RAP down vs mut-RAP	1.80279e-06	9.10811e-06	0.564495	-1.7715	mut-YPD down vs mut-RAP	0.0115389	0.0260156	0.827537	-1.20841	mut-YPD down vs mut-pro	chr4	S000002421
1773160_at	RAD50	Subunit of MRX complex, with Mre11p and Xrs2p, involved in processing double-str	1.16176e-08	1.29153e-07	0.541939	-1.84523	WT-YPD down vs WT-RAP	1.97414e-05	9.4745e-05	0.747666	-1.33749	WT-YPD down vs WT-pro	0.0103374	0.10345	0.881339	-1.13464	WT-YPD down vs mut-YPD	7.67464e-06	6.1988e-05	0.72484	-1.37961	WT-pro down vs WT-RAP	0.262047	0.483567	1.04956	1.04956	WT-pro up vs mut-pro	0.00179206	0.0204674	1.18212	1.18212	WT-RAP up vs mut-RAP	8.34082e-06	3.56885e-05	0.726888	-1.37573	mut-YPD down vs mut-RAP	0.0161394	0.0350291	0.890372	-1.12313	mut-YPD down vs mut-pro	chr14	S000005194
1769466_at	KNH1	Protein with similarity to Kre9p, which is involved in cell wall beta 1,6-glucan	5.65848e-09	7.08337e-08	0.542295	-1.84401	WT-YPD down vs WT-RAP	9.40428e-11	6.15389e-09	0.407679	-2.45291	WT-YPD down vs WT-pro	0.0311099	0.203453	0.910003	-1.0989	WT-YPD down vs mut-YPD	1.24001e-05	9.11284e-05	1.3302	1.3302	WT-pro up vs WT-RAP	2.43129e-08	4.50316e-06	1.70365	1.70365	WT-pro up vs mut-pro	0.557964	0.800017	0.977197	-1.02334	WT-RAP down vs mut-RAP	2.08297e-08	2.0731e-07	0.582338	-1.71722	mut-YPD down vs mut-RAP	2.05278e-05	8.15736e-05	0.763231	-1.31022	mut-YPD down vs mut-pro	chr4	S000002207
1776930_at	---	---	1.28734e-06	7.09433e-06	0.542318	-1.84394	WT-YPD down vs WT-RAP	2.0234e-07	2.0286e-06	0.479233	-2.08667	WT-YPD down vs WT-pro	0.0158701	0.134747	0.831743	-1.20229	WT-YPD down vs mut-YPD	0.0823573	0.177375	1.13164	1.13164	WT-pro up vs WT-RAP	0.636942	0.815243	0.969084	-1.0319	WT-pro down vs mut-pro	0.0400925	0.172079	1.16247	1.16247	WT-RAP up vs mut-RAP	0.00129202	0.00362496	0.757962	-1.31933	mut-YPD down vs mut-RAP	2.0812e-06	1.03946e-05	0.558366	-1.79094	mut-YPD down vs mut-pro	chr14	S000005059
1779032_at	LYS5	Phosphopantetheinyl transferase involved in lysine biosynthesis; converts inacti	7.72906e-08	6.13386e-07	0.542811	-1.84226	WT-YPD down vs WT-RAP	1.21506e-09	4.30919e-08	0.403959	-2.4755	WT-YPD down vs WT-pro	0.556819	0.825464	0.970781	-1.0301	WT-YPD down vs mut-YPD	8.45944e-05	0.000471898	1.34373	1.34373	WT-pro up vs WT-RAP	1.95398e-05	0.000332603	0.705961	-1.41651	WT-pro down vs mut-pro	0.480052	0.748442	0.96486	-1.03642	WT-RAP down vs mut-RAP	6.97268e-08	5.5503e-07	0.5395	-1.85357	mut-YPD down vs mut-RAP	4.75472e-11	3.2273e-09	0.293763	-3.4041	mut-YPD down vs mut-pro	chr7	S000003122
1777845_at	HER1	Protein of unknown function required for proliferation or remodeling of the ER t	4.84098e-08	4.13481e-07	0.543079	-1.84135	WT-YPD down vs WT-RAP	1.06811e-07	1.23256e-06	0.568069	-1.76035	WT-YPD down vs WT-pro	0.621465	0.858206	0.976536	-1.02403	WT-YPD down vs mut-YPD	0.356441	0.529093	0.956009	-1.04602	WT-pro down vs WT-RAP	0.00257662	0.01306	0.83427	-1.19865	WT-pro down vs mut-pro	0.432281	0.711749	0.962619	-1.03883	WT-RAP down vs mut-RAP	3.8018e-08	3.40336e-07	0.53534	-1.86797	mut-YPD down vs mut-RAP	8.23848e-09	1.08601e-07	0.48531	-2.06054	mut-YPD down vs mut-pro	chr15	S000005753
1777474_at	YMC1	Mitochondrial protein, putative inner membrane transporter with a role in oleate	1.23993e-06	6.87464e-06	0.54323	-1.84084	WT-YPD down vs WT-RAP	1.55911e-07	1.643e-06	0.472534	-2.11625	WT-YPD down vs WT-pro	0.949612	0.985779	0.995853	-1.00416	WT-YPD down vs mut-YPD	0.0528681	0.125215	1.14961	1.14961	WT-pro up vs WT-RAP	0.116015	0.275782	1.11591	1.11591	WT-pro up vs mut-pro	0.187218	0.453842	1.09462	1.09462	WT-RAP up vs mut-RAP	6.36219e-06	2.79109e-05	0.597104	-1.67475	mut-YPD down vs mut-RAP	8.24386e-07	4.60813e-06	0.529502	-1.88857	mut-YPD down vs mut-pro	chr16	S000006262
1779976_at	QDR1	Multidrug transporter of the major facilitator superfamily, required for resista	1.21134e-08	1.32641e-07	0.543274	-1.84069	WT-YPD down vs WT-RAP	1.44752e-06	1.01465e-05	0.682253	-1.46573	WT-YPD down vs WT-pro	0.00770718	0.0871884	0.875422	-1.14231	WT-YPD down vs mut-YPD	0.000168258	0.00086042	0.796295	-1.25582	WT-pro down vs WT-RAP	0.000147197	0.00142237	0.793377	-1.26043	WT-pro down vs mut-pro	0.0425724	0.179385	0.910463	-1.09834	WT-RAP down vs mut-RAP	2.4331e-08	2.36556e-07	0.565021	-1.76985	mut-YPD down vs mut-RAP	1.44265e-07	1.03142e-06	0.618312	-1.61731	mut-YPD down vs mut-pro	chr9	S000001382
1779918_at	---	---	1.04308e-06	5.93067e-06	0.543286	-1.84065	WT-YPD down vs WT-RAP	0.0237802	0.0534932	0.847432	-1.18003	WT-YPD down vs WT-pro	0.564083	0.830849	1.03827	1.03827	WT-YPD up vs mut-YPD	2.15669e-05	0.000144591	0.641097	-1.55983	WT-pro down vs WT-RAP	0.392653	0.620882	1.0578	1.0578	WT-pro up vs mut-pro	0.173732	0.434934	0.912229	-1.09622	WT-RAP down vs mut-RAP	1.49586e-07	1.05395e-06	0.477332	-2.09498	mut-YPD down vs mut-RAP	0.0401441	0.0785768	0.863372	-1.15825	mut-YPD down vs mut-pro	chr11	S000001804
1779146_at	RSF1	Protein required for respiratory growth; localized to both the nucleus and mitoc	5.31095e-06	2.47076e-05	0.544422	-1.83681	WT-YPD down vs WT-RAP	0.000189359	0.000711839	0.66483	-1.50414	WT-YPD down vs WT-pro	0.483346	0.784496	1.05543	1.05543	WT-YPD up vs mut-YPD	0.0211582	0.0579055	0.81889	-1.22117	WT-pro down vs WT-RAP	0.00813919	0.0333753	0.786959	-1.27071	WT-pro down vs mut-pro	0.626353	0.837809	0.963437	-1.03795	WT-RAP down vs mut-RAP	1.36447e-06	7.1756e-06	0.496968	-2.0122	mut-YPD down vs mut-RAP	1.31673e-06	6.95806e-06	0.495715	-2.01729	mut-YPD down vs mut-pro	chr13	S000004632
1775439_at	ETR1	2-enoyl thioester reductase, member of the medium chain dehydrogenase/reductase	2.86362e-08	2.6565e-07	0.544993	-1.83489	WT-YPD down vs WT-RAP	4.45955e-06	2.61237e-05	0.692214	-1.44464	WT-YPD down vs WT-pro	0.742961	0.914575	0.985251	-1.01497	WT-YPD down vs mut-YPD	0.000212692	0.00105987	0.787318	-1.27013	WT-pro down vs WT-RAP	0.0611389	0.170136	1.09651	1.09651	WT-pro up vs mut-pro	0.000493064	0.00833478	1.24019	1.24019	WT-RAP up vs mut-RAP	3.5327e-06	1.65831e-05	0.68601	-1.4577	mut-YPD down vs mut-RAP	0.000102469	0.000353354	0.770382	-1.29806	mut-YPD down vs mut-pro	chr2	S000000230
1773531_at	RHO4	Non-essential small GTPase of the Rho/Rac subfamily of Ras-like proteins, likely	1.76399e-09	2.75789e-08	0.54512	-1.83446	WT-YPD down vs WT-RAP	1.38893e-06	9.79872e-06	0.727355	-1.37484	WT-YPD down vs WT-pro	0.0512024	0.266702	1.07702	1.07702	WT-YPD up vs mut-YPD	3.64352e-06	3.27977e-05	0.749455	-1.3343	WT-pro down vs WT-RAP	0.0126458	0.0477021	0.90403	-1.10616	WT-pro down vs mut-pro	0.0901007	0.291188	1.06506	1.06506	WT-RAP up vs mut-RAP	1.45206e-09	2.40791e-08	0.539065	-1.85506	mut-YPD down vs mut-RAP	1.57357e-08	1.76709e-07	0.610528	-1.63793	mut-YPD down vs mut-pro	chr11	S000001763
1776159_at	HRT3	Putative SCF-ubiquitin ligase F-box protein, based on both genetic and physical	3.49829e-08	3.16412e-07	0.545381	-1.83358	WT-YPD down vs WT-RAP	4.92901e-08	6.73303e-07	0.556208	-1.79789	WT-YPD down vs WT-pro	0.0459021	0.249728	0.903742	-1.10651	WT-YPD down vs mut-YPD	0.670567	0.79453	0.980533	-1.01985	WT-pro down vs WT-RAP	0.0163429	0.0589813	0.880421	-1.13582	WT-pro down vs mut-pro	0.325921	0.622313	1.04734	1.04734	WT-RAP up vs mut-RAP	6.07038e-07	3.51735e-06	0.632039	-1.58218	mut-YPD down vs mut-RAP	3.131e-08	2.98826e-07	0.541855	-1.84551	mut-YPD down vs mut-pro	chr12	S000004087
1779277_at	SMP1	Putative transcription factor involved in regulating the response to osmotic str	9.60365e-06	4.19963e-05	0.546091	-1.8312	WT-YPD down vs WT-RAP	1.10967e-07	1.26449e-06	0.386914	-2.58455	WT-YPD down vs WT-pro	8.7652e-05	0.00411099	0.622756	-1.60577	WT-YPD down vs mut-YPD	0.0011088	0.00439657	1.4114	1.4114	WT-pro up vs WT-RAP	2.37661e-07	1.882e-05	0.414183	-2.41439	WT-pro down vs mut-pro	7.61659e-06	0.000562392	0.537934	-1.85896	WT-RAP down vs mut-RAP	1.18192e-06	6.33447e-06	0.471712	-2.11994	mut-YPD down vs mut-RAP	2.62329e-09	4.77069e-08	0.257329	-3.88608	mut-YPD down vs mut-pro	chr2	S000000386
1774716_at	GYP7	GTPase-activating protein for yeast Rab family members including: Ypt7p (most ef	2.93273e-05	0.000114747	0.546335	-1.83038	WT-YPD down vs WT-RAP	3.93358e-05	0.000174472	0.557046	-1.79518	WT-YPD down vs WT-pro	1.48007e-05	0.00119809	0.521329	-1.91818	WT-YPD down vs mut-YPD	0.830986	0.901341	0.980772	-1.01961	WT-pro down vs WT-RAP	0.000865059	0.00550575	0.669016	-1.49473	WT-pro down vs mut-pro	0.000811997	0.0117219	0.666727	-1.49986	WT-RAP down vs mut-RAP	0.00196165	0.00532461	0.698708	-1.43121	mut-YPD down vs mut-RAP	0.00305295	0.00787785	0.714853	-1.39889	mut-YPD down vs mut-pro	chr4	S000002393
1772181_at	---	---	8.7422e-05	0.000310581	0.547093	-1.82784	WT-YPD down vs WT-RAP	0.00020201	0.000756792	0.57918	-1.72658	WT-YPD down vs WT-pro	0.476846	0.780787	0.928806	-1.07665	WT-YPD down vs mut-YPD	0.581212	0.726714	0.944599	-1.05865	WT-pro down vs WT-RAP	0.146499	0.325858	0.854984	-1.16961	WT-pro down vs mut-pro	0.491199	0.755818	1.07403	1.07403	WT-RAP up vs mut-RAP	0.000808837	0.00235643	0.632632	-1.5807	mut-YPD down vs mut-RAP	6.07024e-05	0.000219364	0.533147	-1.87566	mut-YPD down vs mut-pro	chr11	S000001616
1769627_at	PCD1	Peroxisomal nudix pyrophosphatase with specificity for coenzyme A and CoA deriva	1.72169e-06	9.16893e-06	0.547171	-1.82758	WT-YPD down vs WT-RAP	0.0750178	0.141028	0.878872	-1.13782	WT-YPD down vs WT-pro	0.0563665	0.283336	1.15029	1.15029	WT-YPD up vs mut-YPD	1.71648e-05	0.000119399	0.622583	-1.60621	WT-pro down vs WT-RAP	0.00861786	0.0349317	0.811044	-1.23298	WT-pro down vs mut-pro	0.440805	0.719383	1.05392	1.05392	WT-RAP up vs mut-RAP	4.46636e-07	2.71762e-06	0.501328	-1.9947	mut-YPD down vs mut-RAP	1.56729e-05	6.40034e-05	0.619672	-1.61376	mut-YPD down vs mut-pro	chr12	S000004141
1772562_at	HOM3	Aspartate kinase (L-aspartate 4-P-transferase); cytoplasmic enzyme that catalyze	1.18334e-08	1.30664e-07	0.547195	-1.8275	WT-YPD down vs WT-RAP	7.33027e-12	1.15914e-09	0.301282	-3.31915	WT-YPD down vs WT-pro	0.0440648	0.24499	1.09604	1.09604	WT-YPD up vs mut-YPD	1.31905e-08	3.73434e-07	1.81622	1.81622	WT-pro up vs WT-RAP	0.510095	0.721221	1.02784	1.02784	WT-pro up vs mut-pro	0.0115828	0.0737183	1.12972	1.12972	WT-RAP up vs mut-RAP	2.03222e-08	2.02629e-07	0.564012	-1.77301	mut-YPD down vs mut-RAP	4.15554e-12	5.40165e-10	0.282537	-3.53936	mut-YPD down vs mut-pro	chr5	S000000854
1779327_at	---	---	4.92018e-07	3.05081e-06	0.547491	-1.82651	WT-YPD down vs WT-RAP	0.00803676	0.0207958	0.829652	-1.20532	WT-YPD down vs WT-pro	0.509902	0.798769	1.04018	1.04018	WT-YPD up vs mut-YPD	1.78455e-05	0.000123293	0.659905	-1.51537	WT-pro down vs WT-RAP	0.706506	0.855384	1.02261	1.02261	WT-pro up vs mut-pro	0.720297	0.885423	0.978973	-1.02148	WT-RAP down vs mut-RAP	1.8599e-07	1.27664e-06	0.515274	-1.94072	mut-YPD down vs mut-RAP	0.00477249	0.0117862	0.815634	-1.22604	mut-YPD down vs mut-pro	chr10	S000003915
1776366_at	PXA1	Subunit of a heterodimeric peroxisomal ATP-binding cassette transporter complex	8.11446e-08	6.36665e-07	0.5476	-1.82615	WT-YPD down vs WT-RAP	0.000310481	0.00110304	0.778538	-1.28446	WT-YPD down vs WT-pro	0.00198573	0.0351471	0.822637	-1.2156	WT-YPD down vs mut-YPD	1.62106e-05	0.000113996	0.70337	-1.42173	WT-pro down vs WT-RAP	5.61165e-06	0.000146358	0.674416	-1.48277	WT-pro down vs mut-pro	0.000314169	0.00620839	0.778824	-1.28399	WT-RAP down vs mut-RAP	3.29045e-08	3.01848e-07	0.518435	-1.92888	mut-YPD down vs mut-RAP	1.57571e-06	8.16469e-06	0.638261	-1.56676	mut-YPD down vs mut-pro	chr16	S000006068
1776829_at	HBN1	Putative protein of unknown function; similar to bacterial nitroreductases; gree	6.02328e-06	2.76797e-05	0.547791	-1.82551	WT-YPD down vs WT-RAP	1.54285e-06	1.07254e-05	0.500255	-1.99898	WT-YPD down vs WT-pro	0.62964	0.861489	0.963676	-1.03769	WT-YPD down vs mut-YPD	0.249096	0.414765	1.09502	1.09502	WT-pro up vs WT-RAP	4.52278e-05	0.000602743	0.616494	-1.62207	WT-pro down vs mut-pro	0.075342	0.258911	1.15775	1.15775	WT-RAP up vs mut-RAP	0.000158228	0.000521447	0.65811	-1.5195	mut-YPD down vs mut-RAP	9.41888e-09	1.20299e-07	0.320029	-3.12471	mut-YPD down vs mut-pro	chr3	S000007548
1771794_at	ECM10	Heat shock protein of the Hsp70 family, localized in mitochondrial nucleoids, pl	1.93706e-06	1.01283e-05	0.547986	-1.82486	WT-YPD down vs WT-RAP	1.24603e-05	6.34513e-05	0.609432	-1.64087	WT-YPD down vs WT-pro	0.241171	0.584232	0.921148	-1.0856	WT-YPD down vs mut-YPD	0.137233	0.265178	0.899176	-1.11213	WT-pro down vs WT-RAP	0.0310386	0.0993819	0.848866	-1.17804	WT-pro down vs mut-pro	0.584517	0.814745	0.963342	-1.03805	WT-RAP down vs mut-RAP	4.10828e-06	1.89112e-05	0.573088	-1.74493	mut-YPD down vs mut-RAP	2.90912e-06	1.41356e-05	0.56161	-1.78059	mut-YPD down vs mut-pro	chr5	S000000756
1772057_s_at	COS5 /// COS7	Protein of unknown function, member the DUP380 subfamily of conserved, often sub	2.59029e-06	1.30379e-05	0.548064	-1.82461	WT-YPD down vs WT-RAP	0.00293981	0.00845429	0.77142	-1.29631	WT-YPD down vs WT-pro	0.000147003	0.00586295	0.679524	-1.47162	WT-YPD down vs mut-YPD	0.000398579	0.00181486	0.710461	-1.40754	WT-pro down vs WT-RAP	0.000292728	0.00237211	0.700939	-1.42666	WT-pro down vs mut-pro	0.00630074	0.048892	0.79468	-1.25837	WT-RAP down vs mut-RAP	4.34185e-05	0.00016008	0.640942	-1.5602	mut-YPD down vs mut-RAP	0.00652044	0.0156022	0.795731	-1.25671	mut-YPD down vs mut-pro	chr10 /// chr4	S000002407 /// S000003922
1769670_at	CBT1	Protein involved in 5' end processing of mitochondrial COB, 15S_rRNA, and RPM1 t	5.17805e-09	6.5593e-08	0.548259	-1.82396	WT-YPD down vs WT-RAP	3.3089e-05	0.00015004	0.779049	-1.28362	WT-YPD down vs WT-pro	0.987091	0.996307	0.999385	-1.00062	WT-YPD down vs mut-YPD	1.29908e-06	1.40515e-05	0.703754	-1.42095	WT-pro down vs WT-RAP	1.63457e-05	0.00029331	0.763574	-1.30963	WT-pro down vs mut-pro	0.000254227	0.00546071	0.821277	-1.21762	WT-RAP down vs mut-RAP	2.52872e-10	6.3918e-09	0.45055	-2.21951	mut-YPD down vs mut-RAP	2.43488e-08	2.45691e-07	0.595228	-1.68003	mut-YPD down vs mut-pro	chr11	S000001691
1777276_at	UBP9	Ubiquitin carboxyl-terminal hydrolase, ubiquitin-specific protease that cleaves	9.50429e-07	5.46072e-06	0.548265	-1.82394	WT-YPD down vs WT-RAP	0.0168075	0.0395505	0.840702	-1.18948	WT-YPD down vs WT-pro	0.446683	0.761878	0.952524	-1.04984	WT-YPD down vs mut-YPD	2.46844e-05	0.000162305	0.652151	-1.53339	WT-pro down vs WT-RAP	0.00618566	0.0266505	0.812144	-1.23131	WT-pro down vs mut-pro	0.0288952	0.13723	0.856579	-1.16743	WT-RAP down vs mut-RAP	1.84192e-07	1.26594e-06	0.49304	-2.02823	mut-YPD down vs mut-RAP	0.000215938	0.000694253	0.716802	-1.39508	mut-YPD down vs mut-pro	chr5	S000000900
1772738_at	FMO1	Flavin-containing monooxygenase, localized to the cytoplasmic face of the ER mem	4.86892e-07	3.02144e-06	0.548269	-1.82392	WT-YPD down vs WT-RAP	2.87802e-11	2.85919e-09	0.220575	-4.53361	WT-YPD down vs WT-pro	0.0168774	0.140363	0.850302	-1.17605	WT-YPD down vs mut-YPD	6.61081e-09	2.30073e-07	2.48564	2.48564	WT-pro up vs WT-RAP	6.02455e-06	0.000153905	0.628061	-1.5922	WT-pro down vs mut-pro	0.00164133	0.0193489	0.787637	-1.26962	WT-RAP down vs mut-RAP	1.4399e-07	1.01912e-06	0.507863	-1.96903	mut-YPD down vs mut-RAP	3.95405e-12	5.40165e-10	0.162924	-6.13784	mut-YPD down vs mut-pro	chr8	S000001219
1779914_at	---	---	4.62876e-07	2.88716e-06	0.54828	-1.82389	WT-YPD down vs WT-RAP	3.27988e-05	0.000149033	0.680092	-1.47039	WT-YPD down vs WT-pro	0.00258143	0.0423571	0.800666	-1.24896	WT-YPD down vs mut-YPD	0.0031758	0.0109826	0.806186	-1.24041	WT-pro down vs WT-RAP	5.55504e-07	3.19503e-05	0.554234	-1.80429	WT-pro down vs mut-pro	0.0127421	0.0792933	0.843363	-1.18573	WT-RAP down vs mut-RAP	1.14264e-06	6.15114e-06	0.577518	-1.73155	mut-YPD down vs mut-RAP	4.57063e-08	4.04109e-07	0.47077	-2.12418	mut-YPD down vs mut-pro	chr8	S000001036
1778795_at	MDM34	Mitochondrial component of the ERMES complex that links the ER to mitochondria a	2.1574e-08	2.10877e-07	0.549019	-1.82143	WT-YPD down vs WT-RAP	3.31125e-06	2.03517e-05	0.694352	-1.44019	WT-YPD down vs WT-pro	0.224168	0.56536	0.946754	-1.05624	WT-YPD down vs mut-YPD	0.000178468	0.000907958	0.790694	-1.26471	WT-pro down vs WT-RAP	0.662106	0.828983	1.01926	1.01926	WT-pro up vs mut-pro	0.30872	0.602559	0.955675	-1.04638	WT-RAP down vs mut-RAP	2.54419e-08	2.45176e-07	0.554193	-1.80443	mut-YPD down vs mut-RAP	2.76462e-05	0.000106982	0.747527	-1.33774	mut-YPD down vs mut-pro	chr7	S000003187
1776324_at	MEI4	Meiosis-specific protein involved in double-strand break formation during meioti	5.04361e-06	2.36045e-05	0.549144	-1.82101	WT-YPD down vs WT-RAP	4.38622e-06	2.57702e-05	0.544339	-1.83709	WT-YPD down vs WT-pro	0.000524932	0.0141292	0.702986	-1.4225	WT-YPD down vs mut-YPD	0.906239	0.948691	1.00883	1.00883	WT-pro up vs WT-RAP	0.0073033	0.0305436	0.787138	-1.27042	WT-pro down vs mut-pro	0.000282047	0.00579362	0.683026	-1.46407	WT-RAP down vs mut-RAP	3.20919e-06	1.52611e-05	0.533553	-1.87423	mut-YPD down vs mut-RAP	2.99427e-05	0.000114933	0.6095	-1.64069	mut-YPD down vs mut-pro	chr5	S000001954
1771187_at	VPS62	Vacuolar protein sorting (VPS) protein required for cytoplasm to vacuole targeti	1.93113e-07	1.34245e-06	0.54942	-1.8201	WT-YPD down vs WT-RAP	1.79226e-06	1.21934e-05	0.61906	-1.61535	WT-YPD down vs WT-pro	0.00488867	0.0648342	0.831911	-1.20205	WT-YPD down vs mut-YPD	0.0438611	0.107085	0.887507	-1.12675	WT-pro down vs WT-RAP	0.00363724	0.0172847	0.82458	-1.21274	WT-pro down vs mut-pro	0.187106	0.453726	0.928884	-1.07656	WT-RAP down vs mut-RAP	1.49025e-06	7.72555e-06	0.613465	-1.63009	mut-YPD down vs mut-RAP	1.49716e-06	7.81324e-06	0.613605	-1.62971	mut-YPD down vs mut-pro	chr7	S000003373
1770340_at	YLL058W	Putative protein of unknown function with similarity to Str2p, which is a cystathionine gamma-synthase important in sulfur metabolism	1.8679e-08	1.88133e-07	0.550519	-1.81647	WT-YPD down vs WT-RAP	1.79502e-08	3.17024e-07	0.54927	-1.8206	WT-YPD down vs WT-pro	0.000108071	0.00486008	0.78291	-1.27729	WT-YPD down vs mut-YPD	0.957573	0.977156	1.00227	1.00227	WT-pro up vs WT-RAP	3.57137e-07	2.4241e-05	0.638655	-1.56579	WT-pro down vs mut-pro	0.00490016	0.0415171	0.863882	-1.15757	WT-RAP down vs mut-RAP	1.21303e-07	8.81972e-07	0.607455	-1.64621	mut-YPD down vs mut-RAP	8.05949e-10	2.11717e-08	0.448065	-2.23182	mut-YPD down vs mut-pro	chr12	S000003981
1771944_at	PDR11	ATP-binding cassette (ABC) transporter, multidrug transporter involved in multip	6.99102e-09	8.49377e-08	0.550687	-1.81591	WT-YPD down vs WT-RAP	1.86761e-07	1.90207e-06	0.647207	-1.5451	WT-YPD down vs WT-pro	0.233232	0.575705	0.953229	-1.04907	WT-YPD down vs mut-YPD	0.0013585	0.00524399	0.850866	-1.17527	WT-pro down vs WT-RAP	0.00114315	0.00684883	0.847538	-1.17989	WT-pro down vs mut-pro	0.00143704	0.0176647	0.851947	-1.17378	WT-RAP down vs mut-RAP	1.11695e-09	1.94364e-08	0.492176	-2.03179	mut-YPD down vs mut-RAP	1.56624e-08	1.76615e-07	0.575447	-1.73778	mut-YPD down vs mut-pro	chr9	S000001275
1778744_at	RTG3	Basic helix-loop-helix-leucine zipper (bHLH/Zip) transcription factor that forms	5.31893e-08	4.48497e-07	0.550907	-1.81519	WT-YPD down vs WT-RAP	3.34284e-08	5.02873e-07	0.536109	-1.86529	WT-YPD down vs WT-pro	0.000524362	0.0141292	0.80042	-1.24934	WT-YPD down vs mut-YPD	0.566328	0.714646	1.0276	1.0276	WT-pro up vs WT-RAP	0.0727383	0.194111	0.912663	-1.09569	WT-pro down vs mut-pro	0.0093143	0.0634581	0.865128	-1.1559	WT-RAP down vs mut-RAP	2.23819e-07	1.50516e-06	0.595444	-1.67942	mut-YPD down vs mut-RAP	3.79304e-07	2.34358e-06	0.611287	-1.63589	mut-YPD down vs mut-pro	chr2	S000000199
1772597_at	---	---	0.000109288	0.000381442	0.551923	-1.81185	WT-YPD down vs WT-RAP	0.0523845	0.104102	0.802097	-1.24673	WT-YPD down vs WT-pro	0.934025	0.982401	0.991446	-1.00863	WT-YPD down vs mut-YPD	0.0035899	0.0122672	0.6881	-1.45328	WT-pro down vs WT-RAP	0.244582	0.46451	0.882772	-1.13279	WT-pro down vs mut-pro	0.0753282	0.258911	0.819407	-1.22039	WT-RAP down vs mut-RAP	8.94071e-06	3.80171e-05	0.456151	-2.19226	mut-YPD down vs mut-RAP	0.00684394	0.0162765	0.714178	-1.40021	mut-YPD down vs mut-pro	chr3	S000000698
1775688_at	---	---	1.18802e-07	8.88011e-07	0.552006	-1.81157	WT-YPD down vs WT-RAP	2.32648e-06	1.51152e-05	0.642864	-1.55554	WT-YPD down vs WT-pro	0.186029	0.520924	0.932405	-1.07249	WT-YPD down vs mut-YPD	0.0106418	0.0319313	0.858667	-1.1646	WT-pro down vs WT-RAP	0.000558181	0.00393906	0.788284	-1.26858	WT-pro down vs mut-pro	0.000347909	0.0066236	0.776704	-1.28749	WT-RAP down vs mut-RAP	7.24804e-09	8.80074e-08	0.459827	-2.17473	mut-YPD down vs mut-RAP	9.10863e-08	7.04835e-07	0.543497	-1.83994	mut-YPD down vs mut-pro	chr4	S000002342
1779039_at	---	---	4.14208e-05	0.000156679	0.552792	-1.809	WT-YPD down vs WT-RAP	0.00103545	0.00331537	0.670512	-1.4914	WT-YPD down vs WT-pro	0.533957	0.813008	0.943536	-1.05984	WT-YPD down vs mut-YPD	0.056297	0.131519	0.824432	-1.21296	WT-pro down vs WT-RAP	0.786121	0.901535	1.02549	1.02549	WT-pro up vs mut-pro	0.173426	0.434442	0.876551	-1.14084	WT-RAP down vs mut-RAP	1.42582e-05	5.80529e-05	0.513547	-1.94724	mut-YPD down vs mut-RAP	0.00500737	0.0122912	0.72875	-1.37221	mut-YPD down vs mut-pro	chr10	S000003772
1778453_s_at	SNO2 /// SNO3	Protein of unknown function, nearly identical to Sno3p; expression is induced be	1.78164e-08	1.81452e-07	0.553409	-1.80698	WT-YPD down vs WT-RAP	0.072439	0.136934	1.0852	1.0852	WT-YPD up vs WT-pro	0.406417	0.73374	1.03617	1.03617	WT-YPD up vs mut-YPD	4.54989e-09	1.75075e-07	0.509959	-1.96094	WT-pro down vs WT-RAP	0.163941	0.351906	0.94046	-1.06331	WT-pro down vs mut-pro	0.336133	0.632557	1.04226	1.04226	WT-RAP up vs mut-RAP	1.97776e-08	1.98102e-07	0.556664	-1.79642	mut-YPD down vs mut-RAP	0.71978	0.800178	0.984964	-1.01527	mut-YPD down vs mut-pro	chr14 /// chr6	S000001834 /// S000005278
1776343_at	ATG20	Sorting nexin family member required for the cytoplasm-to-vacuole targeting (Cvt	4.00918e-07	2.53985e-06	0.553534	-1.80657	WT-YPD down vs WT-RAP	4.59726e-07	3.98721e-06	0.557964	-1.79223	WT-YPD down vs WT-pro	0.00406038	0.0571803	0.817766	-1.22284	WT-YPD down vs mut-YPD	0.888688	0.938499	0.99206	-1.008	WT-pro down vs WT-RAP	0.000243731	0.00206312	0.743635	-1.34475	WT-pro down vs mut-pro	0.191186	0.459182	0.92542	-1.08059	WT-RAP down vs mut-RAP	4.06889e-06	1.87853e-05	0.626404	-1.59641	mut-YPD down vs mut-RAP	9.87622e-08	7.52107e-07	0.507385	-1.97089	mut-YPD down vs mut-pro	chr4	S000002271
1774139_at	PEX15	Phosphorylated tail-anchored type II integral peroxisomal membrane protein requi	1.0281e-09	1.8005e-08	0.553639	-1.80623	WT-YPD down vs WT-RAP	1.24485e-09	4.36017e-08	0.559476	-1.78739	WT-YPD down vs WT-pro	0.0509615	0.265827	0.933494	-1.07124	WT-YPD down vs mut-YPD	0.744844	0.84491	0.989567	-1.01054	WT-pro down vs WT-RAP	0.0530317	0.152428	0.934164	-1.07048	WT-pro down vs mut-pro	0.0200156	0.106594	0.918145	-1.08915	WT-RAP down vs mut-RAP	7.64727e-10	1.46356e-08	0.544536	-1.83643	mut-YPD down vs mut-RAP	1.2614e-09	2.8853e-08	0.559878	-1.7861	mut-YPD down vs mut-pro	chr15	S000005404
1769450_at	EDC2	RNA-binding protein, activates mRNA decapping directly by binding to the mRNA su	4.88014e-09	6.27414e-08	0.554055	-1.80488	WT-YPD down vs WT-RAP	2.05725e-11	2.2259e-09	0.374383	-2.67106	WT-YPD down vs WT-pro	1.02058e-05	0.000892232	0.757889	-1.31945	WT-YPD down vs mut-YPD	3.44064e-07	4.75339e-06	1.47991	1.47991	WT-pro up vs WT-RAP	0.000223391	0.00192982	0.822471	-1.21585	WT-pro down vs mut-pro	0.0083106	0.0590112	0.88994	-1.12367	WT-RAP down vs mut-RAP	1.34327e-07	9.59432e-07	0.65059	-1.53707	mut-YPD down vs mut-RAP	5.27533e-11	3.43148e-09	0.406285	-2.46133	mut-YPD down vs mut-pro	chr5	S000000837
1773101_at	THI6	Bifunctional enzyme with thiamine-phosphate pyrophosphorylase and 4-methyl-5-bet	3.11052e-10	7.17127e-09	0.554089	-1.80477	WT-YPD down vs WT-RAP	9.03996e-10	3.41829e-08	0.585939	-1.70666	WT-YPD down vs WT-pro	0.0365811	0.220739	0.935407	-1.06905	WT-YPD down vs mut-YPD	0.0718962	0.160409	0.945643	-1.05748	WT-pro down vs WT-RAP	2.26289e-05	0.000368347	0.821553	-1.21721	WT-pro down vs mut-pro	0.7214	0.885666	1.01032	1.01032	WT-RAP up vs mut-RAP	1.39189e-09	2.32933e-08	0.598465	-1.67094	mut-YPD down vs mut-RAP	8.7251e-11	4.79135e-09	0.51462	-1.94318	mut-YPD down vs mut-pro	chr16	S000006135
1770923_at	THI20	Multifunctional protein with hydroxymethylpyrimidine phosphate (HMP-P) kinase an	1.78673e-08	1.81632e-07	0.554136	-1.80461	WT-YPD down vs WT-RAP	0.002391	0.00702577	0.851257	-1.17473	WT-YPD down vs WT-pro	0.643135	0.868857	0.980622	-1.01976	WT-YPD down vs mut-YPD	4.74873e-07	6.19262e-06	0.650962	-1.53619	WT-pro down vs WT-RAP	0.760318	0.886456	0.987235	-1.01293	WT-pro down vs mut-pro	0.0761291	0.260446	1.08373	1.08373	WT-RAP up vs mut-RAP	1.22726e-07	8.90536e-07	0.612403	-1.63291	mut-YPD down vs mut-RAP	0.00317205	0.00816203	0.856997	-1.16686	mut-YPD down vs mut-pro	chr15	S000005416
1778728_at	RCR2	Vacuolar protein that presumably functions within the endosomal-vacuolar traffic	7.51493e-08	5.98565e-07	0.554621	-1.80303	WT-YPD down vs WT-RAP	1.12298e-06	8.25277e-06	0.636691	-1.57062	WT-YPD down vs WT-pro	0.043863	0.244559	0.898391	-1.1131	WT-YPD down vs mut-YPD	0.0136671	0.039648	0.871099	-1.14798	WT-pro down vs WT-RAP	9.81264e-06	0.00020768	0.697121	-1.43447	WT-pro down vs mut-pro	0.00259626	0.026766	0.833321	-1.20002	WT-RAP down vs mut-RAP	2.15545e-08	2.13165e-07	0.51445	-1.94382	mut-YPD down vs mut-RAP	1.15913e-08	1.39362e-07	0.49405	-2.02409	mut-YPD down vs mut-pro	chr4	S000002410
1778792_at	SGF11	Integral subunit of SAGA histone acetyltransferase complex, regulates transcript	1.15846e-09	1.95365e-08	0.554822	-1.80238	WT-YPD down vs WT-RAP	2.2224e-08	3.71921e-07	0.640403	-1.56152	WT-YPD down vs WT-pro	0.265083	0.610368	0.963503	-1.03788	WT-YPD down vs mut-YPD	0.000856886	0.00351767	0.866363	-1.15425	WT-pro down vs WT-RAP	4.51484e-06	0.000124907	0.768527	-1.30119	WT-pro down vs mut-pro	0.127769	0.362854	0.949184	-1.05354	WT-RAP down vs mut-RAP	8.8575e-10	1.62954e-08	0.546577	-1.82957	mut-YPD down vs mut-RAP	2.83422e-10	1.02219e-08	0.51081	-1.95767	mut-YPD down vs mut-pro	chr16	S000005968
1774425_at	GLN1	Glutamine synthetase (GS), synthesizes glutamine from glutamate and ammonia; wit	3.93699e-09	5.2746e-08	0.554961	-1.80193	WT-YPD down vs WT-RAP	3.74172e-09	9.71246e-08	0.553393	-1.80704	WT-YPD down vs WT-pro	0.114531	0.41369	1.06274	1.06274	WT-YPD up vs mut-YPD	0.937898	0.966615	1.00283	1.00283	WT-pro up vs WT-RAP	0.119903	0.282574	1.06169	1.06169	WT-pro up vs mut-pro	0.16864	0.4275	1.0537	1.0537	WT-RAP up vs mut-RAP	3.37919e-09	4.71619e-08	0.550243	-1.81738	mut-YPD down vs mut-RAP	3.67584e-09	5.97761e-08	0.552844	-1.80883	mut-YPD down vs mut-pro	chr16	S000006239
1777737_at	ATG4	Conserved cysteine protease required for autophagy; cleaves Atg8p to a form requ	3.01368e-06	1.49426e-05	0.55541	-1.80047	WT-YPD down vs WT-RAP	3.59953e-06	2.18168e-05	0.56138	-1.78132	WT-YPD down vs WT-pro	0.59394	0.845677	0.963448	-1.03794	WT-YPD down vs mut-YPD	0.877588	0.931654	0.989365	-1.01075	WT-pro down vs WT-RAP	0.00295761	0.0145918	0.772964	-1.29372	WT-pro down vs mut-pro	0.0223891	0.11509	0.835225	-1.19728	WT-RAP down vs mut-RAP	3.48406e-07	2.20093e-06	0.481491	-2.07688	mut-YPD down vs mut-RAP	1.42973e-07	1.02386e-06	0.450389	-2.2203	mut-YPD down vs mut-pro	chr14	S000005167
1774315_at	PPZ2	Serine/threonine protein phosphatase Z, isoform of Ppz1p; involved in regulation	5.64812e-07	3.43285e-06	0.555493	-1.8002	WT-YPD down vs WT-RAP	4.59992e-05	0.000200031	0.690453	-1.44832	WT-YPD down vs WT-pro	0.0119448	0.114012	0.841935	-1.18774	WT-YPD down vs mut-YPD	0.00294205	0.0102587	0.804535	-1.24295	WT-pro down vs WT-RAP	0.00899181	0.036151	0.834302	-1.19861	WT-pro down vs mut-pro	0.0614242	0.228237	0.887641	-1.12658	WT-RAP down vs mut-RAP	1.44292e-06	7.51221e-06	0.58565	-1.70751	mut-YPD down vs mut-RAP	3.70361e-05	0.000139707	0.684194	-1.46157	mut-YPD down vs mut-pro	chr4	S000002844
1779307_at	EHT1	Acyl-coenzymeA:ethanol O-acyltransferase that plays a minor role in medium-chain	3.45799e-09	4.74139e-08	0.555866	-1.79899	WT-YPD down vs WT-RAP	1.36265e-09	4.62455e-08	0.526822	-1.89818	WT-YPD down vs WT-pro	0.468483	0.776164	0.974081	-1.02661	WT-YPD down vs mut-YPD	0.153157	0.288022	1.05513	1.05513	WT-pro up vs WT-RAP	0.00655706	0.0279905	1.12403	1.12403	WT-pro up vs mut-pro	0.929908	0.972909	1.00315	1.00315	WT-RAP up vs mut-RAP	5.96097e-09	7.52212e-08	0.572456	-1.74686	mut-YPD down vs mut-RAP	1.98007e-08	2.088e-07	0.607919	-1.64496	mut-YPD down vs mut-pro	chr2	S000000381
1777617_at	TGL2	Triacylglycerol lipase that is localized to the mitochondria; has lipolytic acti	8.76186e-11	2.88403e-09	0.556071	-1.79833	WT-YPD down vs WT-RAP	1.43888e-09	4.75046e-08	0.636171	-1.57191	WT-YPD down vs WT-pro	0.0477602	0.254721	0.946248	-1.05681	WT-YPD down vs mut-YPD	0.000208696	0.00104186	0.874091	-1.14405	WT-pro down vs WT-RAP	5.71049e-05	0.000718116	0.854981	-1.16962	WT-pro down vs mut-pro	0.0608685	0.226943	0.949525	-1.05316	WT-RAP down vs mut-RAP	9.33937e-11	3.06488e-09	0.557997	-1.79212	mut-YPD down vs mut-RAP	1.64092e-10	6.99704e-09	0.574811	-1.7397	mut-YPD down vs mut-pro	chr4	S000002465
1770995_at	SLM4	Component of the EGO complex, which is involved in the regulation of microautoph	6.3337e-08	5.2002e-07	0.55613	-1.79814	WT-YPD down vs WT-RAP	2.45594e-06	1.58127e-05	0.66484	-1.50412	WT-YPD down vs WT-pro	0.260104	0.606317	0.946737	-1.05626	WT-YPD down vs mut-YPD	0.00259378	0.00920285	0.836486	-1.19548	WT-pro down vs WT-RAP	2.23269e-06	7.94751e-05	0.662182	-1.51016	WT-pro down vs mut-pro	0.0155906	0.0911578	0.876588	-1.14079	WT-RAP down vs mut-RAP	1.75217e-08	1.78645e-07	0.514923	-1.94204	mut-YPD down vs mut-RAP	3.87942e-09	6.20362e-08	0.465013	-2.15048	mut-YPD down vs mut-pro	chr2	S000000281
1775766_at	AZF1	Zinc-finger transcription factor, involved in induction of CLN3 transcription in	3.36762e-08	3.06422e-07	0.556374	-1.79735	WT-YPD down vs WT-RAP	0.000109723	0.000434913	0.775776	-1.28903	WT-YPD down vs WT-pro	0.0848792	0.354436	0.921202	-1.08554	WT-YPD down vs mut-YPD	9.73965e-06	7.443e-05	0.717184	-1.39434	WT-pro down vs WT-RAP	0.730283	0.867921	0.984787	-1.01545	WT-pro down vs mut-pro	0.04814	0.194101	0.908151	-1.10114	WT-RAP down vs mut-RAP	2.62023e-08	2.50661e-07	0.548492	-1.82318	mut-YPD down vs mut-RAP	0.00121991	0.00339303	0.829324	-1.2058	mut-YPD down vs mut-pro	chr15	S000005639
1774723_at	UBX5	UBX (ubiquitin regulatory X) domain-containing protein that interacts with Cdc48	1.05074e-09	1.81973e-08	0.556523	-1.79687	WT-YPD down vs WT-RAP	1.32396e-07	1.44973e-06	0.690839	-1.44752	WT-YPD down vs WT-pro	0.676523	0.884348	0.986713	-1.01347	WT-YPD down vs mut-YPD	2.49766e-05	0.000164029	0.805576	-1.24135	WT-pro down vs WT-RAP	0.000625371	0.00426329	0.862911	-1.15887	WT-pro down vs mut-pro	0.0318114	0.14662	0.926161	-1.07973	WT-RAP down vs mut-RAP	3.49699e-10	8.13088e-09	0.522371	-1.91435	mut-YPD down vs mut-RAP	5.24085e-09	7.6261e-08	0.60416	-1.65519	mut-YPD down vs mut-pro	chr4	S000002738
1775657_at	ULS1	RING finger protein involved in proteolytic control of sumoylated substrates; in	3.23092e-06	1.58828e-05	0.556825	-1.7959	WT-YPD down vs WT-RAP	0.000329217	0.00116468	0.705546	-1.41734	WT-YPD down vs WT-pro	0.0964831	0.380209	0.883733	-1.13156	WT-YPD down vs mut-YPD	0.00514339	0.0168184	0.789211	-1.26709	WT-pro down vs WT-RAP	0.0170337	0.0609378	1.21042	1.21042	WT-pro up vs mut-pro	0.390416	0.678535	1.0627	1.0627	WT-RAP up vs mut-RAP	0.000103511	0.00035382	0.669586	-1.49346	mut-YPD down vs mut-RAP	0.624847	0.723799	0.966365	-1.03481	mut-YPD down vs mut-pro	chr15	S000005717
1776969_at	---	---	7.1135e-08	5.73277e-07	0.557385	-1.79409	WT-YPD down vs WT-RAP	1.01616e-06	7.60068e-06	0.637756	-1.568	WT-YPD down vs WT-pro	0.00203947	0.0357742	0.829965	-1.20487	WT-YPD down vs mut-YPD	0.0144309	0.0415877	0.873979	-1.14419	WT-pro down vs WT-RAP	0.0186115	0.0656234	0.87977	-1.13666	WT-pro down vs mut-pro	0.244794	0.53122	0.944534	-1.05872	WT-RAP down vs mut-RAP	9.02634e-07	4.99695e-06	0.634327	-1.57647	mut-YPD down vs mut-RAP	3.95331e-06	1.84229e-05	0.676027	-1.47923	mut-YPD down vs mut-pro	chr15	S000028856
1770686_at	PKP1	Mitochondrial protein kinase involved in negative regulation of pyruvate dehydro	1.79101e-10	4.70451e-09	0.557443	-1.79391	WT-YPD down vs WT-RAP	2.29169e-10	1.17026e-08	0.564862	-1.77034	WT-YPD down vs WT-pro	0.509434	0.798385	0.982163	-1.01816	WT-YPD down vs mut-YPD	0.6263	0.76028	0.986865	-1.01331	WT-pro down vs WT-RAP	5.59722e-05	0.000707126	0.846127	-1.18186	WT-pro down vs mut-pro	0.00256094	0.0264765	0.902643	-1.10786	WT-RAP down vs mut-RAP	4.16783e-11	1.92177e-09	0.51231	-1.95194	mut-YPD down vs mut-RAP	1.86673e-11	1.55722e-09	0.486625	-2.05497	mut-YPD down vs mut-pro	chr9	S000001304
[truncated: 10,268 more rows]
